# Supplementary material for: Motor neuron translatome reveals deregulation of SYNGR4 and PLEKHB1 in mutant TDP-43 amyotrophic lateral sclerosis models
Source: Hum Mol Genet. 2020 Jul 7;29(16):2647–61. doi: 10.1093/hmg/ddaa140 (PMC7530531; doi:10.1093/hmg/ddaa140)
Supplement: Supp_Table_3_Differential_gene_expression_14w_ddaa140 [file supp_table_3_differential_gene_expression_14w_ddaa140.xlsx]

## Sheet: TDP43MUT_vs_TDP43WT_TRAP
ensembl_gene_id	external_gene_name	gene_biotype	description	entrezgene	chromosome_name	start_position	end_position	transcript_length	baseMean	log2FoldChange	stat	pvalue	padj
ENSMUSG00000000001	Gnai3	protein_coding	guanine nucleotide binding protein (G protein), alpha inhibiting 3 [Source:MGI Symbol;Acc:MGI:95773]	14679	3	108107280	108146146	3262	1060.67	-1.3046	-4.1757	2.97068e-05	0.0023474
ENSMUSG00000000003	Pbsn	protein_coding	probasin [Source:MGI Symbol;Acc:MGI:1860484]	54192	X	77837901	77853623	902	0
ENSMUSG00000000028	Cdc45	protein_coding	cell division cycle 45 [Source:MGI Symbol;Acc:MGI:1338073]	12544	16	18780447	18811987	2143	83.872	0.258414	0.836989	0.402599	0.655886
ENSMUSG00000000031	H19	lincRNA	H19, imprinted maternally expressed transcript [Source:MGI Symbol;Acc:MGI:95891]		7	142575529	142578143	2286	369.543	-0.590703	-0.924158	0.355404	0.616362
ENSMUSG00000000037	Scml2	protein_coding	sex comb on midleg-like 2 (Drosophila) [Source:MGI Symbol;Acc:MGI:1340042]	107815	X	161117193	161258213	3440	22.6527	-0.726565	-1.36779	0.171377	0.419635
ENSMUSG00000000049	Apoh	protein_coding	apolipoprotein H [Source:MGI Symbol;Acc:MGI:88058]	11818	11	108343354	108414396	1190	21.961	0.307911	0.634163	0.525975	0.749748
ENSMUSG00000000056	Narf	protein_coding	nuclear prelamin A recognition factor [Source:MGI Symbol;Acc:MGI:1914858]	67608	11	121237253	121255856	4395	1489.28	0.139389	0.823116	0.410442	0.661334
ENSMUSG00000000058	Cav2	protein_coding	caveolin 2 [Source:MGI Symbol;Acc:MGI:107571]	12390	6	17281185	17289115	2733	1010.93	-0.621622	-1.90833	0.0563487	0.226478
ENSMUSG00000000078	Klf6	protein_coding	Kruppel-like factor 6 [Source:MGI Symbol;Acc:MGI:1346318]	23849	13	5861489	5870393	4217	816.41	-0.151103	-0.681439	0.495594	0.728598
ENSMUSG00000000085	Scmh1	protein_coding	sex comb on midleg homolog 1 [Source:MGI Symbol;Acc:MGI:1352762]	29871	4	120405281	120530186	3353	531.211	0.253211	1.20614	0.227762	0.488301
ENSMUSG00000000088	Cox5a	protein_coding	cytochrome c oxidase subunit Va [Source:MGI Symbol;Acc:MGI:88474]	12858	9	57521274	57532426	1818	9867.66	0.315006	1.59199	0.111387	0.329677
ENSMUSG00000000093	Tbx2	protein_coding	T-box 2 [Source:MGI Symbol;Acc:MGI:98494]	21385	11	85832551	85841948	3626	72.1637	0.492578	1.08436	0.278203	0.542462
ENSMUSG00000000094	Tbx4	protein_coding	T-box 4 [Source:MGI Symbol;Acc:MGI:102556]	21387	11	85886422	85916097	3153	1.14508	0.546294	0.797972	0.424887	0.672772
ENSMUSG00000000103	Zfy2	protein_coding	zinc finger protein 2, Y-linked [Source:MGI Symbol;Acc:MGI:99213]	22768	Y	2106015	2170409	2846	0
ENSMUSG00000000120	Ngfr	protein_coding	nerve growth factor receptor (TNFR superfamily, member 16) [Source:MGI Symbol;Acc:MGI:97323]	18053	11	95568818	95587735	3446	108.493	0.0394488	0.101064	0.9195	0.98181
ENSMUSG00000000125	Wnt3	protein_coding	wingless-type MMTV integration site family, member 3 [Source:MGI Symbol;Acc:MGI:98955]	22415	11	103774150	103817957	3076	233.085	-0.151636	-0.599089	0.549114	0.768025
ENSMUSG00000000126	Wnt9a	protein_coding	wingless-type MMTV integration site family, member 9A [Source:MGI Symbol;Acc:MGI:2446084]	216795	11	59306928	59333552	3320	106.363	0.33192	0.952431	0.340878	0.603965
ENSMUSG00000000127	Fer	protein_coding	fer (fms/fps related) protein kinase [Source:MGI Symbol;Acc:MGI:105917]	14158	17	63896018	64139494	3008	231.471	0.0551907	0.214883	0.829859	0.939085
ENSMUSG00000000131	Xpo6	protein_coding	exportin 6 [Source:MGI Symbol;Acc:MGI:2429950]	74204	7	126101715	126200501	4552	1657.09	-0.266246	-1.17953	0.238186	0.499915
ENSMUSG00000000134	Tfe3	protein_coding	transcription factor E3 [Source:MGI Symbol;Acc:MGI:98511]	209446	X	7762560	7775202	636	1375.53	0.386365	2.12931	0.0332284	0.170111
ENSMUSG00000000142	Axin2	protein_coding	axin 2 [Source:MGI Symbol;Acc:MGI:1270862]	12006	11	108920349	108950783	4260	163.518	-0.121118	-0.325711	0.744643	0.893235
ENSMUSG00000000148	Brat1	protein_coding	BRCA1-associated ATM activator 1 [Source:MGI Symbol;Acc:MGI:1891679]	231841	5	140705011	140719379	3333	349.208	0.263777	1.01463	0.310281	0.574986
ENSMUSG00000000149	Gna12	protein_coding	guanine nucleotide binding protein, alpha 12 [Source:MGI Symbol;Acc:MGI:95767]	14673	5	140758408	140830431	3416	5248.51	-0.481459	-2.00792	0.0446514	0.199874
ENSMUSG00000000154	Slc22a18	protein_coding	solute carrier family 22 (organic cation transporter), member 18 [Source:MGI Symbol;Acc:MGI:1336884]	18400	7	143473736	143499334	1525	17.1752	0.548632	1.0136	0.310773	0.575435
ENSMUSG00000000157	Itgb2l	protein_coding	integrin beta 2-like [Source:MGI Symbol;Acc:MGI:1277979]	16415	16	96422288	96443619	2633	2.87661	0	0	1	1
ENSMUSG00000000159	Igsf5	protein_coding	immunoglobulin superfamily, member 5 [Source:MGI Symbol;Acc:MGI:1919308]	72058	16	96361668	96525580	1601	7.01191	-0.485728	-0.708175
ENSMUSG00000000167	Pih1d2	protein_coding	PIH1 domain containing 2 [Source:MGI Symbol;Acc:MGI:1919864]	72614	9	50617321	50625000	1256	74.36	-0.0859618	-0.243917	0.807295	0.927443
ENSMUSG00000000168	Dlat	protein_coding	dihydrolipoamide S-acetyltransferase (E2 component of pyruvate dehydrogenase complex) [Source:MGI Symbol;Acc:MGI:2385311]	235339	9	50634633	50659780	4035	6337.99	0.00692662	0.0370018	0.970484	1
ENSMUSG00000000171	Sdhd	protein_coding	succinate dehydrogenase complex, subunit D, integral membrane protein [Source:MGI Symbol;Acc:MGI:1914175]	66925	9	50596357	50603812	1231	5843.54	-0.216214	-1.72387	0.0847305	0.283939
ENSMUSG00000000182	Fgf23	protein_coding	fibroblast growth factor 23 [Source:MGI Symbol;Acc:MGI:1891427]	64654	6	127072902	127081408	1814	4.03399	-0.462812	-0.697102	0.485739	0.720259
ENSMUSG00000000183	Fgf6	protein_coding	fibroblast growth factor 6 [Source:MGI Symbol;Acc:MGI:95520]	14177	6	127015586	127028187	4657	0.0118053	0	0	1
ENSMUSG00000000184	Ccnd2	protein_coding	cyclin D2 [Source:MGI Symbol;Acc:MGI:88314]	12444	6	127125162	127152193	6330	307.755	-1.00882	-2.90059	0.00372458	0.0478053
ENSMUSG00000000194	Gpr107	protein_coding	G protein-coupled receptor 107 [Source:MGI Symbol;Acc:MGI:2139054]	277463	2	31152316	31218775	6134	1084.69	0.195716	0.924969	0.354982	0.616026
ENSMUSG00000000197	Nalcn	protein_coding	sodium leak channel, non-selective [Source:MGI Symbol;Acc:MGI:2444306]	338370	14	123276641	123627144	7115	2428.17	-0.234215	-1.1476	0.251132	0.513855
ENSMUSG00000000202	Btbd17	protein_coding	BTB (POZ) domain containing 17 [Source:MGI Symbol;Acc:MGI:1919264]	72014	11	114791217	114795945	3020	334.943	-0.25069	-0.634016	0.52607	0.749761
ENSMUSG00000000204	Slfn4	protein_coding	schlafen 4 [Source:MGI Symbol;Acc:MGI:1329010]	20558	11	83175186	83190216	3958	17.1675	0.276367	0.40261	0.687235	0.858401
ENSMUSG00000000214	Th	protein_coding	tyrosine hydroxylase [Source:MGI Symbol;Acc:MGI:98735]	21823	7	142892752	142931128	1829	164.342	0.774145	1.96777	0.049094	0.210088
ENSMUSG00000000215	Ins2	protein_coding	insulin II [Source:MGI Symbol;Acc:MGI:96573]	16334	7	142678656	142743381	472	0.607876	0.0623725	0.102557	0.918315
ENSMUSG00000000216	Scnn1g	protein_coding	sodium channel, nonvoltage-gated 1 gamma [Source:MGI Symbol;Acc:MGI:104695]	20278	7	121734479	121768475	2991	1.22035	-0.462889	-0.679463	0.496845	0.729557
ENSMUSG00000000223	Drp2	protein_coding	dystrophin related protein 2 [Source:MGI Symbol;Acc:MGI:107432]	13497	X	134404551	134456573	3141	1093.55	-0.168172	-0.554623	0.579153	0.787934
ENSMUSG00000000244	Tspan32	protein_coding	tetraspanin 32 [Source:MGI Symbol;Acc:MGI:1350360]	27027	7	143005046	143019644	1582	14.7606	0.666672	1.15619	0.247602	0.509481
ENSMUSG00000000247	Lhx2	protein_coding	LIM homeobox protein 2 [Source:MGI Symbol;Acc:MGI:96785]	16870	2	38339281	38369733	1696	42.55	0.867163	1.84068	0.0656685	0.24613
ENSMUSG00000000248	Clec2g	protein_coding	C-type lectin domain family 2, member g [Source:MGI Symbol;Acc:MGI:1918059]	70809	6	128934381	128984707	2463	0.031664	0	0	1
ENSMUSG00000000253	Gmpr	protein_coding	guanosine monophosphate reductase [Source:MGI Symbol;Acc:MGI:1913605]	66355	13	45507444	45546382	1580	2991.22	0.443342	1.83549	0.0664338	0.247121
ENSMUSG00000000263	Glra1	protein_coding	glycine receptor, alpha 1 subunit [Source:MGI Symbol;Acc:MGI:95747]	14654	11	55514238	55608198	1797	282.409	0.0428446	0.111877	0.910921	0.978321
ENSMUSG00000000266	Mid2	protein_coding	midline 2 [Source:MGI Symbol;Acc:MGI:1344333]	23947	X	140664599	140767715	6271	764.204	-0.595642	-2.59796	0.00937806	0.0818524
ENSMUSG00000000275	Trim25	protein_coding	tripartite motif-containing 25 [Source:MGI Symbol;Acc:MGI:102749]	217069	11	88999376	89020293	1433	123.411	0.313136	0.801523	0.422829	0.671151
ENSMUSG00000000276	Dgke	protein_coding	diacylglycerol kinase, epsilon [Source:MGI Symbol;Acc:MGI:1889276]	56077	11	89035179	89066850	8347	1728.47	-0.0706961	-0.426671	0.669619	0.846463
ENSMUSG00000000278	Scpep1	protein_coding	serine carboxypeptidase 1 [Source:MGI Symbol;Acc:MGI:1921867]	74617	11	88924020	88955465	2097	939.389	0.219466	1.61377	0.106578	0.321832
ENSMUSG00000000282	Mnt	protein_coding	max binding protein [Source:MGI Symbol;Acc:MGI:109150]	17428	11	74830920	74845725	4590	883.825	0.619207	3.02536	0.00248339	0.0369883
ENSMUSG00000000290	Itgb2	protein_coding	integrin beta 2 [Source:MGI Symbol;Acc:MGI:96611]	16414	10	77530252	77565708	2970	65.5971	-0.18751	-0.364408	0.715553	0.876885
ENSMUSG00000000295	Hddc2	protein_coding	HD domain containing 2 [Source:MGI Symbol;Acc:MGI:1916942]	69692	10	31313383	31328204	858	1795.22	0.0228815	0.107711	0.914225	0.979719
ENSMUSG00000000296	Tpd52l1	protein_coding	tumor protein D52-like 1 [Source:MGI Symbol;Acc:MGI:1298386]	21987	10	31332376	31445958	1308	2859.47	-0.237158	-1.3565	0.174939	0.424093
ENSMUSG00000000301	Pemt	protein_coding	phosphatidylethanolamine N-methyltransferase [Source:MGI Symbol;Acc:MGI:104535]	18618	11	59970614	60046489	424	243.118	-0.512539	-1.42533	0.154061	0.397053
ENSMUSG00000000303	Cdh1	protein_coding	cadherin 1 [Source:MGI Symbol;Acc:MGI:88354]	12550	8	106603351	106670246	4430	56.5803	-0.455812	-0.803049	0.421947	0.670522
ENSMUSG00000000305	Cdh4	protein_coding	cadherin 4 [Source:MGI Symbol;Acc:MGI:99218]	12561	2	179442431	179899373	6388	236.048	-0.324073	-1.53734	0.12421	0.350583
ENSMUSG00000000308	Ckmt1	protein_coding	creatine kinase, mitochondrial 1, ubiquitous [Source:MGI Symbol;Acc:MGI:99441]	12716	2	121357714	121363737	850	17581.3	0.437658	2.54591	0.0108993	0.0893653
ENSMUSG00000000317	Bcl6b	protein_coding	B cell CLL/lymphoma 6, member B [Source:MGI Symbol;Acc:MGI:1278332]	12029	11	70224128	70229798	3366	16.1653	0.24903	0.428574	0.668233	0.84556
ENSMUSG00000000318	Clec10a	protein_coding	C-type lectin domain family 10, member A [Source:MGI Symbol;Acc:MGI:96975]	17312	11	70156197	70170834	789	8.49368	0.0617748	0.0991052	0.921055	0.982478
ENSMUSG00000000320	Alox12	protein_coding	arachidonate 12-lipoxygenase [Source:MGI Symbol;Acc:MGI:87998]	11684	11	70241457	70255353	3001	13.7152	0.483414	0.84415	0.398586	0.652326
ENSMUSG00000000325	Arvcf	protein_coding	armadillo repeat gene deleted in velo-cardio-facial syndrome [Source:MGI Symbol;Acc:MGI:109620]	11877	16	18348182	18407076	4698	708.801	0.580922	2.53951	0.0111008	0.0902316
ENSMUSG00000000326	Comt	protein_coding	catechol-O-methyltransferase [Source:MGI Symbol;Acc:MGI:88470]	12846	16	18406886	18426852	1786	2648.81	0.415765	2.17075	0.0299497	0.160803
ENSMUSG00000000339	Rtca	protein_coding	RNA 3'-terminal phosphate cyclase [Source:MGI Symbol;Acc:MGI:1913618]	66368	3	116488963	116508208	1594	1337.95	0.151544	0.621107	0.534529	0.756467
ENSMUSG00000000340	Dbt	protein_coding	dihydrolipoamide branched chain transacylase E2 [Source:MGI Symbol;Acc:MGI:105386]	13171	3	116513070	116549981	3301	420.141	-0.9573	-2.10656	0.0351555	0.175084
ENSMUSG00000000346	Dazap2	protein_coding	DAZ associated protein 2 [Source:MGI Symbol;Acc:MGI:1344344]	23994	15	100615628	100620731	1826	7411.3	-0.229535	-1.96566	0.0493375	0.210692
ENSMUSG00000000355	Mcts1	protein_coding	malignant T cell amplified sequence 1 [Source:MGI Symbol;Acc:MGI:1916245]	68995	X	38600578	38613426	783	3435.68	-0.301041	-1.19334	0.232736	0.493379
ENSMUSG00000000359	Rem1	protein_coding	rad and gem related GTP binding protein 1 [Source:MGI Symbol;Acc:MGI:1097696]	19700	2	152626951	152635198	1663	5.88762	-0.351391	-0.539058	0.589847	0.79521
ENSMUSG00000000365	Rnf17	protein_coding	ring finger protein 17 [Source:MGI Symbol;Acc:MGI:1353419]	30054	14	56402697	56525032	5148	16.0595	-0.179646	-0.358672	0.71984	0.878913
ENSMUSG00000000374	Trappc10	protein_coding	trafficking protein particle complex 10 [Source:MGI Symbol;Acc:MGI:1336209]	216131	10	78186725	78244641	5047	1997.54	-0.290114	-1.85382	0.0637642	0.242513
ENSMUSG00000000378	Ccm2	protein_coding	cerebral cavernous malformation 2 [Source:MGI Symbol;Acc:MGI:2384924]	216527	11	6546887	6596744	1858	1707.19	0.104305	0.422166	0.672904	0.848993
ENSMUSG00000000381	Wap	protein_coding	whey acidic protein [Source:MGI Symbol;Acc:MGI:98943]	22373	11	6635482	6638637	905	0.275722	-0.183358	-0.453073	0.650496
ENSMUSG00000000384	Tbrg4	protein_coding	transforming growth factor beta regulated gene 4 [Source:MGI Symbol;Acc:MGI:1100868]	21379	11	6615598	6626067	2324	1222.55	-0.0115637	-0.0524079	0.958204	1
ENSMUSG00000000385	Tmprss2	protein_coding	transmembrane protease, serine 2 [Source:MGI Symbol;Acc:MGI:1354381]	50528	16	97564684	97611195	3159	1.47144	-1.29325	-1.90442	0.0568559	0.227897
ENSMUSG00000000386	Mx1	protein_coding	MX dynamin-like GTPase 1 [Source:MGI Symbol;Acc:MGI:97243]		16	97447035	97462907	2967	7.19768	-0.290853	-0.467828	0.639907	0.828621
ENSMUSG00000000392	Fap	protein_coding	fibroblast activation protein [Source:MGI Symbol;Acc:MGI:109608]	14089	2	62500943	62574075	2751	9.17574	0.0635004	0.095559	0.923871	0.983692
ENSMUSG00000000394	Gcg	protein_coding	glucagon [Source:MGI Symbol;Acc:MGI:95674]	14526	2	62474530	62483650	1088	6.40263	0.192825	0.282722	0.77739	0.91191
ENSMUSG00000000399	Ndufa9	protein_coding	NADH dehydrogenase (ubiquinone) 1 alpha subcomplex, 9 [Source:MGI Symbol;Acc:MGI:1913358]	66108	6	126821721	126849136	1445	5588.42	0.0413565	0.30629	0.759384	0.902602
ENSMUSG00000000402	Egfl6	protein_coding	EGF-like-domain, multiple 6 [Source:MGI Symbol;Acc:MGI:1858599]	54156	X	166523007	166585720	2704	159.995	-0.319149	-1.09154	0.275037	0.539008
ENSMUSG00000000409	Lck	protein_coding	lymphocyte protein tyrosine kinase [Source:MGI Symbol;Acc:MGI:96756]	16818	4	129548344	129573641	2185	22.5556	0.530356	1.26505	0.205854	0.462033
ENSMUSG00000000411	Tssk3	protein_coding	testis-specific serine kinase 3 [Source:MGI Symbol;Acc:MGI:1929914]	58864	4	129489014	129491022	1280	0.563378	0	0	1
ENSMUSG00000000416	Cttnbp2	protein_coding	cortactin binding protein 2 [Source:MGI Symbol;Acc:MGI:1353467]	30785	6	18366478	18514843	4391	845.202	-0.593011	-1.92055	0.0547887	0.223344
ENSMUSG00000000420	Galnt1	protein_coding	UDP-N-acetyl-alpha-D-galactosamine:polypeptide N-acetylgalactosaminyltransferase 1 [Source:MGI Symbol;Acc:MGI:894693]	14423	18	24205344	24286818	3977	1234.13	-0.172327	-0.936912	0.348804	0.609922
ENSMUSG00000000435	Myf5	protein_coding	myogenic factor 5 [Source:MGI Symbol;Acc:MGI:97252]	17877	10	107482908	107486134	2083	0.812295	0.0760122	0.114455	0.908877
ENSMUSG00000000439	Mkrn2	protein_coding	makorin, ring finger protein, 2 [Source:MGI Symbol;Acc:MGI:1914277]	67027	6	115601902	115622624	6230	760.864	-0.0424311	-0.230353	0.817817	0.932982
ENSMUSG00000000440	Pparg	protein_coding	peroxisome proliferator activated receptor gamma [Source:MGI Symbol;Acc:MGI:97747]	19016	6	115360951	115490399	2125	40.8619	0.68105	1.91266	0.0557921	0.225819
ENSMUSG00000000441	Raf1	protein_coding	v-raf-leukemia viral oncogene 1 [Source:MGI Symbol;Acc:MGI:97847]	110157	6	115618067	115676635	3968	2898.11	0.342509	2.44467	0.0144983	0.104877
ENSMUSG00000000486	2001-09-01	protein_coding	septin 1 [Source:MGI Symbol;Acc:MGI:1858916]	54204	7	127214447	127233130	575	148.549	-0.0546253	-0.167958	0.866616	0.958929
ENSMUSG00000000489	Pdgfb	protein_coding	platelet derived growth factor, B polypeptide [Source:MGI Symbol;Acc:MGI:97528]	18591	15	79995900	80014808	2918	309.247	0.685821	2.7182	0.00656383	0.0666491
ENSMUSG00000000530	Acvrl1	protein_coding	activin A receptor, type II-like 1 [Source:MGI Symbol;Acc:MGI:1338946]	11482	15	101128522	101145336	3640	77.7414	-0.201906	-0.355441	0.72226	0.880517
ENSMUSG00000000531	Grasp	protein_coding	GRP1 (general receptor for phosphoinositides 1)-associated scaffold protein [Source:MGI Symbol;Acc:MGI:1860303]	56149	15	101224207	101232755	2013	261.974	1.02914	3.36305	0.000770854	0.0182388
ENSMUSG00000000532	Acvr1b	protein_coding	activin A receptor, type 1B [Source:MGI Symbol;Acc:MGI:1338944]	11479	15	101174067	101213679	4413	1632.44	0.355431	2.22112	0.0263431	0.149297
ENSMUSG00000000538	Tom1l2	protein_coding	target of myb1-like 2 (chicken) [Source:MGI Symbol;Acc:MGI:2443306]	216810	11	60226714	60352905	3791	9558.97	0.311888	1.94539	0.0517282	0.216044
ENSMUSG00000000544	Gpa33	protein_coding	glycoprotein A33 (transmembrane) [Source:MGI Symbol;Acc:MGI:1891703]	59290	1	166130238	166166510	2515	0.331412	0.16049	0.313971	0.753543
ENSMUSG00000000552	Zfp385a	protein_coding	zinc finger protein 385A [Source:MGI Symbol;Acc:MGI:1352495]	29813	15	103313895	103340086	2291	3793.69	0.394805	1.42038	0.155498	0.398898
ENSMUSG00000000555	Itga5	protein_coding	integrin alpha 5 (fibronectin receptor alpha) [Source:MGI Symbol;Acc:MGI:96604]	16402	15	103344286	103366763	4415	35.0932	-0.0382158	-0.0907752	0.927671	0.985609
ENSMUSG00000000560	Gabra2	protein_coding	gamma-aminobutyric acid (GABA) A receptor, subunit alpha 2 [Source:MGI Symbol;Acc:MGI:95614]	14395	5	70957597	71095849	5852	606.027	-0.545669	-1.73466	0.0828006	0.280014
ENSMUSG00000000561	Wdr77	protein_coding	WD repeat domain 77 [Source:MGI Symbol;Acc:MGI:1917715]	70465	3	105959369	105970037	3682	1963.4	-0.199633	-1.83414	0.0666336	0.247254
ENSMUSG00000000562	Adora3	protein_coding	adenosine A3 receptor [Source:MGI Symbol;Acc:MGI:104847]	11542	3	105870858	105908926	1219	11.7058	-0.510778	-0.815601	0.414729	0.664664
ENSMUSG00000000563	Atp5f1	protein_coding	ATP synthase, H+ transporting, mitochondrial F0 complex, subunit B1 [Source:MGI Symbol;Acc:MGI:1100495]	11950	3	105942698	105960099	1604	11465.4	-0.222015	-1.38502	0.166048	0.412611
ENSMUSG00000000567	Sox9	protein_coding	SRY (sex determining region Y)-box 9 [Source:MGI Symbol;Acc:MGI:98371]	20682	11	112782224	112787760	4135	580.287	-0.975973	-2.50498	0.0122459	0.0952075
ENSMUSG00000000568	Hnrnpd	protein_coding	heterogeneous nuclear ribonucleoprotein D [Source:MGI Symbol;Acc:MGI:101947]	11991	5	99955935	99978938	6811	2711.53	-0.0242482	-0.136469	0.89145	0.970486
ENSMUSG00000000579	Dynlt1c	protein_coding	dynein light chain Tctex-type 1C [Source:MGI Symbol;Acc:MGI:3807476]	100040563	17	6601671	6609774	2589	1.42715	-0.618392	-0.911854	0.361845	0.622262
ENSMUSG00000000581	C1d	protein_coding	C1D nuclear receptor co-repressor [Source:MGI Symbol;Acc:MGI:1927354]	57316	11	17257579	17269176	2981	3889.87	-0.409278	-1.78012	0.0750558	0.263955
ENSMUSG00000000594	Gm2a	protein_coding	GM2 ganglioside activator protein [Source:MGI Symbol;Acc:MGI:95762]	14667	11	55098115	55113029	4127	1785.9	-0.954957	-3.2336	0.0012224	0.024642
ENSMUSG00000000600	Krit1	protein_coding	KRIT1, ankyrin repeat containing [Source:MGI Symbol;Acc:MGI:1930618]	79264	5	3803184	3845564	4293	610.878	-1.11503	-3.64437	0.00026805	0.00943784
ENSMUSG00000000605	Clcn4	protein_coding	chloride channel, voltage-sensitive 4 [Source:MGI Symbol;Acc:MGI:104571]	12727	7	7282309	7300851	4607	5194.37	-0.451745	-3.08161	0.00205884	0.0328131
ENSMUSG00000000606	Vmn2r88	protein_coding	vomeronasal 2, receptor 88 [Source:MGI Symbol;Acc:MGI:1316662]	669149	14	51411001	51419527	2773	0
ENSMUSG00000000617	Grm6	protein_coding	glutamate receptor, metabotropic 6 [Source:MGI Symbol;Acc:MGI:1351343]	108072	11	50850685	50866208	1463	0.399805	-0.441476	-0.997437	0.318553
ENSMUSG00000000627	Sema4f	protein_coding	sema domain, immunoglobulin domain (Ig), TM domain, and short cytoplasmic domain [Source:MGI Symbol;Acc:MGI:1340055]	20355	6	82911885	82939769	4086	1474.51	0.577038	2.66172	0.00777417	0.0734361
ENSMUSG00000000628	Hk2	protein_coding	hexokinase 2 [Source:MGI Symbol;Acc:MGI:1315197]	15277	6	82725025	82774454	5513	81.2257	-0.782969	-1.39963	0.161625	0.406725
ENSMUSG00000000631	Myo18a	protein_coding	myosin XVIIIA [Source:MGI Symbol;Acc:MGI:2667185]	360013	11	77763246	77865980	7513	2801.46	-0.204201	-0.818914	0.412835	0.66313
ENSMUSG00000000632	Sez6	protein_coding	seizure related gene 6 [Source:MGI Symbol;Acc:MGI:104745]	20370	11	77930800	77979048	4239	1369.82	0.391631	2.02376	0.0429952	0.195848
ENSMUSG00000000673	Haao	protein_coding	3-hydroxyanthranilate 3,4-dioxygenase [Source:MGI Symbol;Acc:MGI:1349444]	107766	17	83831356	83846790	1222	12.0036	0.566111	0.97933	0.327417	0.591758
ENSMUSG00000000682	Cd52	protein_coding	CD52 antigen [Source:MGI Symbol;Acc:MGI:1346088]	23833	4	134082448	134095082	380	102.511	-0.189383	-0.420765	0.673927	0.849693
ENSMUSG00000000686	Abhd15	protein_coding	abhydrolase domain containing 15 [Source:MGI Symbol;Acc:MGI:1914727]	67477	11	77515121	77538607	2662	5.91659	-0.802144	-1.28663	0.198222	0.453408
ENSMUSG00000000690	Hoxb6	protein_coding	homeobox B6 [Source:MGI Symbol;Acc:MGI:96187]	15414	11	96292476	96301569	1964	2032.33	-0.122543	-0.584552	0.558849	0.774836
ENSMUSG00000000693	Loxl3	protein_coding	lysyl oxidase-like 3 [Source:MGI Symbol;Acc:MGI:1337004]	16950	6	83034173	83052562	462	30.5885	-0.0210009	-0.0412104	0.967128	1
ENSMUSG00000000701	Tcl1b5	protein_coding	T cell leukemia/lymphoma 1B, 5 [Source:MGI Symbol;Acc:MGI:1351635]	27382	12	105176358	105181143	1039	0
ENSMUSG00000000706	Btn1a1	protein_coding	butyrophilin, subfamily 1, member A1 [Source:MGI Symbol;Acc:MGI:103118]	12231	13	23456992	23465901	3423	4.55546	0.178247	0.283886	0.776498	0.911553
ENSMUSG00000000708	Kat2b	protein_coding	K(lysine) acetyltransferase 2B [Source:MGI Symbol;Acc:MGI:1343094]	18519	17	53566861	53672720	322	997.738	-1.05698	-3.14344	0.00166974	0.0295711
ENSMUSG00000000711	Rab5b	protein_coding	RAB5B, member RAS oncogene family [Source:MGI Symbol;Acc:MGI:105938]	19344	10	128677193	128696268	3166	1950.96	-0.0120967	-0.0911277	0.927391	0.985514
ENSMUSG00000000724	Cryba1	protein_coding	crystallin, beta A1 [Source:MGI Symbol;Acc:MGI:88518]	12957	11	77718615	77725283	1377	0.296194	0	0	1
ENSMUSG00000000730	Dnmt3l	protein_coding	DNA (cytosine-5-)-methyltransferase 3-like [Source:MGI Symbol;Acc:MGI:1859287]	54427	10	78041947	78063622	210	29.1419	0.0975677	0.175878	0.860389	0.955699
ENSMUSG00000000731	Aire	protein_coding	autoimmune regulator (autoimmune polyendocrinopathy candidiasis ectodermal dystrophy) [Source:MGI Symbol;Acc:MGI:1338803]	11634	10	78030022	78043610	1926	1.86521	-0.0969625	-0.1417	0.887317	0.969148
ENSMUSG00000000732	Icosl	protein_coding	icos ligand [Source:MGI Symbol;Acc:MGI:1354701]	50723	10	78069302	78083913	2814	84.9805	-0.468453	-1.16917	0.242333	0.504325
ENSMUSG00000000738	Spg7	protein_coding	spastic paraplegia 7 homolog (human) [Source:MGI Symbol;Acc:MGI:2385906]	234847	8	123062942	123097760	809	1105.17	0.275023	1.32342	0.185696	0.437318
ENSMUSG00000000739	Sult5a1	protein_coding	sulfotransferase family 5A, member 1 [Source:MGI Symbol;Acc:MGI:1931463]	57429	8	123140192	123158315	3805	6.09849	0.503861	0.765726	0.443839	0.687868
ENSMUSG00000000740	Rpl13	protein_coding	ribosomal protein L13 [Source:MGI Symbol;Acc:MGI:105922]	270106	8	123102350	123105244	780	469.095	0.158454	0.66971	0.503042	0.73394
ENSMUSG00000000743	Chmp1a	protein_coding	charged multivesicular body protein 1A [Source:MGI Symbol;Acc:MGI:1920159]	234852	8	123204264	123212763	2140	2661.76	0.502974	2.99772	0.00272011	0.0388389
ENSMUSG00000000751	Rpa1	protein_coding	replication protein A1 [Source:MGI Symbol;Acc:MGI:1915525]	68275	11	75298166	75348324	5077	2256.22	-0.0109642	-0.10236	0.918471	0.98164
ENSMUSG00000000753	Serpinf1	protein_coding	serine (or cysteine) peptidase inhibitor, clade F, member 1 [Source:MGI Symbol;Acc:MGI:108080]	20317	11	75409769	75422701	1832	623.173	-0.960706	-2.53766
ENSMUSG00000000759	Tubgcp3	protein_coding	tubulin, gamma complex associated protein 3 [Source:MGI Symbol;Acc:MGI:2183752]	259279	8	12614277	12672248	3515	694.921	-0.0875825	-0.521151	0.602262	0.803041
ENSMUSG00000000766	Oprm1	protein_coding	opioid receptor, mu 1 [Source:MGI Symbol;Acc:MGI:97441]	18390	10	6758506	7038198	2420	10.3943	-0.765722	-1.25046	0.211131	0.467591
ENSMUSG00000000776	Polr3d	protein_coding	polymerase (RNA) III (DNA directed) polypeptide D [Source:MGI Symbol;Acc:MGI:1914315]	67065	14	70438748	70443471	2049	558.895	0.309002	1.65002	0.0989385	0.308924
ENSMUSG00000000782	Tcf7	protein_coding	transcription factor 7, T cell specific [Source:MGI Symbol;Acc:MGI:98507]	21414	11	52252371	52283014	2471	50.6024	-0.772691	-1.81293	0.0698419	0.253684
ENSMUSG00000000787	Ddx3x	protein_coding	DEAD/H (Asp-Glu-Ala-Asp/His) box polypeptide 3, X-linked [Source:MGI Symbol;Acc:MGI:103064]	13205	X	13280970	13294052	4692	7445.14	-0.178035	-0.807351	0.419464	0.668991
ENSMUSG00000000791	Il12rb1	protein_coding	interleukin 12 receptor, beta 1 [Source:MGI Symbol;Acc:MGI:104579]	16161	8	70808449	70821424	1704	30.1146	0.164237	0.345402	0.729792	0.884751
ENSMUSG00000000792	Slc5a5	protein_coding	solute carrier family 5 (sodium iodide symporter), member 5 [Source:MGI Symbol;Acc:MGI:2149330]	114479	8	70882889	70892757	2928	1996.46	0.114477	0.575333	0.565066	0.778936
ENSMUSG00000000794	Kcnn3	protein_coding	potassium intermediate/small conductance calcium-activated channel, subfamily N, member 3 [Source:MGI Symbol;Acc:MGI:2153183]	140493	3	89520164	89675132	2884	89.145	-0.121596	-0.355062	0.722543	0.880671
ENSMUSG00000000804	Usp32	protein_coding	ubiquitin specific peptidase 32 [Source:MGI Symbol;Acc:MGI:2144475]	237898	11	84984442	85140161	7053	3340.12	-0.524061	-2.58978	0.00960386	0.0827529
ENSMUSG00000000805	Car4	protein_coding	carbonic anhydrase 4 [Source:MGI Symbol;Acc:MGI:1096574]	12351	11	84957786	84966044	435	77.5583	-0.953583	-1.50927	0.131229	0.361679
ENSMUSG00000000811	Txnrd3	protein_coding	thioredoxin reductase 3 [Source:MGI Symbol;Acc:MGI:2386711]	232223	6	89643988	89675529	2836	475.962	-0.691543	-2.25925	0.023868	0.139824
ENSMUSG00000000817	Fasl	protein_coding	Fas ligand (TNF superfamily, member 6) [Source:MGI Symbol;Acc:MGI:99255]	14103	1	161780689	161788495	1937	3.13771	-1.55404	-2.28673	0.0222115	0.133794
ENSMUSG00000000823	Zfp512b	protein_coding	zinc finger protein 512B [Source:MGI Symbol;Acc:MGI:2685478]	269401	2	181582103	181592803	5714	350.818	0.821577	3.0695	0.00214414	0.0336852
ENSMUSG00000000826	Dnajc5	protein_coding	DnaJ heat shock protein family (Hsp40) member C5 [Source:MGI Symbol;Acc:MGI:892995]	13002	2	181520485	181555133	6578	11628	0.00863203	0.0740211	0.940994	0.992677
ENSMUSG00000000827	Tpd52l2	protein_coding	tumor protein D52-like 2 [Source:MGI Symbol;Acc:MGI:1913564]	66314	2	181497142	181517966	587	3751.3	-0.10085	-0.944965	0.344677	0.606429
ENSMUSG00000000838	Fmr1	protein_coding	fragile X mental retardation syndrome 1 [Source:MGI Symbol;Acc:MGI:95564]	14265	X	68678541	68717963	4409	1297.3	-0.557868	-1.99495	0.0460478	0.202836
ENSMUSG00000000861	Bcl11a	protein_coding	B cell CLL/lymphoma 11A (zinc finger protein) [Source:MGI Symbol;Acc:MGI:106190]	14025	11	24078056	24174123	1505	352.844	-0.868104	-2.91469	0.0035604	0.0466525
ENSMUSG00000000869	Il4	protein_coding	interleukin 4 [Source:MGI Symbol;Acc:MGI:96556]	16189	11	53602982	53618669	541	242.696	0.0943524	0.37527	0.707459	0.872034
ENSMUSG00000000876	Pxmp4	protein_coding	peroxisomal membrane protein 4 [Source:MGI Symbol;Acc:MGI:1891701]	59038	2	154585758	154603708	2789	548.546	-0.683628	-2.27251	0.0230559	0.136848
ENSMUSG00000000881	Dlg3	protein_coding	discs, large homolog 3 (Drosophila) [Source:MGI Symbol;Acc:MGI:1888986]	53310	X	100767722	100818410	4885	1338.7	-0.00330051	-0.0257653	0.979445	1
ENSMUSG00000000884	Gnb1l	protein_coding	guanine nucleotide binding protein (G protein), beta polypeptide 1-like [Source:MGI Symbol;Acc:MGI:1338057]	13972	16	18498768	18566679	404	142.808	0.183164	0.612359	0.540301	0.760606
ENSMUSG00000000889	Dbh	protein_coding	dopamine beta hydroxylase [Source:MGI Symbol;Acc:MGI:94864]	13166	2	27165233	27183200	2552	28.9267	0.635886	1.01206	0.311508	0.576022
ENSMUSG00000000901	Mmp11	protein_coding	matrix metallopeptidase 11 [Source:MGI Symbol;Acc:MGI:97008]	17385	10	75923222	75936496	335	51.8025	-0.00124112	-0.00360103	0.997127	1
ENSMUSG00000000902	Smarcb1	protein_coding	SWI/SNF related, matrix associated, actin dependent regulator of chromatin, subfamily b, member 1 [Source:MGI Symbol;Acc:MGI:1328366]	20587	10	75896769	75921617	1660	1511.26	0.130373	0.591921	0.553903	0.771441
ENSMUSG00000000903	Vpreb3	protein_coding	pre-B lymphocyte gene 3 [Source:MGI Symbol;Acc:MGI:98938]	22364	10	75943057	75949657	729	7.36282	0.249363	0.423268	0.6721	0.848237
ENSMUSG00000000915	Hip1r	protein_coding	huntingtin interacting protein 1 related [Source:MGI Symbol;Acc:MGI:1352504]	29816	5	123973628	124005558	6735	1594.68	0.283301	1.43298	0.151863	0.393343
ENSMUSG00000000916	Nsun5	protein_coding	NOL1/NOP2/Sun domain family, member 5 [Source:MGI Symbol;Acc:MGI:2140844]	100609	5	135369953	135376805	2243	263.757	0.502734	1.3975	0.162264	0.407836
ENSMUSG00000000934	Top1mt	protein_coding	DNA topoisomerase 1, mitochondrial [Source:MGI Symbol;Acc:MGI:1920210]	72960	15	75657035	75678800	1903	480.672	0.0652997	0.36658	0.713932	0.876015
ENSMUSG00000000938	Hoxa10	protein_coding	homeobox A10 [Source:MGI Symbol;Acc:MGI:96171]	15395	6	52231197	52240854	2565	824.483	-0.725575	-3.05663	0.00223844	0.0346874
ENSMUSG00000000942	Hoxa4	protein_coding	homeobox A4 [Source:MGI Symbol;Acc:MGI:96176]	15401	6	52189671	52191753	1594	318.352	0.178184	0.634131	0.525995	0.749748
ENSMUSG00000000948	Gm38393	protein_coding	predicted gene, 38393 [Source:MGI Symbol;Acc:MGI:5613898]		7	59974149	60005064	539	232.297	-0.407064	-1.11695	0.264017	0.527294
ENSMUSG00000000957	Mmp14	protein_coding	matrix metallopeptidase 14 (membrane-inserted) [Source:MGI Symbol;Acc:MGI:101900]	17387	14	54431612	54441265	2596	125.035	-0.611211	-1.21828	0.223119	0.482325
ENSMUSG00000000958	Slc7a7	protein_coding	solute carrier family 7 (cationic amino acid transporter, y+ system), member 7 [Source:MGI Symbol;Acc:MGI:1337120]	20540	14	54369442	54417780	2132	29.6751	-0.760513	-1.34232	0.179494	0.430099
ENSMUSG00000000959	Oxa1l	protein_coding	oxidase assembly 1-like [Source:MGI Symbol;Acc:MGI:1916339]	69089	14	54360841	54369673	1438	1823.39	0.107412	0.672016	0.501573	0.733286
ENSMUSG00000000976	Heatr6	protein_coding	HEAT repeat containing 6 [Source:MGI Symbol;Acc:MGI:1919790]	217026	11	83753696	83783754	5614	382.269	0.0321809	0.159595	0.8732	0.963228
ENSMUSG00000000982	Ccl3	protein_coding	chemokine (C-C motif) ligand 3 [Source:MGI Symbol;Acc:MGI:98260]	20302	11	83647844	83649355	766	18.238	0.52603	0.910522	0.362547	0.622682
ENSMUSG00000000983	Wfdc18	protein_coding	WAP four-disulfide core domain 18 [Source:MGI Symbol;Acc:MGI:107506]	14038	11	83709015	83711348	521	50.4795	-0.624297	-1.16577	0.243708	0.506266
ENSMUSG00000001014	Icam4	protein_coding	intercellular adhesion molecule 4, Landsteiner-Wiener blood group [Source:MGI Symbol;Acc:MGI:1925619]	78369	9	21029373	21030595	971	0
ENSMUSG00000001016	Ilf2	protein_coding	interleukin enhancer binding factor 2 [Source:MGI Symbol;Acc:MGI:1915031]	67781	3	90476126	90488379	1702	2467.76	-0.435903	-1.90226	0.0571377	0.228496
ENSMUSG00000001017	Chtop	protein_coding	chromatin target of PRMT1 [Source:MGI Symbol;Acc:MGI:1913761]	66511	3	90498956	90509498	3118	4743.4	-0.392607	-2.61697	0.00887142	0.0791767
ENSMUSG00000001018	Snapin	protein_coding	SNAP-associated protein [Source:MGI Symbol;Acc:MGI:1333745]	20615	3	90488026	90491033	1843	3857.04	-0.253174	-1.97784	0.0479467	0.207223
ENSMUSG00000001020	S100a4	protein_coding	S100 calcium binding protein A4 [Source:MGI Symbol;Acc:MGI:1330282]	20198	3	90603771	90606045	498	87.0357	-0.405142	-0.842223	0.399663	0.653366
ENSMUSG00000001021	S100a3	protein_coding	S100 calcium binding protein A3 [Source:MGI Symbol;Acc:MGI:1338849]	20197	3	90560578	90602702	3143	7.23088	-0.341747	-0.509538	0.610375	0.808794
ENSMUSG00000001023	S100a5	protein_coding	S100 calcium binding protein A5 [Source:MGI Symbol;Acc:MGI:1338915]	20199	3	90608523	90611780	431	1.34069	0.00046384	0.00139321
ENSMUSG00000001025	S100a6	protein_coding	S100 calcium binding protein A6 (calcyclin) [Source:MGI Symbol;Acc:MGI:1339467]	20200	3	90612882	90624181	731	1110.17	-0.260264	-0.81572	0.41466	0.664646
ENSMUSG00000001027	Scn4a	protein_coding	sodium channel, voltage-gated, type IV, alpha [Source:MGI Symbol;Acc:MGI:98250]	110880	11	106318592	106353288	6598	7.75125	-0.732319	-1.0677	0.285656	0.549827
ENSMUSG00000001029	Icam2	protein_coding	intercellular adhesion molecule 2 [Source:MGI Symbol;Acc:MGI:96394]	15896	11	106377656	106388075	1282	17.4276	-0.653942	-1.08759	0.276776	0.54093
ENSMUSG00000001034	Mapk7	protein_coding	mitogen-activated protein kinase 7 [Source:MGI Symbol;Acc:MGI:1346347]	23939	11	61488812	61494406	3255	449.65	0.238988	1.09794	0.272229	0.535725
ENSMUSG00000001036	Epn2	protein_coding	epsin 2 [Source:MGI Symbol;Acc:MGI:1333766]	13855	11	61517249	61579687	4287	2687.97	-0.0410061	-0.240072	0.810274	0.928992
ENSMUSG00000001039	B9d1	protein_coding	B9 protein domain 1 [Source:MGI Symbol;Acc:MGI:1351471]	27078	11	61505144	61512931	817	226.441	-0.124617	-0.578185	0.563139	0.777919
ENSMUSG00000001052	Sec24b	protein_coding	Sec24 related gene family, member B (S. cerevisiae) [Source:MGI Symbol;Acc:MGI:2139764]	99683	3	129982759	130061553	5128	1146.8	0.0288313	0.206699	0.836245	0.942719
ENSMUSG00000001053	N4bp3	protein_coding	NEDD4 binding protein 3 [Source:MGI Symbol;Acc:MGI:2442218]	212706	11	51643063	51650842	2367	362.385	0.198966	0.816923	0.413973	0.663966
ENSMUSG00000001054	Rmnd5b	protein_coding	required for meiotic nuclear division 5 homolog B [Source:MGI Symbol;Acc:MGI:1913339]	66089	11	51623671	51635896	1498	803.504	0.282252	1.36365	0.172676	0.421372
ENSMUSG00000001056	Nhp2	protein_coding	NHP2 ribonucleoprotein [Source:MGI Symbol;Acc:MGI:1098547]	52530	11	51619735	51623714	1042	1396.53	0.0707125	0.301733	0.762855	0.904444
ENSMUSG00000001062	Vps9d1	protein_coding	VPS9 domain containing 1 [Source:MGI Symbol;Acc:MGI:1914143]	72325	8	123242356	123254348	3233	1005.33	0.1968	0.803422	0.421731	0.670522
ENSMUSG00000001065	Zfp276	protein_coding	zinc finger protein (C2H2 type) 276 [Source:MGI Symbol;Acc:MGI:1888495]	57247	8	123254195	123269745	4071	362.808	-0.106204	-0.372202	0.709742	0.872761
ENSMUSG00000001076	C1ql4	protein_coding	complement component 1, q subcomponent-like 4 [Source:MGI Symbol;Acc:MGI:3579909]	239659	15	99084686	99087817	874	13.9275	0.635693	1.1961	0.231658	0.492569
ENSMUSG00000001082	Mfsd10	protein_coding	major facilitator superfamily domain containing 10 [Source:MGI Symbol;Acc:MGI:1915544]	68294	5	34633642	34637212	1907	178.558	0.371009	1.22489	0.220615	0.479869
ENSMUSG00000001089	Luzp1	protein_coding	leucine zipper protein 1 [Source:MGI Symbol;Acc:MGI:107629]	269593	4	136469761	136554780	7526	4486.25	-0.133459	-0.821708	0.411243	0.662051
ENSMUSG00000001095	Slc13a2	protein_coding	solute carrier family 13 (sodium-dependent dicarboxylate transporter), member 2 [Source:MGI Symbol;Acc:MGI:1276558]	20500	11	78397087	78422217	2412	0.439656	0	0	1
ENSMUSG00000001098	Kctd10	protein_coding	potassium channel tetramerisation domain containing 10 [Source:MGI Symbol;Acc:MGI:2141207]	330171	5	114363567	114380508	3103	335.145	0.594353	1.5666	0.117209	0.339333
ENSMUSG00000001100	Poldip2	protein_coding	polymerase (DNA-directed), delta interacting protein 2 [Source:MGI Symbol;Acc:MGI:1915061]	67811	11	78512193	78522736	2054	3847.1	-0.342014	-1.82717	0.0676743	0.249543
ENSMUSG00000001103	Sebox	protein_coding	SEBOX homeobox [Source:MGI Symbol;Acc:MGI:108012]		11	78503447	78505081	1351	5.87216	-0.256891	-0.382417	0.702152	0.868327
ENSMUSG00000001105	Ift20	protein_coding	intraflagellar transport 20 [Source:MGI Symbol;Acc:MGI:1915585]	55978	11	78536361	78541737	1141	2613.69	0.155562	1.03687	0.299798	0.564555
ENSMUSG00000001119	Col6a1	protein_coding	collagen, type VI, alpha 1 [Source:MGI Symbol;Acc:MGI:88459]	12833	10	76708792	76726168	4100	137.979	-0.413081	-0.841498	0.400069	0.653743
ENSMUSG00000001120	Pcbp3	protein_coding	poly(rC) binding protein 3 [Source:MGI Symbol;Acc:MGI:1890470]	59093	10	76761857	76961887	2013	3962.93	0.443804	2.38561	0.0170507	0.115209
ENSMUSG00000001123	Lgals9	protein_coding	lectin, galactose binding, soluble 9 [Source:MGI Symbol;Acc:MGI:109496]	16859	11	78962974	78984946	1520	236.799	-0.223726	-0.698178	0.485066	0.720034
ENSMUSG00000001127	Araf	protein_coding	Araf proto-oncogene, serine/threonine kinase [Source:MGI Symbol;Acc:MGI:88065]	11836	X	20797814	20860519	2439	8533.18	-0.169605	-1.27013	0.204037	0.460351
ENSMUSG00000001128	Cfp	protein_coding	complement factor properdin [Source:MGI Symbol;Acc:MGI:97545]	18636	X	20925454	20931555	1636	98.5569	-0.26083	-0.555627	0.578466	0.787683
ENSMUSG00000001131	Timp1	protein_coding	tissue inhibitor of metalloproteinase 1 [Source:MGI Symbol;Acc:MGI:98752]	21857	X	20870166	20874735	883	24.2795	0.837753	1.8041	0.0712161	0.256474
ENSMUSG00000001134	Uxt	protein_coding	ubiquitously expressed transcript [Source:MGI Symbol;Acc:MGI:1277988]	22294	X	20941722	20962017	391	106.014	-0.188207	-0.629962	0.52872	0.751523
ENSMUSG00000001138	Cnnm3	protein_coding	cyclin M3 [Source:MGI Symbol;Acc:MGI:2151055]	94218	1	36511867	36528237	5193	599.13	0.0680953	0.519409	0.603475	0.803559
ENSMUSG00000001143	Lman2l	protein_coding	lectin, mannose-binding 2-like [Source:MGI Symbol;Acc:MGI:2443010]	214895	1	36419871	36445271	705	988.915	0.371998	2.52031	0.011725	0.0929692
ENSMUSG00000001150	Mcm3ap	protein_coding	minichromosome maintenance complex component 3 associated protein [Source:MGI Symbol;Acc:MGI:1930089]	54387	10	76468927	76515857	6427	559.677	0.267368	1.98524	0.0471174	0.205319
ENSMUSG00000001151	Pcnt	protein_coding	pericentrin (kendrin) [Source:MGI Symbol;Acc:MGI:102722]	18541	10	76351263	76442786	6762	313.62	0.307195	1.44952	0.147192	0.386565
ENSMUSG00000001155	Ftcd	protein_coding	formiminotransferase cyclodeaminase [Source:MGI Symbol;Acc:MGI:1339962]	14317	10	76575648	76590338	1933	1.18593	-0.068776	-0.108406	0.913674	0.979719
ENSMUSG00000001156	Mxd1	protein_coding	MAX dimerization protein 1 [Source:MGI Symbol;Acc:MGI:96908]	17119	6	86647042	86669161	4666	490.014	0.0690217	0.277901	0.781088	0.914383
ENSMUSG00000001157	Gmcl1	protein_coding	germ cell-less, spermatogenesis associated 1 [Source:MGI Symbol;Acc:MGI:1345156]	23885	6	86691768	86733383	2949	1931.79	-0.258191	-1.46352	0.143326	0.380468
ENSMUSG00000001158	Snrnp27	protein_coding	small nuclear ribonucleoprotein 27 (U4/U6.U5) [Source:MGI Symbol;Acc:MGI:1913868]	66618	6	86675151	86684522	885	1759.98	-0.297001	-1.35071	0.176788	0.426678
ENSMUSG00000001166	Oas1c	protein_coding	2'-5' oligoadenylate synthetase 1C [Source:MGI Symbol;Acc:MGI:2149633]	114643	5	120800194	120812514	2291	160.302	-0.00703885	-0.0274727	0.978083	1
ENSMUSG00000001168	Oas1h	protein_coding	2'-5' oligoadenylate synthetase 1H [Source:MGI Symbol;Acc:MGI:2180853]	246729	5	120861421	120873506	1703	0.0998094	0	0	1
ENSMUSG00000001173	Ocrl	protein_coding	oculocerebrorenal syndrome of Lowe [Source:MGI Symbol;Acc:MGI:109589]	320634	X	47912387	47965868	5253	1066.28	-0.216928	-1.26476	0.205956	0.462212
ENSMUSG00000001175	Calm1	protein_coding	calmodulin 1 [Source:MGI Symbol;Acc:MGI:88251]	12313	12	100199435	100209806	4107	73534.2	0.0533769	0.280514	0.779083	0.913017
ENSMUSG00000001211	Agpat3	protein_coding	1-acylglycerol-3-phosphate O-acyltransferase 3 [Source:MGI Symbol;Acc:MGI:1336186]	28169	10	78269178	78352489	5980	7335.56	0.0867268	0.696837	0.485905	0.720298
ENSMUSG00000001225	Slc26a3	protein_coding	solute carrier family 26, member 3 [Source:MGI Symbol;Acc:MGI:107181]	13487	12	31390871	31473917	942	5.81436	-0.847175	-1.28158	0.19999	0.45579
ENSMUSG00000001227	Sema6b	protein_coding	sema domain, transmembrane domain (TM), and cytoplasmic domain, (semaphorin) 6B [Source:MGI Symbol;Acc:MGI:1202889]	20359	17	56123085	56140343	3736	1568.94	0.548242	1.74203	0.0815024	0.277159
ENSMUSG00000001228	Uhrf1	protein_coding	ubiquitin-like, containing PHD and RING finger domains, 1 [Source:MGI Symbol;Acc:MGI:1338889]	18140	17	56303321	56323486	3586	20.1886	1.46439	2.44658	0.0144219	0.10447
ENSMUSG00000001229	Dpp9	protein_coding	dipeptidylpeptidase 9 [Source:MGI Symbol;Acc:MGI:2443967]	224897	17	56186682	56218889	3509	1804.21	0.0348239	0.154865	0.876928	0.965307
ENSMUSG00000001240	Ramp2	protein_coding	receptor (calcitonin) activity modifying protein 2 [Source:MGI Symbol;Acc:MGI:1859650]	54409	11	101246028	101259546	1178	683.158	0.602378	2.51081	0.0120455	0.0944664
ENSMUSG00000001247	Lsr	protein_coding	lipolysis stimulated lipoprotein receptor [Source:MGI Symbol;Acc:MGI:1927471]	54135	7	30957770	30973464	1930	17.673	-0.92009	-1.64613	0.0997375	0.31007
ENSMUSG00000001248	Gramd1a	protein_coding	GRAM domain containing 1A [Source:MGI Symbol;Acc:MGI:105490]	52857	7	31130127	31155896	3722	1536.43	0.478333	2.392	0.0167569	0.114226
ENSMUSG00000001249	Hpn	protein_coding	hepsin [Source:MGI Symbol;Acc:MGI:1196620]	15451	7	31098725	31115290	1743	183.505	0.0103199	0.0287378	0.977074	1
ENSMUSG00000001260	Gabrg1	protein_coding	gamma-aminobutyric acid (GABA) A receptor, subunit gamma 1 [Source:MGI Symbol;Acc:MGI:103156]	14405	5	70751047	70842617	4771	819.72	-0.340023	-1.23415	0.217147	0.475623
ENSMUSG00000001270	Ckb	protein_coding	creatine kinase, brain [Source:MGI Symbol;Acc:MGI:88407]	12709	12	111669355	111672338	1478	42549.1	0.208778	0.790965	0.428964	0.675864
ENSMUSG00000001280	Sp1	protein_coding	trans-acting transcription factor 1 [Source:MGI Symbol;Acc:MGI:98372]	20683	15	102406143	102436404	222	593.764	-0.461514	-1.70419	0.0883465	0.291273
ENSMUSG00000001281	Itgb7	protein_coding	integrin beta 7 [Source:MGI Symbol;Acc:MGI:96616]	16421	15	102215995	102231935	2674	23.353	0.76492	1.37614	0.168779	0.415931
ENSMUSG00000001285	Myg1	protein_coding	melanocyte proliferating gene 1 [Source:MGI Symbol;Acc:MGI:1929864]	60315	15	102331709	102338139	1480	1269.15	0.278274	1.36724	0.17155	0.419875
ENSMUSG00000001288	Rarg	protein_coding	retinoic acid receptor, gamma [Source:MGI Symbol;Acc:MGI:97858]	19411	15	102234938	102257517	2953	183.757	0.311915	1.12179	0.261953	0.525252
ENSMUSG00000001289	Pfdn5	protein_coding	prefoldin 5 [Source:MGI Symbol;Acc:MGI:1928753]	56612	15	102326116	102331873	1062	4715.84	-0.0900508	-0.428477	0.668304	0.84556
ENSMUSG00000001300	Efnb2	protein_coding	ephrin B2 [Source:MGI Symbol;Acc:MGI:105097]	13642	8	8617434	8661242	4793	303.658	-0.10757	-0.455028	0.649089	0.833995
ENSMUSG00000001305	Rrp15	protein_coding	ribosomal RNA processing 15 homolog (S. cerevisiae) [Source:MGI Symbol;Acc:MGI:1914473]	67223	1	186720978	186749358	1321	288.087	0.246952	1.38052	0.167426	0.414706
ENSMUSG00000001313	Rnd2	protein_coding	Rho family GTPase 2 [Source:MGI Symbol;Acc:MGI:1338755]	11858	11	101464999	101471853	1578	13078.2	-0.381158	-1.73061	0.0835209	0.281457
ENSMUSG00000001323	Srr	protein_coding	serine racemase [Source:MGI Symbol;Acc:MGI:1351636]	27364	11	74906359	74925948	2832	740.009	-0.726168	-3.19188	0.0014135	0.0268227
ENSMUSG00000001333	Sync	protein_coding	syncoilin [Source:MGI Symbol;Acc:MGI:1916078]	68828	4	129287617	129308559	2042	91.6078	0.534682	1.13643	0.255775	0.518712
ENSMUSG00000001334	Fndc5	protein_coding	fibronectin type III domain containing 5 [Source:MGI Symbol;Acc:MGI:1917614]	384061	4	129136999	129144593	2763	5469.02	-0.582568	-2.50417	0.0122739	0.0952669
ENSMUSG00000001348	Acp5	protein_coding	acid phosphatase 5, tartrate resistant [Source:MGI Symbol;Acc:MGI:87883]	11433	9	22126727	22135711	1356	19.0946	0.738752	1.16305	0.24481	0.507075
ENSMUSG00000001349	Cnn1	protein_coding	calponin 1 [Source:MGI Symbol;Acc:MGI:104979]	12797	9	22099216	22109630	1225	19.7768	1.00696	2.04955	0.0404079	0.188778
ENSMUSG00000001366	Fbxo9	protein_coding	f-box protein 9 [Source:MGI Symbol;Acc:MGI:1918788]	71538	9	78081499	78109065	2155	9572.62	-0.375711	-1.99346	0.0462108	0.203165
ENSMUSG00000001376	Vps50	protein_coding	VPS50 EARP/GARPII complex subunit [Source:MGI Symbol;Acc:MGI:1920538]	73288	6	3498382	3603531	3788	1475.18	-0.26229	-1.30223	0.192837	0.446017
ENSMUSG00000001380	Hars	protein_coding	histidyl-tRNA synthetase [Source:MGI Symbol;Acc:MGI:108087]	15115	18	36766530	36783205	1987	4252.76	0.036571	0.209098	0.834372	0.941977
ENSMUSG00000001383	Zmat2	protein_coding	zinc finger, matrin type 2 [Source:MGI Symbol;Acc:MGI:1913742]	66492	18	36793923	36799660	2257	7576.39	0.115883	0.676553	0.49869	0.730952
ENSMUSG00000001403	Ube2c	protein_coding	ubiquitin-conjugating enzyme E2C [Source:MGI Symbol;Acc:MGI:1915862]	68612	2	164769898	164778822	967	26.9847	-0.0603383	-0.105008	0.916369	0.980712
ENSMUSG00000001415	Smg5	protein_coding	Smg-5 homolog, nonsense mediated mRNA decay factor (C. elegans) [Source:MGI Symbol;Acc:MGI:2447364]	229512	3	88336260	88362338	4448	2293.5	0.0716799	0.377113	0.70609	0.871271
ENSMUSG00000001416	Cct3	protein_coding	chaperonin containing Tcp1, subunit 3 (gamma) [Source:MGI Symbol;Acc:MGI:104708]	12462	3	88297116	88321767	1977	4358.82	0.227487	1.4177	0.156277	0.399913
ENSMUSG00000001418	Glmp	protein_coding	glycosylated lysosomal membrane protein [Source:MGI Symbol;Acc:MGI:1913318]	56700	3	88325023	88331313	4219	1432.83	-0.200402	-0.907718	0.364027	0.62424
ENSMUSG00000001419	Mef2d	protein_coding	myocyte enhancer factor 2D [Source:MGI Symbol;Acc:MGI:99533]	17261	3	88142372	88172086	5401	2079.45	0.535043	2.31523	0.0206003	0.128019
ENSMUSG00000001420	Tmem79	protein_coding	transmembrane protein 79 [Source:MGI Symbol;Acc:MGI:1919163]	71913	3	88328655	88336148	2406	28.8439	0.328144	0.725485	0.468155	0.705809
ENSMUSG00000001424	Snd1	protein_coding	staphylococcal nuclease and tudor domain containing 1 [Source:MGI Symbol;Acc:MGI:1929266]	56463	6	28475139	28935162	351	1325.16	0.405591	2.15142	0.0314431	0.165109
ENSMUSG00000001435	Col18a1	protein_coding	collagen, type XVIII, alpha 1 [Source:MGI Symbol;Acc:MGI:88451]	12822	10	77052178	77166548	5063	101.971	0.0073465	0.0195197	0.984427	1
ENSMUSG00000001436	Slc19a1	protein_coding	solute carrier family 19 (folate transporter), member 1 [Source:MGI Symbol;Acc:MGI:103182]	20509	10	77032241	77061002	826	558.179	0.189027	0.62975	0.528858	0.751523
ENSMUSG00000001440	Kpnb1	protein_coding	karyopherin (importin) beta 1 [Source:MGI Symbol;Acc:MGI:107532]	16211	11	97159714	97187881	5894	4038.8	0.00947276	0.0812178	0.935269	0.989295
ENSMUSG00000001441	Npepps	protein_coding	aminopeptidase puromycin sensitive [Source:MGI Symbol;Acc:MGI:1101358]	19155	11	97205842	97280638	2307	4113.44	-0.317893	-1.54341	0.122731	0.348356
ENSMUSG00000001444	Tbx21	protein_coding	T-box 21 [Source:MGI Symbol;Acc:MGI:1888984]	57765	11	97098071	97115331	2488	2.42395	-0.250019	-0.36825	0.712687	0.87518
ENSMUSG00000001445	Mrpl10	protein_coding	mitochondrial ribosomal protein L10 [Source:MGI Symbol;Acc:MGI:1333801]	107732	11	97041560	97049213	1708	1839.99	0.0849244	0.493961	0.621333	0.816313
ENSMUSG00000001467	Cyp51	protein_coding	cytochrome P450, family 51 [Source:MGI Symbol;Acc:MGI:106040]	13121	5	4081145	4104746	3931	3845.87	-0.529037	-2.41153	0.0158858	0.110717
ENSMUSG00000001472	Tcf25	protein_coding	transcription factor 25 (basic helix-loop-helix) [Source:MGI Symbol;Acc:MGI:1914105]	66855	8	123373753	123403835	2649	25934.7	0.0620746	0.431108	0.66639	0.844635
ENSMUSG00000001473	Tubb6	protein_coding	tubulin, beta 6 class V [Source:MGI Symbol;Acc:MGI:1915201]	67951	18	67390717	67402748	1757	329.439	-0.435479	-1.74482	0.0810164	0.275991
ENSMUSG00000001482	Def8	protein_coding	differentially expressed in FDCP 8 [Source:MGI Symbol;Acc:MGI:1346331]	23854	8	123423527	123463270	389	2089.02	0.202748	1.30531	0.191787	0.444921
ENSMUSG00000001493	Meox1	protein_coding	mesenchyme homeobox 1 [Source:MGI Symbol;Acc:MGI:103220]	17285	11	101877510	101894374	2228	63.768	-0.749931	-1.44435	0.14864	0.388762
ENSMUSG00000001494	Sost	protein_coding	sclerostin [Source:MGI Symbol;Acc:MGI:1921749]	74499	11	101962458	101967015	2066	9.18261	-0.292254	-0.473315	0.635988	0.826078
ENSMUSG00000001496	Nkx2-1	protein_coding	NK2 homeobox 1 [Source:MGI Symbol;Acc:MGI:108067]	21869	12	56531958	56536908	2242	0
ENSMUSG00000001497	Pax9	protein_coding	paired box 9 [Source:MGI Symbol;Acc:MGI:97493]	18511	12	56691767	56712822	4232	1.26291	0	0	1	1
ENSMUSG00000001504	Irx2	protein_coding	Iroquois related homeobox 2 (Drosophila) [Source:MGI Symbol;Acc:MGI:1197526]	16372	13	72628820	72634198	2625	253.736	-0.0274833	-0.108547	0.913562	0.979719
ENSMUSG00000001506	Col1a1	protein_coding	collagen, type I, alpha 1 [Source:MGI Symbol;Acc:MGI:88467]	12842	11	94936224	94953042	5930	565.951	0.585241	1.24944	0.211505	0.468118
ENSMUSG00000001507	Itga3	protein_coding	integrin alpha 3 [Source:MGI Symbol;Acc:MGI:96602]	16400	11	95044474	95076801	4636	1609.4	0.623162	2.71223	0.00668319	0.0675596
ENSMUSG00000001508	Sgca	protein_coding	sarcoglycan, alpha (dystrophin-associated glycoprotein) [Source:MGI Symbol;Acc:MGI:894698]	20391	11	94962791	94976327	1724	13.1821	-1.4184	-2.17672	0.0295014	0.159481
ENSMUSG00000001510	Dlx3	protein_coding	distal-less homeobox 3 [Source:MGI Symbol;Acc:MGI:94903]	13393	11	95120119	95125296	2607	9.8469	0.829342	1.73636	0.082501	0.27933
ENSMUSG00000001517	Foxm1	protein_coding	forkhead box M1 [Source:MGI Symbol;Acc:MGI:1347487]	14235	6	128362967	128376146	1329	41.9687	0.414793	1.16094	0.245667	0.507741
ENSMUSG00000001518	Itfg2	protein_coding	integrin alpha FG-GAP repeat containing 2 [Source:MGI Symbol;Acc:MGI:1915450]	101142	6	128409444	128424931	2320	1054.79	0.489009	2.53527	0.0112362	0.090904
ENSMUSG00000001520	Nrip2	protein_coding	nuclear receptor interacting protein 2 [Source:MGI Symbol;Acc:MGI:1891884]	60345	6	128399296	128416427	668	2323.16	-0.124322	-0.780385	0.435165	0.680963
ENSMUSG00000001521	Tulp3	protein_coding	tubby-like protein 3 [Source:MGI Symbol;Acc:MGI:1329045]	22158	6	128321161	128355851	3374	447.801	-0.13745	-0.742876	0.457556	0.697819
ENSMUSG00000001524	Gtf2h4	protein_coding	general transcription factor II H, polypeptide 4 [Source:MGI Symbol;Acc:MGI:1338799]	14885	17	35667730	35673739	1679	608.293	0.343684	1.53096	0.12578	0.35268
ENSMUSG00000001525	Tubb5	protein_coding	tubulin, beta 5 class I [Source:MGI Symbol;Acc:MGI:107812]	22154	17	35833921	35838306	2649	27267.8	0.186077	0.903045	0.366502	0.626315
ENSMUSG00000001542	Ell2	protein_coding	elongation factor RNA polymerase II 2 [Source:MGI Symbol;Acc:MGI:2183438]	192657	13	75707484	75772356	3647	1255.78	-0.511263	-2.33051	0.0197793	0.125341
ENSMUSG00000001552	Jup	protein_coding	junction plakoglobin [Source:MGI Symbol;Acc:MGI:96650]	16480	11	100368958	100397763	2913	1245.79	0.334816	1.54223	0.123017	0.348881
ENSMUSG00000001555	Fkbp10	protein_coding	FK506 binding protein 10 [Source:MGI Symbol;Acc:MGI:104769]	14230	11	100415697	100424824	2584	81.0606	-0.217214	-0.467649	0.640035	0.828705
ENSMUSG00000001558	Klhl10	protein_coding	kelch-like 10 [Source:MGI Symbol;Acc:MGI:2181067]	66720	11	100441917	100457022	2017	7.84042	0.417743	0.752281	0.451882	0.694088
ENSMUSG00000001566	Mnx1	protein_coding	motor neuron and pancreas homeobox 1 [Source:MGI Symbol;Acc:MGI:109160]		5	29473034	29478470	2245	785.387	0.53808	2.66962	0.00759372	0.0724482
ENSMUSG00000001569	Nom1	protein_coding	nucleolar protein with MIF4G domain 1 [Source:MGI Symbol;Acc:MGI:1861749]	433864	5	29434664	29457843	9219	757.7	-0.451492	-1.69413	0.0902407	0.294402
ENSMUSG00000001576	Ergic1	protein_coding	endoplasmic reticulum-golgi intermediate compartment (ERGIC) 1 [Source:MGI Symbol;Acc:MGI:1914708]	67458	17	26561489	26656931	2754	3461.38	0.0822138	0.715629	0.47422	0.711538
ENSMUSG00000001583	Tnk1	protein_coding	tyrosine kinase, non-receptor, 1 [Source:MGI Symbol;Acc:MGI:1930958]	83813	11	69851005	69858730	2778	0.864384	0.0365125	0.0544211	0.9566
ENSMUSG00000001588	Acap1	protein_coding	ArfGAP with coiled-coil, ankyrin repeat and PH domains 1 [Source:MGI Symbol;Acc:MGI:2388270]	216859	11	69881567	69895539	2086	9.57392	-0.696704	-1.09925	0.271658	0.534969
ENSMUSG00000001604	Tcea3	protein_coding	transcription elongation factor A (SII), 3 [Source:MGI Symbol;Acc:MGI:1196908]	21401	4	136247729	136274898	896	267.789	-0.426885	-1.10182	0.270542	0.533866
ENSMUSG00000001622	Csn3	protein_coding	casein kappa [Source:MGI Symbol;Acc:MGI:107461]	12994	5	87925579	87932665	991	0.274153	0	0	1
ENSMUSG00000001627	Ifrd1	protein_coding	interferon-related developmental regulator 1 [Source:MGI Symbol;Acc:MGI:1316717]	15982	12	40201567	40248504	3378	981.98	-0.640628	-3.42264	0.000620161	0.0160252
ENSMUSG00000001630	Stk38l	protein_coding	serine/threonine kinase 38 like [Source:MGI Symbol;Acc:MGI:1922250]	232533	6	146724995	146778812	4550	1120.7	-0.0351998	-0.195577	0.844941	0.947767
ENSMUSG00000001632	Brpf1	protein_coding	bromodomain and PHD finger containing, 1 [Source:MGI Symbol;Acc:MGI:1926033]	78783	6	113307137	113324860	4773	455.632	0.361069	1.6352	0.102007	0.313843
ENSMUSG00000001642	Akr1b3	protein_coding	aldo-keto reductase family 1, member B3 (aldose reductase) [Source:MGI Symbol;Acc:MGI:1353494]	11677	6	34302434	34317478	5024	230.099	0.335237	1.30183	0.192975	0.446149
ENSMUSG00000001655	Hoxc13	protein_coding	homeobox C13 [Source:MGI Symbol;Acc:MGI:99560]	15422	15	102921103	102928814	2461	38.6497	-0.0899876	-0.191426	0.848192	0.949198
ENSMUSG00000001656	Hoxc11	protein_coding	homeobox C11 [Source:MGI Symbol;Acc:MGI:96193]	109663	15	102954427	102957708	2021	139.782	-0.959719	-2.44962	0.0143006	0.104092
ENSMUSG00000001657	Hoxc8	protein_coding	homeobox C8 [Source:MGI Symbol;Acc:MGI:96198]	15426	15	102990607	102994111	1868	4038.58	-0.255276	-1.21569	0.224104	0.483143
ENSMUSG00000001661	Hoxc6	protein_coding	homeobox C6 [Source:MGI Symbol;Acc:MGI:96197]	15425	15	102998257	103011881	896	1031.42	-0.372676	-1.94732	0.0514969	0.215455
ENSMUSG00000001663	Gstt1	protein_coding	glutathione S-transferase, theta 1 [Source:MGI Symbol;Acc:MGI:107379]	14871	10	75783813	75798584	1037	331.046	-0.434272	-1.64256	0.100473	0.311206
ENSMUSG00000001665	Gstt3	protein_coding	glutathione S-transferase, theta 3 [Source:MGI Symbol;Acc:MGI:2143526]	103140	10	75774115	75781414	1880	144.192	-0.891834	-1.99839	0.0456747	0.202009
ENSMUSG00000001666	Ddt	protein_coding	D-dopachrome tautomerase [Source:MGI Symbol;Acc:MGI:1298381]	13202	10	75771230	75773414	574	1167.24	0.206483	1.04777	0.294745	0.559388
ENSMUSG00000001670	Tat	protein_coding	tyrosine aminotransferase [Source:MGI Symbol;Acc:MGI:98487]	234724	8	109990437	109999803	2375	2.81836	-0.227781	-0.390917
ENSMUSG00000001672	Marveld3	protein_coding	MARVEL (membrane-associating) domain containing 3 [Source:MGI Symbol;Acc:MGI:1920858]	73608	8	109947914	109962203	1330	13.4989	0.0845663	0.180825	0.856505	0.953798
ENSMUSG00000001674	Ddx18	protein_coding	DEAD (Asp-Glu-Ala-Asp) box polypeptide 18 [Source:MGI Symbol;Acc:MGI:1914192]	66942	1	121553835	121567989	2258	152.542	0.18788	0.824872	0.409444	0.660799
ENSMUSG00000001687	Ubl3	protein_coding	ubiquitin-like 3 [Source:MGI Symbol;Acc:MGI:1344373]	24109	5	148504635	148552789	2537	9676.78	-0.573192	-3.41235	0.000644053	0.0164412
ENSMUSG00000001700	Gramd3	protein_coding	GRAM domain containing 3 [Source:MGI Symbol;Acc:MGI:1914815]	107022	18	56432132	56503792	2605	594.128	-1.1217	-3.23022	0.00123696	0.0247906
ENSMUSG00000001707	Eef1e1	protein_coding	eukaryotic translation elongation factor 1 epsilon 1 [Source:MGI Symbol;Acc:MGI:1913393]	66143	13	38645698	38659028	1032	1987.29	-0.280172	-1.41766	0.156291	0.399913
ENSMUSG00000001729	Akt1	protein_coding	thymoma viral proto-oncogene 1 [Source:MGI Symbol;Acc:MGI:87986]	11651	12	112653821	112674884	2690	5557.07	0.288376	1.43733	0.150623	0.391311
ENSMUSG00000001739	Cldn15	protein_coding	claudin 15 [Source:MGI Symbol;Acc:MGI:1913103]	60363	5	136966616	136975858	1902	14.4824	0.202585	0.367416	0.713309	0.875638
ENSMUSG00000001741	Il16	protein_coding	interleukin 16 [Source:MGI Symbol;Acc:MGI:1270855]	16170	7	83642825	83745726	5260	63.4372	-1.00991	-1.89118	0.058601	0.232017
ENSMUSG00000001750	Tcirg1	protein_coding	T cell, immune regulator 1, ATPase, H+ transporting, lysosomal V0 protein A3 [Source:MGI Symbol;Acc:MGI:1350931]	27060	19	3896050	3907133	2350	240.941	-0.132892	-0.353514	0.723703	0.881343
ENSMUSG00000001751	Naglu	protein_coding	alpha-N-acetylglucosaminidase (Sanfilippo disease IIIB) [Source:MGI Symbol;Acc:MGI:1351641]	27419	11	101070012	101077672	2560	171.967	0.940393	3.00714	0.00263721	0.0381006
ENSMUSG00000001755	Coasy	protein_coding	Coenzyme A synthase [Source:MGI Symbol;Acc:MGI:1918993]	71743	11	101082565	101086619	2138	837.974	0.612497	3.07242	0.00212334	0.0335394
ENSMUSG00000001761	Smo	protein_coding	smoothened, frizzled class receptor [Source:MGI Symbol;Acc:MGI:108075]	319757	6	29735503	29761365	2502	184.191	-0.747528	-1.85405	0.0637316	0.242513
ENSMUSG00000001763	Tspan33	protein_coding	tetraspanin 33 [Source:MGI Symbol;Acc:MGI:1919012]	232670	6	29694222	29718559	1994	1184.36	0.488864	2.45985	0.0138995	0.102516
ENSMUSG00000001767	Crnkl1	protein_coding	Crn, crooked neck-like 1 (Drosophila) [Source:MGI Symbol;Acc:MGI:1914127]	66877	2	145917479	145935014	3428	343.387	0.00913616	0.0309266	0.975328	1
ENSMUSG00000001768	Rin2	protein_coding	Ras and Rab interactor 2 [Source:MGI Symbol;Acc:MGI:1921280]	74030	2	145784734	145887616	4657	687.865	-2.78977	-5.37577	7.62561e-08	4.75571e-05
ENSMUSG00000001773	Folh1	protein_coding	folate hydrolase 1 [Source:MGI Symbol;Acc:MGI:1858193]	53320	7	86718977	86775943	3125	159.207	-0.821334	-1.59282	0.111201	0.329308
ENSMUSG00000001774	Chordc1	protein_coding	cysteine and histidine-rich domain (CHORD)-containing, zinc-binding protein 1 [Source:MGI Symbol;Acc:MGI:1914167]	66917	9	18292125	18317442	5789	3543.41	-0.396875	-1.6529	0.0983516	0.307998
ENSMUSG00000001783	Rtcb	protein_coding	RNA 2',3'-cyclic phosphate and 5'-OH ligase [Source:MGI Symbol;Acc:MGI:106379]	28088	10	85938637	85957823	2009	4593.46	0.00742486	0.0426299	0.965997	1
ENSMUSG00000001785	Pwp1	protein_coding	PWP1 homolog, endonuclein [Source:MGI Symbol;Acc:MGI:1914735]	103136	10	85829494	85889096	697	613.91	-0.42484	-2.90221	0.00370538	0.0477722
ENSMUSG00000001786	Fbxo7	protein_coding	F-box protein 7 [Source:MGI Symbol;Acc:MGI:1917004]	69754	10	86021972	86051873	5388	2512.09	-0.396218	-2.39725	0.0165188	0.113467
ENSMUSG00000001794	Capns1	protein_coding	calpain, small subunit 1 [Source:MGI Symbol;Acc:MGI:88266]	12336	7	30186936	30198811	1241	21937.8	0.183526	0.85747	0.391185	0.646397
ENSMUSG00000001802	Lrp3	protein_coding	low density lipoprotein receptor-related protein 3 [Source:MGI Symbol;Acc:MGI:3584516]	435965	7	35200027	35215498	420	1275.51	0.435424	1.34545	0.178479	0.428821
ENSMUSG00000001804	Dsg4	protein_coding	desmoglein 4 [Source:MGI Symbol;Acc:MGI:2661061]	16769	18	20436175	20471821	3478	0
ENSMUSG00000001815	Evx2	protein_coding	even-skipped homeobox 2 [Source:MGI Symbol;Acc:MGI:95462]	14029	2	74652991	74659557	4191	25.0459	0.278283	0.508271	0.611263	0.809401
ENSMUSG00000001819	Hoxd13	protein_coding	homeobox D13 [Source:MGI Symbol;Acc:MGI:96205]	15433	2	74668310	74671599	2483	6.29121	-1.2836	-1.94985	0.0511938	0.214966
ENSMUSG00000001823	Hoxd12	protein_coding	homeobox D12 [Source:MGI Symbol;Acc:MGI:96204]	15432	2	74675013	74677705	2534	0.865028	0	0
ENSMUSG00000001827	Folr1	protein_coding	folate receptor 1 (adult) [Source:MGI Symbol;Acc:MGI:95568]	14275	7	101858331	101870788	960	6.1697	-2.30769	-3.38752	0.000705272	0.0171982
ENSMUSG00000001829	Clpb	protein_coding	ClpB caseinolytic peptidase B [Source:MGI Symbol;Acc:MGI:1100517]	20480	7	101663633	101795506	1170	735.938	0.189976	1.03395	0.301158	0.565574
ENSMUSG00000001833	2007-09-01	protein_coding	septin 7 [Source:MGI Symbol;Acc:MGI:1335094]	235072	9	25252439	25308571	2516	12351.8	-0.949379	-3.40599	0.000659244	0.016709
ENSMUSG00000001844	Zdhhc4	protein_coding	zinc finger, DHHC domain containing 4 [Source:MGI Symbol;Acc:MGI:1920131]	72881	5	143316489	143329256	1364	1181.94	0.230964	1.44393	0.148757	0.388903
ENSMUSG00000001847	Rac1	protein_coding	RAS-related C3 botulinum substrate 1 [Source:MGI Symbol;Acc:MGI:97845]	19353	5	143503634	143528036	4159	11111.4	-0.0788672	-0.662364	0.507738	0.737043
ENSMUSG00000001855	Nup214	protein_coding	nucleoporin 214 [Source:MGI Symbol;Acc:MGI:1095411]	227720	2	31974436	32053975	6605	447.898	0.383884	1.74498	0.0809885	0.275991
ENSMUSG00000001864	Aif1l	protein_coding	allograft inflammatory factor 1-like [Source:MGI Symbol;Acc:MGI:1919598]	108897	2	31950139	31973442	3117	611.166	-1.39311	-3.91283	9.12219e-05	0.00467163
ENSMUSG00000001865	Cpa3	protein_coding	carboxypeptidase A3, mast cell [Source:MGI Symbol;Acc:MGI:88479]	12873	3	20215620	20242181	1449	2.66651	0.102247	0.151725	0.879404	0.966261
ENSMUSG00000001870	Ltbp1	protein_coding	latent transforming growth factor beta binding protein 1 [Source:MGI Symbol;Acc:MGI:109151]	268977	17	75005568	75392512	6671	114.968	-0.484787	-1.15117	0.249664	0.512117
ENSMUSG00000001891	Ugp2	protein_coding	UDP-glucose pyrophosphorylase 2 [Source:MGI Symbol;Acc:MGI:2183447]	216558	11	21321138	21371201	2683	4923.85	-0.368926	-1.69127	0.0907859	0.295525
ENSMUSG00000001901	Kcnh6	protein_coding	potassium voltage-gated channel, subfamily H (eag-related), member 6 [Source:MGI Symbol;Acc:MGI:2684139]	192775	11	106008124	106034549	2816	70.533	1.04392	2.24065	0.0250488	0.144051
ENSMUSG00000001909	Trmt1	protein_coding	tRNA methyltransferase 1 [Source:MGI Symbol;Acc:MGI:1289155]	212528	8	84686307	84699808	1014	1313.38	-0.14651	-0.627556	0.530295	0.75277
ENSMUSG00000001910	Nacc1	protein_coding	nucleus accumbens associated 1, BEN and BTB (POZ) domain containing [Source:MGI Symbol;Acc:MGI:1914080]	66830	8	84670483	84687862	4300	2091	-0.382124	-1.41199	0.157954	0.401399
ENSMUSG00000001911	Nfix	protein_coding	nuclear factor I/X [Source:MGI Symbol;Acc:MGI:97311]	18032	8	84699876	84800344	398	2033.27	-0.379378	-1.53175	0.125583	0.352636
ENSMUSG00000001918	Slc1a5	protein_coding	solute carrier family 1 (neutral amino acid transporter), member 5 [Source:MGI Symbol;Acc:MGI:105305]	20514	7	16781340	16798274	2764	77.9622	-0.0316468	-0.0705645	0.943744	0.99406
ENSMUSG00000001924	Uba1	protein_coding	ubiquitin-like modifier activating enzyme 1 [Source:MGI Symbol;Acc:MGI:98890]	22201	X	20658326	20683179	4044	7110.02	-0.0502846	-0.250774	0.801989	0.925042
ENSMUSG00000001930	Vwf	protein_coding	Von Willebrand factor [Source:MGI Symbol;Acc:MGI:98941]	22371	6	125546774	125686679	1807	97.0136	-0.391728	-0.775395	0.438106	0.682888
ENSMUSG00000001942	Siae	protein_coding	sialic acid acetylesterase [Source:MGI Symbol;Acc:MGI:104803]	22619	9	37555698	37649655	2306	629.622	0.268263	1.35669	0.174879	0.423997
ENSMUSG00000001943	Vsig2	protein_coding	V-set and immunoglobulin domain containing 2 [Source:MGI Symbol;Acc:MGI:1928009]	57276	9	37539255	37544205	1166	6.82689	1.88301	3.02189	0.00251201	0.037119
ENSMUSG00000001946	Esam	protein_coding	endothelial cell-specific adhesion molecule [Source:MGI Symbol;Acc:MGI:1916774]	69524	9	37528078	37538319	1865	122.913	-0.0393034	-0.0916326	0.92699	0.98534
ENSMUSG00000001948	Spa17	protein_coding	sperm autoantigenic protein 17 [Source:MGI Symbol;Acc:MGI:1333778]	20686	9	37603290	37613722	696	406.238	-0.53099	-1.5648	0.11763	0.339935
ENSMUSG00000001962	Fam50a	protein_coding	family with sequence similarity 50, member A [Source:MGI Symbol;Acc:MGI:1351626]	108160	X	74313033	74320149	1383	887.705	0.226355	1.31894	0.187189	0.439336
ENSMUSG00000001964	Emd	protein_coding	emerin [Source:MGI Symbol;Acc:MGI:108117]	13726	X	74254687	74261548	1595	1275.24	-0.0699691	-0.395164	0.692722	0.862611
ENSMUSG00000001983	Taco1	protein_coding	translational activator of mitochondrially encoded cytochrome c oxidase I [Source:MGI Symbol;Acc:MGI:1917457]	70207	11	106066061	106073612	1383	248.3	0.291282	1.01874	0.308325	0.572636
ENSMUSG00000001985	Grik3	protein_coding	glutamate receptor, ionotropic, kainate 3 [Source:MGI Symbol;Acc:MGI:95816]	14807	4	125490700	125714173	8973	393.269	-0.30488	-1.18959	0.234206	0.495531
ENSMUSG00000001986	Gria3	protein_coding	glutamate receptor, ionotropic, AMPA3 (alpha 3) [Source:MGI Symbol;Acc:MGI:95810]	53623	X	41400854	41678601	5108	3550.08	-0.467603	-2.28965	0.0220418	0.133197
ENSMUSG00000001988	Npas1	protein_coding	neuronal PAS domain protein 1 [Source:MGI Symbol;Acc:MGI:109205]	18142	7	16455721	16477728	1959	364.258	0.546814	1.76747	0.0771498	0.267454
ENSMUSG00000001995	Sipa1l2	protein_coding	signal-induced proliferation-associated 1 like 2 [Source:MGI Symbol;Acc:MGI:2676970]	244668	8	125418063	125569808	6586	1351.54	0.00833431	0.0437768	0.965082	1
ENSMUSG00000001998	Ap4e1	protein_coding	adaptor-related protein complex AP-4, epsilon 1 [Source:MGI Symbol;Acc:MGI:1336993]	108011	2	127008717	127067909	3033	132.858	-2.99662	-4.99289	5.94827e-07	0.000195472
ENSMUSG00000001999	Blvra	protein_coding	biliverdin reductase A [Source:MGI Symbol;Acc:MGI:88170]	109778	2	127070665	127097084	1460	1359.86	0.0131874	0.0717146	0.942829	0.993505
ENSMUSG00000002006	Pdzd4	protein_coding	PDZ domain containing 4 [Source:MGI Symbol;Acc:MGI:2443483]	245469	X	73793359	73824969	3970	1582.84	0.0820308	0.500877	0.616457	0.812748
ENSMUSG00000002007	Srpk3	protein_coding	serine/arginine-rich protein specific kinase 3 [Source:MGI Symbol;Acc:MGI:1891338]	56504	X	73774405	73778925	1981	65.9172	-0.716098	-1.77445	0.0759888	0.265429
ENSMUSG00000002010	Idh3g	protein_coding	isocitrate dehydrogenase 3 (NAD+), gamma [Source:MGI Symbol;Acc:MGI:1099463]	15929	X	73778963	73786897	1331	4428.87	-0.156863	-0.834899	0.403774	0.656187
ENSMUSG00000002012	Pnck	protein_coding	pregnancy upregulated non-ubiquitously expressed CaM kinase [Source:MGI Symbol;Acc:MGI:1347357]	93843	X	73655994	73660117	1492	2444.51	-0.630244	-2.45647	0.0140311	0.103258
ENSMUSG00000002014	Ssr4	protein_coding	signal sequence receptor, delta [Source:MGI Symbol;Acc:MGI:1099464]	20832	X	73787028	73790830	765	1422.35	-0.0502837	-0.25876	0.79582	0.921727
ENSMUSG00000002015	Bcap31	protein_coding	B cell receptor associated protein 31 [Source:MGI Symbol;Acc:MGI:1350933]	27061	X	73686178	73716175	1219	5143.81	-0.232849	-1.68111	0.092742	0.298699
ENSMUSG00000002017	Fam98a	protein_coding	family with sequence similarity 98, member A [Source:MGI Symbol;Acc:MGI:1919972]	72722	17	75537086	75551946	2817	1974.4	-0.368128	-1.97259	0.048542	0.208678
ENSMUSG00000002020	Ltbp2	protein_coding	latent transforming growth factor beta binding protein 2 [Source:MGI Symbol;Acc:MGI:99502]	16997	12	84783212	84876532	6769	4.74869	-1.15968	-1.82972	0.0672916	0.248553
ENSMUSG00000002028	Kmt2a	protein_coding	lysine (K)-specific methyltransferase 2A [Source:MGI Symbol;Acc:MGI:96995]	214162	9	44803355	44881296	16470	1056.57	0.190957	0.702227	0.482538	0.717671
ENSMUSG00000002031	Ift46	protein_coding	intraflagellar transport 46 [Source:MGI Symbol;Acc:MGI:1923818]	76568	9	44767908	44793447	771	1694.58	0.0556585	0.353021	0.724073	0.881435
ENSMUSG00000002032	Tmem25	protein_coding	transmembrane protein 25 [Source:MGI Symbol;Acc:MGI:1918937]	71687	9	44793769	44799307	2687	1802.63	-0.129456	-0.663915	0.506745	0.736324
ENSMUSG00000002033	Cd3g	protein_coding	CD3 antigen, gamma polypeptide [Source:MGI Symbol;Acc:MGI:88333]	12502	9	44969572	44980431	1023	3.55988	0	0
ENSMUSG00000002043	Trappc6a	protein_coding	trafficking protein particle complex 6A [Source:MGI Symbol;Acc:MGI:1914341]	67091	7	19508395	19516145	435	524.946	0.567013	1.87949	0.0601774	0.235288
ENSMUSG00000002052	Supt6	protein_coding	suppressor of Ty 6 [Source:MGI Symbol;Acc:MGI:107726]	20926	11	78206746	78245987	3856	2269.24	0.609527	2.41458	0.0157532	0.110408
ENSMUSG00000002055	Spag5	protein_coding	sperm associated antigen 5 [Source:MGI Symbol;Acc:MGI:1927470]	54141	11	78301529	78322457	3887	318.943	-0.513074	-1.50118	0.133308	0.364775
ENSMUSG00000002057	Foxn1	protein_coding	forkhead box N1 [Source:MGI Symbol;Acc:MGI:102949]	15218	11	78357577	78386558	3214	0.0588726	0	0	1
ENSMUSG00000002058	Unc119	protein_coding	unc-119 lipid binding chaperone [Source:MGI Symbol;Acc:MGI:1328357]	22248	11	78343482	78349164	1329	1582.36	0.233984	1.02728	0.304287	0.568825
ENSMUSG00000002059	Rab34	protein_coding	RAB34, member RAS oncogene family [Source:MGI Symbol;Acc:MGI:104606]	19376	11	78188430	78192193	1368	295.55	-0.206751	-0.731354	0.464563	0.702843
ENSMUSG00000002064	Sdf2	protein_coding	stromal cell derived factor 2 [Source:MGI Symbol;Acc:MGI:108019]	20316	11	78245746	78255496	1268	2182.7	-0.803217	-2.59964	0.00933212	0.0815546
ENSMUSG00000002068	Ccne1	protein_coding	cyclin E1 [Source:MGI Symbol;Acc:MGI:88316]	12447	7	38097984	38107534	2000	745.76	0.0229584	0.109748	0.91261	0.979408
ENSMUSG00000002076	Hsf2bp	protein_coding	heat shock transcription factor 2 binding protein [Source:MGI Symbol;Acc:MGI:1921627]	74377	17	31944769	32034508	2867	31.9932	-0.458116	-0.815867	0.414576	0.664625
ENSMUSG00000002083	Bbc3	protein_coding	BCL2 binding component 3 [Source:MGI Symbol;Acc:MGI:2181667]	170770	7	16308393	16318205	405	164.106	0.484733	1.32152	0.186327	0.438355
ENSMUSG00000002100	Mybpc3	protein_coding	myosin binding protein C, cardiac [Source:MGI Symbol;Acc:MGI:102844]	17868	2	91118144	91136516	4134	26.0161	-0.634185	-1.08223	0.279148	0.543377
ENSMUSG00000002102	Psmc3	protein_coding	proteasome (prosome, macropain) 26S subunit, ATPase 3 [Source:MGI Symbol;Acc:MGI:1098754]	19182	2	91054009	91066369	1636	5940.13	0.293948	1.66626	0.0956614	0.303475
ENSMUSG00000002103	Acp2	protein_coding	acid phosphatase 2, lysosomal [Source:MGI Symbol;Acc:MGI:87882]	11432	2	91202885	91214098	966	1296.99	0.205906	1.58206	0.113636	0.333371
ENSMUSG00000002104	Rapsn	protein_coding	receptor-associated protein of the synapse [Source:MGI Symbol;Acc:MGI:99422]	19400	2	91035620	91045729	1450	41.5496	0.356606	0.901756	0.367187	0.626544
ENSMUSG00000002105	Slc39a13	protein_coding	solute carrier family 39 (metal ion transporter), member 13 [Source:MGI Symbol;Acc:MGI:1915677]	68427	2	91061791	91070417	1291	1308.61	0.759826	3.73808	0.000185433	0.00735352
ENSMUSG00000002107	Celf2	protein_coding	CUGBP, Elav-like family member 2 [Source:MGI Symbol;Acc:MGI:1338822]	14007	2	6539694	7509563	7718	1950.42	-0.851064	-2.70291	0.00687353	0.0685599
ENSMUSG00000002108	Nr1h3	protein_coding	nuclear receptor subfamily 1, group H, member 3 [Source:MGI Symbol;Acc:MGI:1352462]	22259	2	91184061	91202834	1985	322.611	0.49206	1.98217	0.0474597	0.206063
ENSMUSG00000002109	Ddb2	protein_coding	damage specific DNA binding protein 2 [Source:MGI Symbol;Acc:MGI:1355314]	107986	2	91211572	91236982	2297	75.9542	-0.842077	-2.32677	0.0199777	0.125829
ENSMUSG00000002111	Spi1	protein_coding	spleen focus forming virus (SFFV) proviral integration oncogene [Source:MGI Symbol;Acc:MGI:98282]	20375	2	91082390	91115756	544	91.168	-0.173776	-0.419352	0.674959	0.850498
ENSMUSG00000002129	Sf3a1	protein_coding	splicing factor 3a, subunit 1 [Source:MGI Symbol;Acc:MGI:1914715]	67465	11	4160350	4182541	846	1700.25	-0.520221	-2.55212	0.0107068	0.0884886
ENSMUSG00000002147	Stat6	protein_coding	signal transducer and activator of transcription 6 [Source:MGI Symbol;Acc:MGI:103034]	20852	10	127642986	127660957	3775	170.075	-0.184149	-0.649917	0.515746	0.74222
ENSMUSG00000002190	Clgn	protein_coding	calmegin [Source:MGI Symbol;Acc:MGI:107472]	12745	8	83389867	83428552	3902	1405.56	-0.858216	-3.23564	0.00121372	0.0245627
ENSMUSG00000002204	Napsa	protein_coding	napsin A aspartic peptidase [Source:MGI Symbol;Acc:MGI:109365]	16541	7	44572380	44586862	1560	7.67062	-0.555988	-0.851422	0.394535	0.649083
ENSMUSG00000002205	Vrk3	protein_coding	vaccinia related kinase 3 [Source:MGI Symbol;Acc:MGI:2182465]	101568	7	44748413	44777515	1969	1053.23	-0.13693	-0.768878	0.441966	0.686038
ENSMUSG00000002210	Smg9	protein_coding	smg-9 homolog, nonsense mediated mRNA decay factor (C. elegans) [Source:MGI Symbol;Acc:MGI:1919247]	71997	7	24399619	24422778	1620	833.435	0.544073	2.14882	0.031649	0.165797
ENSMUSG00000002221	Paxip1	protein_coding	PAX interacting (with transcription-activation domain) protein 1 [Source:MGI Symbol;Acc:MGI:1890430]	55982	5	27740080	27791691	5850	717.366	0.0189084	0.100112	0.920256	0.982181
ENSMUSG00000002222	Rmnd5a	protein_coding	required for meiotic nuclear division 5 homolog A [Source:MGI Symbol;Acc:MGI:1915727]	68477	6	71388634	71440637	6165	3805.06	-0.155479	-1.00573	0.314547	0.5788
ENSMUSG00000002227	Mov10	protein_coding	Moloney leukemia virus 10 [Source:MGI Symbol;Acc:MGI:97054]	17454	3	104794836	104818563	3498	59.2692	0.210687	0.621443	0.534308	0.756397
ENSMUSG00000002228	Ppm1j	protein_coding	protein phosphatase 1J [Source:MGI Symbol;Acc:MGI:1919137]	71887	3	104781056	104786018	1721	358.778	0.482563	1.57002	0.11641	0.338345
ENSMUSG00000002233	Rhoc	protein_coding	ras homolog family member C [Source:MGI Symbol;Acc:MGI:106028]	11853	3	104788375	104794459	877	517.11	0.368661	1.61726	0.105821	0.320576
ENSMUSG00000002240	Prr27	protein_coding	proline rich 27 [Source:MGI Symbol;Acc:MGI:1921029]	73779	5	87825686	87846387	1337	0.0256156	0	0	1
ENSMUSG00000002249	Tead3	protein_coding	TEA domain family member 3 [Source:MGI Symbol;Acc:MGI:109241]	21678	17	28331671	28350805	2775	59.3573	-0.231633	-0.545272	0.585566	0.792172
ENSMUSG00000002250	Ppard	protein_coding	peroxisome proliferator activator receptor delta [Source:MGI Symbol;Acc:MGI:101884]	19015	17	28232754	28301469	3218	623.449	0.413436	1.41882	0.155952	0.399424
ENSMUSG00000002257	Def6	protein_coding	differentially expressed in FDCP 6 [Source:MGI Symbol;Acc:MGI:1346328]	23853	17	28207778	28228608	2277	174.69	0.254302	0.868171	0.385301	0.642171
ENSMUSG00000002265	Peg3	protein_coding	paternally expressed 3 [Source:MGI Symbol;Acc:MGI:104748]	18616	7	6703892	6730431	8694	7875.91	-0.36378	-1.71237	0.0868281	0.287985
ENSMUSG00000002266	Zim1	protein_coding	zinc finger, imprinted 1 [Source:MGI Symbol;Acc:MGI:1341879]	22776	7	6671269	6696450	7693	31.3939	-0.158237	-0.336808	0.736262	0.888169
ENSMUSG00000002274	Metrn	protein_coding	meteorin, glial cell differentiation regulator [Source:MGI Symbol;Acc:MGI:1917333]	70083	17	25794571	25797136	1363	238.107	-0.59724	-1.45133	0.146688	0.385832
ENSMUSG00000002279	Lmf1	protein_coding	lipase maturation factor 1 [Source:MGI Symbol;Acc:MGI:1923733]	76483	17	25579174	25662826	1858	594.747	0.357499	1.51156	0.130647	0.360734
ENSMUSG00000002280	Narfl	protein_coding	nuclear prelamin A recognition factor-like [Source:MGI Symbol;Acc:MGI:1914813]	67563	17	25773776	25783332	2062	880.018	-0.485689	-1.93297	0.0532399	0.219654
ENSMUSG00000002289	Angptl4	protein_coding	angiopoietin-like 4 [Source:MGI Symbol;Acc:MGI:1888999]	57875	17	33773750	33781575	3053	22.3606	0.161879	0.326957	0.7437	0.892814
ENSMUSG00000002297	Dbf4	protein_coding	DBF4 zinc finger [Source:MGI Symbol;Acc:MGI:1351328]	27214	5	8396973	8422716	2401	56.1286	0.371309	0.857091	0.391395	0.646485
ENSMUSG00000002307	Daxx	protein_coding	Fas death domain-associated protein [Source:MGI Symbol;Acc:MGI:1197015]	13163	17	33909414	33915589	477	644.565	0.379279	1.65997	0.0969214	0.305785
ENSMUSG00000002308	Cd320	protein_coding	CD320 antigen [Source:MGI Symbol;Acc:MGI:1860083]	54219	17	33843091	33849774	2209	474.225	0.14621	0.705029	0.480792	0.716001
ENSMUSG00000002319	Ipo4	protein_coding	importin 4 [Source:MGI Symbol;Acc:MGI:1923001]	75751	14	55625400	55637895	3846	2064.09	-0.00272307	-0.0108811	0.991318	1
ENSMUSG00000002320	Tm9sf1	protein_coding	transmembrane 9 superfamily member 1 [Source:MGI Symbol;Acc:MGI:1921390]	74140	14	55635965	55643806	2164	349.567	0.0314084	0.102704	0.918198	0.981589
ENSMUSG00000002324	Rec8	protein_coding	REC8 meiotic recombination protein [Source:MGI Symbol;Acc:MGI:1929645]	56739	14	55618037	55625395	2184	443.818	-0.357496	-1.12915	0.258834	0.521369
ENSMUSG00000002325	Irf9	protein_coding	interferon regulatory factor 9 [Source:MGI Symbol;Acc:MGI:107587]	16391	14	55603571	55610030	2959	226.63	-0.0776853	-0.231998	0.81654	0.932371
ENSMUSG00000002326	Gmpr2	protein_coding	guanosine monophosphate reductase 2 [Source:MGI Symbol;Acc:MGI:1917903]	105446	14	55672235	55678750	1543	665.428	0.373778	2.50031	0.0124085	0.0960348
ENSMUSG00000002329	Mdp1	protein_coding	magnesium-dependent phosphatase 1 [Source:MGI Symbol;Acc:MGI:1915131]	67881	14	55657879	55660508	1733	2254.88	0.24636	1.47591	0.139967	0.375501
ENSMUSG00000002332	Dhrs1	protein_coding	dehydrogenase/reductase (SDR family) member 1 [Source:MGI Symbol;Acc:MGI:1196314]	52585	14	55739020	55745690	510	3496.85	0.485071	2.93639	0.00332052	0.0445816
ENSMUSG00000002341	Ncan	protein_coding	neurocan [Source:MGI Symbol;Acc:MGI:104694]	13004	8	70093085	70120873	7195	826.118	0.241448	1.02657	0.304622	0.569136
ENSMUSG00000002342	Tmem161a	protein_coding	transmembrane protein 161A [Source:MGI Symbol;Acc:MGI:2384577]	234371	8	70172356	70183681	371	804.729	0.414644	2.03124	0.0422309	0.193767
ENSMUSG00000002343	Armc6	protein_coding	armadillo repeat containing 6 [Source:MGI Symbol;Acc:MGI:1924063]	76813	8	70220172	70234466	2263	895.634	-0.377823	-1.13112	0.258003	0.520709
ENSMUSG00000002345	Borcs8	protein_coding	BLOC-1 related complex subunit 8 [Source:MGI Symbol;Acc:MGI:1919618]	72368	8	70139499	70167488	810	1301.17	0.0160899	0.0644212	0.948635	0.996529
ENSMUSG00000002346	Slc25a42	protein_coding	solute carrier family 25, member 42 [Source:MGI Symbol;Acc:MGI:1920345]	73095	8	70184340	70212305	3196	554.158	0.190771	0.714542	0.474892	0.712235
ENSMUSG00000002365	Snx9	protein_coding	sorting nexin 9 [Source:MGI Symbol;Acc:MGI:1913866]	66616	17	5841328	5931033	2411	168.785	0.248959	0.725695	0.468026	0.705809
ENSMUSG00000002372	Ranbp3	protein_coding	RAN binding protein 3 [Source:MGI Symbol;Acc:MGI:1919060]	71810	17	56673225	56711769	2511	2452.27	0.408991	1.79339	0.0729113	0.259853
ENSMUSG00000002379	Ndufa11	protein_coding	NADH dehydrogenase (ubiquinone) 1 alpha subcomplex 11 [Source:MGI Symbol;Acc:MGI:1917125]	69875	17	56717762	56724248	2661	7586.84	0.107218	0.374024	0.708387	0.872285
ENSMUSG00000002384	Bmp8b	protein_coding	bone morphogenetic protein 8b [Source:MGI Symbol;Acc:MGI:107335]	12164	4	123105165	123132099	2940	3.08738	-0.919225	-1.35224	0.176299	0.425811
ENSMUSG00000002393	Nr2f6	protein_coding	nuclear receptor subfamily 2, group F, member 6 [Source:MGI Symbol;Acc:MGI:1352453]	13864	8	71374123	71381960	2218	602.015	0.245617	0.762325	0.445866	0.689716
ENSMUSG00000002395	Use1	protein_coding	unconventional SNARE in the ER 1 homolog (S. cerevisiae) [Source:MGI Symbol;Acc:MGI:1914273]	67023	8	71366848	71369732	854	3220.03	-0.160587	-0.760847	0.446748	0.690329
ENSMUSG00000002396	Ocel1	protein_coding	occludin/ELL domain containing 1 [Source:MGI Symbol;Acc:MGI:1924340]	77090	8	71371298	71379361	1611	223.573	0.158565	0.749713	0.453427	0.695105
ENSMUSG00000002409	Dyrk1b	protein_coding	dual-specificity tyrosine-(Y)-phosphorylation regulated kinase 1b [Source:MGI Symbol;Acc:MGI:1330302]	13549	7	28179469	28187294	2534	367.905	0.393147	1.13043	0.258293	0.521003
ENSMUSG00000002413	Braf	protein_coding	Braf transforming gene [Source:MGI Symbol;Acc:MGI:88190]	109880	6	39603237	39725463	9728	2395.15	-0.195398	-0.885505	0.375885	0.634026
ENSMUSG00000002416	Ndufb2	protein_coding	NADH dehydrogenase (ubiquinone) 1 beta subcomplex, 2 [Source:MGI Symbol;Acc:MGI:1915448]	68198	6	39592574	39603382	4371	3131.75	-0.294292	-1.47723	0.139614	0.374835
ENSMUSG00000002428	Hltf	protein_coding	helicase-like transcription factor [Source:MGI Symbol;Acc:MGI:1196437]	20585	3	20057811	20118490	4955	568.894	-0.18989	-0.792224	0.42823	0.67546
ENSMUSG00000002455	Prpf6	protein_coding	pre-mRNA splicing factor 6 [Source:MGI Symbol;Acc:MGI:1922946]	68879	2	181591868	181655660	359	1672.91	0.348164	1.46993	0.14158	0.378259
ENSMUSG00000002458	Rgs19	protein_coding	regulator of G-protein signaling 19 [Source:MGI Symbol;Acc:MGI:1915153]	56470	2	181688419	181693977	1511	567.491	-0.402041	-1.90119	0.0572765	0.228565
ENSMUSG00000002459	Rgs20	protein_coding	regulator of G-protein signaling 20 [Source:MGI Symbol;Acc:MGI:1929866]	58175	1	4909576	5070285	1778	403.748	0.269867	1.48415	0.137769	0.371771
ENSMUSG00000002475	Abhd3	protein_coding	abhydrolase domain containing 3 [Source:MGI Symbol;Acc:MGI:2147183]	106861	18	10644411	10706771	1962	1831.08	-0.389514	-1.81866	0.0689626	0.252141
ENSMUSG00000002477	Snrpd1	protein_coding	small nuclear ribonucleoprotein D1 [Source:MGI Symbol;Acc:MGI:98344]	20641	18	10617796	10628230	837	1958.23	0.0441456	0.206655	0.83628	0.942719
ENSMUSG00000002486	Tchp	protein_coding	trichoplein, keratin filament binding [Source:MGI Symbol;Acc:MGI:1925082]	77832	5	114707760	114722327	2882	226.608	0.141278	0.601831	0.547287	0.766557
ENSMUSG00000002489	Tiam1	protein_coding	T cell lymphoma invasion and metastasis 1 [Source:MGI Symbol;Acc:MGI:103306]	21844	16	89787111	89980080	4596	656.241	0.273597	1.11377	0.265376	0.528571
ENSMUSG00000002496	Tsc2	protein_coding	tuberous sclerosis 2 [Source:MGI Symbol;Acc:MGI:102548]	22084	17	24595937	24632629	6018	1395.22	0.035434	0.209123	0.834352	0.941977
ENSMUSG00000002500	Rpl3l	protein_coding	ribosomal protein L3-like [Source:MGI Symbol;Acc:MGI:1913461]	66211	17	24727820	24736143	1375	43.1478	-0.302233	-0.505739	0.61304	0.810708
ENSMUSG00000002504	Slc9a3r2	protein_coding	solute carrier family 9 (sodium/hydrogen exchanger), member 3 regulator 2 [Source:MGI Symbol;Acc:MGI:1890662]	65962	17	24639282	24650305	1688	3238.97	0.389825	1.71526	0.086298	0.287008
ENSMUSG00000002524	Puf60	protein_coding	poly-U binding splicing factor 60 [Source:MGI Symbol;Acc:MGI:1915209]	67959	15	76070184	76080946	1912	4973.06	0.366	2.15642	0.0310512	0.164077
ENSMUSG00000002546	Golga2	protein_coding	golgi autoantigen, golgin subfamily a, 2 [Source:MGI Symbol;Acc:MGI:2139395]	99412	2	32287384	32307921	705	3215.46	0.39878	2.7047	0.00683663	0.0683762
ENSMUSG00000002550	Uck1	protein_coding	uridine-cytidine kinase 1 [Source:MGI Symbol;Acc:MGI:98904]	22245	2	32255002	32260159	2005	408.798	-0.0747877	-0.275129	0.783217	0.915684
ENSMUSG00000002565	Scin	protein_coding	scinderin [Source:MGI Symbol;Acc:MGI:1306794]	20259	12	40059769	40134228	2995	1.35141	0	0	1	1
ENSMUSG00000002578	Ikzf4	protein_coding	IKAROS family zinc finger 4 [Source:MGI Symbol;Acc:MGI:1343139]	22781	10	128632415	128645993	3580	112.404	-0.579491	-1.44427	0.148664	0.388762
ENSMUSG00000002580	Mien1	protein_coding	migration and invasion enhancer 1 [Source:MGI Symbol;Acc:MGI:1913678]	103742	11	98437708	98438991	747	3081.36	-0.10877	-0.495693	0.620111	0.815639
ENSMUSG00000002588	Pon1	protein_coding	paraoxonase 1 [Source:MGI Symbol;Acc:MGI:103295]	18979	6	5168090	5193946	1513	3.46136	-0.0427761	-0.0624001	0.950244	0.997157
ENSMUSG00000002602	Axl	protein_coding	AXL receptor tyrosine kinase [Source:MGI Symbol;Acc:MGI:1347244]	26362	7	25757273	25788705	4265	580.131	-0.890694	-1.6755	0.093837	0.30031
ENSMUSG00000002603	Tgfb1	protein_coding	transforming growth factor, beta 1 [Source:MGI Symbol;Acc:MGI:98725]	21803	7	25687002	25705077	2175	167.147	0.127096	0.448181	0.654023	0.836761
ENSMUSG00000002608	Ccdc97	protein_coding	coiled-coil domain containing 97 [Source:MGI Symbol;Acc:MGI:1196455]	52132	7	25711106	25719088	3032	1807.89	0.403999	1.76683	0.0772573	0.267647
ENSMUSG00000002617	Zfp40	protein_coding	zinc finger protein 40 [Source:MGI Symbol;Acc:MGI:99185]	22700	17	23173869	23193252	4103	324.545	-0.404035	-1.41641	0.156654	0.400249
ENSMUSG00000002625	Akap8l	protein_coding	A kinase (PRKA) anchor protein 8-like [Source:MGI Symbol;Acc:MGI:1860606]	54194	17	32321425	32350581	2075	684.561	0.323158	1.76163	0.0781312	0.269646
ENSMUSG00000002633	Shh	protein_coding	sonic hedgehog [Source:MGI Symbol;Acc:MGI:98297]	20423	5	28456815	28467256	2847	473.011	0.129264	0.575439	0.564995	0.778936
ENSMUSG00000002635	Pdcd2l	protein_coding	programmed cell death 2-like [Source:MGI Symbol;Acc:MGI:1915329]	68079	7	34184499	34196661	1295	485.631	0.116157	0.541374	0.58825	0.793959
ENSMUSG00000002658	Gtf2f1	protein_coding	general transcription factor IIF, polypeptide 1 [Source:MGI Symbol;Acc:MGI:1923848]	98053	17	57003405	57011288	1717	2660.59	0.625281	3.11862	0.00181701	0.0308087
ENSMUSG00000002660	Clpp	protein_coding	caseinolytic mitochondrial matrix peptidase proteolytic subunit [Source:MGI Symbol;Acc:MGI:1858213]	53895	17	56990264	56996371	1207	2211.72	-0.016327	-0.0665044	0.946976	0.995897
ENSMUSG00000002661	Alkbh7	protein_coding	alkB homolog 7 [Source:MGI Symbol;Acc:MGI:1913650]	66400	17	56997339	56999322	917	801.024	0.474125	1.94272	0.0520495	0.216469
ENSMUSG00000002664	Pspn	protein_coding	persephin [Source:MGI Symbol;Acc:MGI:1201684]	19197	17	56999457	57000018	474	14.1973	0.151589	0.306661	0.759101	0.902324
ENSMUSG00000002668	Dennd1c	protein_coding	DENN/MADD domain containing 1C [Source:MGI Symbol;Acc:MGI:1918035]	70785	17	57066056	57078510	2520	24.8889	-0.736193	-1.55493	0.119964	0.343307
ENSMUSG00000002679	Med6	protein_coding	mediator complex subunit 6 [Source:MGI Symbol;Acc:MGI:1917042]	69792	12	81573557	81595008	1059	569.186	0.295533	1.4228	0.154793	0.398296
ENSMUSG00000002688	Prkd1	protein_coding	protein kinase D1 [Source:MGI Symbol;Acc:MGI:99879]	18760	12	50341231	50649098	3653	107.356	-1.65476	-3.97374	7.07527e-05	0.00403915
ENSMUSG00000002699	Lcp2	protein_coding	lymphocyte cytosolic protein 2 [Source:MGI Symbol;Acc:MGI:1321402]	16822	11	34046920	34092295	3644	64.1729	-1.69832	-3.29289	0.000991624	0.0217244
ENSMUSG00000002718	Cse1l	protein_coding	chromosome segregation 1-like (S. cerevisiae) [Source:MGI Symbol;Acc:MGI:1339951]	110750	2	166906040	166946389	708	1211.93	-0.0577572	-0.346947	0.728631	0.884327
ENSMUSG00000002728	Naa20	protein_coding	N(alpha)-acetyltransferase 20, NatB catalytic subunit [Source:MGI Symbol;Acc:MGI:1915127]	67877	2	145902099	145916425	1142	1564.21	-0.43937	-2.328	0.0199122	0.125607
ENSMUSG00000002731	Prkra	protein_coding	protein kinase, interferon inducible double stranded RNA dependent activator [Source:MGI Symbol;Acc:MGI:1344375]	23992	2	76629898	76648015	1614	1282.87	-0.100035	-0.725473	0.468162	0.705809
ENSMUSG00000002732	Fkbp7	protein_coding	FK506 binding protein 7 [Source:MGI Symbol;Acc:MGI:1336879]	14231	2	76663044	76673116	860	162.458	0.106604	0.329727	0.741606	0.891814
ENSMUSG00000002733	Plekha3	protein_coding	pleckstrin homology domain-containing, family A (phosphoinositide binding specific) member 3 [Source:MGI Symbol;Acc:MGI:1932515]	83435	2	76675281	76696828	2534	2243.94	-0.420311	-1.90205	0.0571643	0.22855
ENSMUSG00000002741	Ykt6	protein_coding	YKT6 v-SNARE homolog (S. cerevisiae) [Source:MGI Symbol;Acc:MGI:1927550]	56418	11	5955693	5967780	2541	3493.14	0.0884437	0.655326	0.512258	0.740368
ENSMUSG00000002748	Baz1b	protein_coding	bromodomain adjacent to zinc finger domain, 1B [Source:MGI Symbol;Acc:MGI:1353499]	22385	5	135187264	135246129	6492	1695.33	-0.379117	-1.44826	0.147544	0.386924
ENSMUSG00000002763	Pex6	protein_coding	peroxisomal biogenesis factor 6 [Source:MGI Symbol;Acc:MGI:2385054]	224824	17	46711463	46725541	3200	1390.9	-0.235436	-0.794408	0.426958	0.674368
ENSMUSG00000002767	Mrpl2	protein_coding	mitochondrial ribosomal protein L2 [Source:MGI Symbol;Acc:MGI:1351622]	27398	17	46646229	46650139	1031	1490.98	0.243788	1.03553	0.300422	0.564857
ENSMUSG00000002768	Mea1	protein_coding	male enhanced antigen 1 [Source:MGI Symbol;Acc:MGI:96957]	17256	17	46681137	46683105	840	3665.85	-0.0366399	-0.146855	0.883247	0.9679
ENSMUSG00000002769	Gnmt	protein_coding	glycine N-methyltransferase [Source:MGI Symbol;Acc:MGI:1202304]	14711	17	46725664	46729168	855	67.0289	0.122418	0.274861	0.783423	0.915754
ENSMUSG00000002771	Grin2d	protein_coding	glutamate receptor, ionotropic, NMDA2D (epsilon 4) [Source:MGI Symbol;Acc:MGI:95823]	14814	7	45831883	45878378	5431	914.993	0.507279	1.79944	0.0719488	0.257976
ENSMUSG00000002778	Kdelr1	protein_coding	KDEL (Lys-Asp-Glu-Leu) endoplasmic reticulum protein retention receptor 1 [Source:MGI Symbol;Acc:MGI:1915387]	68137	7	45872772	45883732	1599	1801.02	0.143381	1.10362	0.269757	0.532849
ENSMUSG00000002781	Tmem143	protein_coding	transmembrane protein 143 [Source:MGI Symbol;Acc:MGI:1917459]	70209	7	45896941	45917413	2297	821.475	0.462355	2.09813	0.0358934	0.176794
ENSMUSG00000002791	Pdxk-ps	transcribed_unprocessed_pseudogene	pyridoxal (pyridoxine, vitamin B6) kinase, pseudogene [Source:MGI Symbol;Acc:MGI:1933201]		17	32076083	32107350	2342	3.45716	0.673296	1.09389	0.274004	0.538106
ENSMUSG00000002797	Ggct	protein_coding	gamma-glutamyl cyclotransferase [Source:MGI Symbol;Acc:MGI:95700]	110175	6	54982580	54992950	3960	1294.86	0.0211844	0.116447	0.907298	0.976797
ENSMUSG00000002799	Jag2	protein_coding	jagged 2 [Source:MGI Symbol;Acc:MGI:1098270]	16450	12	112908590	112929495	4054	314.929	0.68869	2.11601	0.0343437	0.17253
ENSMUSG00000002803	Btbd6	protein_coding	BTB (POZ) domain containing 6 [Source:MGI Symbol;Acc:MGI:3026623]	399566	12	112976482	112978930	1975	1255.47	-0.402374	-1.78836	0.0737183	0.261562
ENSMUSG00000002804	Nudt14	protein_coding	nudix (nucleoside diphosphate linked moiety X)-type motif 14 [Source:MGI Symbol;Acc:MGI:1913424]	66174	12	112934733	112942118	793	363.458	0.337508	1.26343	0.206434	0.462482
ENSMUSG00000002808	Epdr1	protein_coding	ependymin related protein 1 (zebrafish) [Source:MGI Symbol;Acc:MGI:2145369]	105298	13	19591709	19619830	2386	7388.53	-0.0930135	-0.768849	0.441983	0.686038
ENSMUSG00000002812	Flii	protein_coding	flightless I actin binding protein [Source:MGI Symbol;Acc:MGI:1342286]	14248	11	60714123	60727263	458	1657.36	0.231672	1.06734	0.285818	0.550071
ENSMUSG00000002814	Top3a	protein_coding	topoisomerase (DNA) III alpha [Source:MGI Symbol;Acc:MGI:1197527]	21975	11	60740058	60777365	3741	132.037	0.152689	0.429028	0.667903	0.845487
ENSMUSG00000002820	Atg4d	protein_coding	autophagy related 4D, cysteine peptidase [Source:MGI Symbol;Acc:MGI:2444308]	235040	9	21265293	21277772	5951	1162.28	0.30342	1.11121	0.26648	0.529755
ENSMUSG00000002825	Qtrt1	protein_coding	queuine tRNA-ribosyltransferase 1 [Source:MGI Symbol;Acc:MGI:1931441]	60507	9	21411837	21420274	1316	204.322	-0.079508	-0.255464	0.798365	0.923208
ENSMUSG00000002831	Plin4	protein_coding	perilipin 4 [Source:MGI Symbol;Acc:MGI:1929709]	57435	17	56100591	56109803	5756	121.182	-1.8454	-3.31942	0.000902044	0.020477
ENSMUSG00000002833	Hdgfrp2	protein_coding	hepatoma-derived growth factor, related protein 2 [Source:MGI Symbol;Acc:MGI:1194492]	15193	17	56079657	56100596	2251	1807.69	0.408173	1.7135	0.0866205	0.287573
ENSMUSG00000002835	Chaf1a	protein_coding	chromatin assembly factor 1, subunit A (p150) [Source:MGI Symbol;Acc:MGI:1351331]	27221	17	56040416	56068026	3308	65.8741	0.589226	1.34206	0.179578	0.430152
ENSMUSG00000002844	Adprh	protein_coding	ADP-ribosylarginine hydrolase [Source:MGI Symbol;Acc:MGI:1098234]	11544	16	38445399	38452689	1583	3369.74	-0.323477	-2.12435	0.0336409	0.171038
ENSMUSG00000002845	Tmem39a	protein_coding	transmembrane protein 39a [Source:MGI Symbol;Acc:MGI:1915096]	67846	16	38558698	38592162	1645	288.059	-0.0952938	-0.350568	0.725913	0.882476
ENSMUSG00000002846	Timmdc1	protein_coding	translocase of inner mitochondrial membrane domain containing 1 [Source:MGI Symbol;Acc:MGI:1922139]	76916	16	38498347	38522663	1573	1367.21	-0.364695	-2.07311	0.0381625	0.182888
ENSMUSG00000002847	Pla1a	protein_coding	phospholipase A1 member A [Source:MGI Symbol;Acc:MGI:1934677]	85031	16	38396119	38433145	1972	14.7661	-2.01979	-3.28241	0.00102923	0.022267
ENSMUSG00000002870	Mcm2	protein_coding	minichromosome maintenance complex component 2 [Source:MGI Symbol;Acc:MGI:105380]	17216	6	88883474	88898780	3371	213.069	0.311559	0.946088	0.344104	0.605935
ENSMUSG00000002871	Tpra1	protein_coding	transmembrane protein, adipocyte asscociated 1 [Source:MGI Symbol;Acc:MGI:1345190]	24100	6	88902251	88912238	1820	1099.03	0.404245	1.7886	0.073679	0.261556
ENSMUSG00000002881	Nab1	protein_coding	Ngfi-A binding protein 1 [Source:MGI Symbol;Acc:MGI:107564]	17936	1	52457294	52500679	3640	1479.06	-0.757969	-3.62222	0.000292086	0.0100283
ENSMUSG00000002885	Adgre5	protein_coding	adhesion G protein-coupled receptor E5 [Source:MGI Symbol;Acc:MGI:1347095]	26364	8	83723251	83741326	2980	69.9654	-0.206702	-0.485597	0.627253	0.819765
ENSMUSG00000002897	Il17ra	protein_coding	interleukin 17 receptor A [Source:MGI Symbol;Acc:MGI:107399]	16172	6	120463247	120487559	4804	180.583	-0.0541087	-0.151439	0.879629	0.966323
ENSMUSG00000002900	Lamb1	protein_coding	laminin B1 [Source:MGI Symbol;Acc:MGI:96743]	16777	12	31265234	31329644	5557	163.702	-0.989723	-2.46622	0.0136547	0.101461
ENSMUSG00000002908	Kcnn1	protein_coding	potassium intermediate/small conductance calcium-activated channel, subfamily N, member 1 [Source:MGI Symbol;Acc:MGI:1933993]	84036	8	70842049	70863258	4047	814.595	0.280808	1.17839	0.238641	0.500426
ENSMUSG00000002910	Arrdc2	protein_coding	arrestin domain containing 2 [Source:MGI Symbol;Acc:MGI:1918057]	70807	8	70835129	70839720	1459	585.444	-0.0513116	-0.212918	0.831391	0.940203
ENSMUSG00000002930	Ppp1r17	protein_coding	protein phosphatase 1, regulatory subunit 17 [Source:MGI Symbol;Acc:MGI:1333876]	19051	6	56017497	56032689	1757	77.023	0.399692	0.961522	0.33629	0.599933
ENSMUSG00000002944	Cd36	protein_coding	CD36 antigen [Source:MGI Symbol;Acc:MGI:107899]	12491	5	17781690	17888801	3016	51.3133	-1.82903	-2.71887	0.00655052	0.0666491
ENSMUSG00000002948	Map2k7	protein_coding	mitogen-activated protein kinase kinase 7 [Source:MGI Symbol;Acc:MGI:1346871]	26400	8	4238740	4247897	3497	2142.89	0.39607	2.64123	0.00826063	0.0759751
ENSMUSG00000002949	Timm44	protein_coding	translocase of inner mitochondrial membrane 44 [Source:MGI Symbol;Acc:MGI:1343262]	21856	8	4259731	4275913	3041	1194.95	0.20935	1.08973	0.275833	0.540058
ENSMUSG00000002957	Ap2a2	protein_coding	adaptor-related protein complex 2, alpha 2 subunit [Source:MGI Symbol;Acc:MGI:101920]	11772	7	141562173	141633011	4646	3712.17	0.0263166	0.138554	0.889803	0.969865
ENSMUSG00000002963	Pnkp	protein_coding	polynucleotide kinase 3'- phosphatase [Source:MGI Symbol;Acc:MGI:1891698]	59047	7	44857139	44862992	1770	575.775	0.360095	1.14426	0.252516	0.515057
ENSMUSG00000002968	Med25	protein_coding	mediator complex subunit 25 [Source:MGI Symbol;Acc:MGI:1922863]	75613	7	44876765	44892712	2427	897.6	0.57515	1.83542	0.0664441	0.247121
ENSMUSG00000002980	Bcam	protein_coding	basal cell adhesion molecule [Source:MGI Symbol;Acc:MGI:1929940]	57278	7	19756131	19771016	2429	611.37	0.938184	2.79036	0.00526501	0.0585715
ENSMUSG00000002981	Clptm1	protein_coding	cleft lip and palate associated transmembrane protein 1 [Source:MGI Symbol;Acc:MGI:1927155]	56457	7	19631571	19665033	4143	4422.81	0.160691	0.669528	0.503159	0.73394
ENSMUSG00000002983	Relb	protein_coding	avian reticuloendotheliosis viral (v-rel) oncogene related B [Source:MGI Symbol;Acc:MGI:103289]	19698	7	19606217	19629438	2209	196.244	0.514424	1.80009	0.0718468	0.257745
ENSMUSG00000002984	Tomm40	protein_coding	translocase of outer mitochondrial membrane 40 homolog (yeast) [Source:MGI Symbol;Acc:MGI:1858259]	53333	7	19701313	19715438	1577	2389.53	0.199353	0.719371	0.471912	0.709204
ENSMUSG00000002985	Apoe	protein_coding	apolipoprotein E [Source:MGI Symbol;Acc:MGI:88057]	11816	7	19696109	19699188	1408	15957.6	-0.951883	-2.31623	0.0205456	0.127926
ENSMUSG00000002992	Apoc2	protein_coding	apolipoprotein C-II [Source:MGI Symbol;Acc:MGI:88054]	11813	7	19671579	19677941	727	3.17601	-0.803984	-1.17664	0.23934	0.50132
ENSMUSG00000002996	Hbp1	protein_coding	high mobility group box transcription factor 1 [Source:MGI Symbol;Acc:MGI:894659]	73389	12	31926254	31950535	3142	1275.5	-0.301924	-1.80928	0.0704081	0.254746
ENSMUSG00000002997	Prkar2b	protein_coding	protein kinase, cAMP dependent regulatory, type II beta [Source:MGI Symbol;Acc:MGI:97760]	19088	12	31958476	32061296	1657	2317.49	-0.657304	-2.82338	0.00475208	0.055397
ENSMUSG00000003031	Cdkn1b	protein_coding	cyclin-dependent kinase inhibitor 1B [Source:MGI Symbol;Acc:MGI:104565]	12576	6	134920401	134925513	4552	1593.32	-0.712133	-2.51401	0.0119366	0.0940351
ENSMUSG00000003032	Klf4	protein_coding	Kruppel-like factor 4 (gut) [Source:MGI Symbol;Acc:MGI:1342287]	16600	4	55527143	55532466	859	47.6095	0.218704	0.374662	0.707912	0.872115
ENSMUSG00000003033	Ap1m1	protein_coding	adaptor-related protein complex AP-1, mu subunit 1 [Source:MGI Symbol;Acc:MGI:102776]	11767	8	72240018	72257385	2084	1963.23	0.380828	1.50047	0.133492	0.364988
ENSMUSG00000003037	Rab8a	protein_coding	RAB8A, member RAS oncogene family [Source:MGI Symbol;Acc:MGI:96960]	17274	8	72161200	72183904	4550	1371.6	0.0936597	0.584634	0.558794	0.77482
ENSMUSG00000003038	Hmgn2	protein_coding	high mobility group nucleosomal binding domain 2 [Source:MGI Symbol;Acc:MGI:96136]	15331	4	133964738	133968650	1265	385.317	0.0685497	0.264187	0.791636	0.919504
ENSMUSG00000003039	Fam32a	protein_coding	family with sequence similarity 32, member A [Source:MGI Symbol;Acc:MGI:1915172]	67922	8	72219730	72224418	2564	2642.52	0.148979	1.10934	0.267285	0.530547
ENSMUSG00000003051	Elf3	protein_coding	E74-like factor 3 [Source:MGI Symbol;Acc:MGI:1101781]	13710	1	135253575	135258568	2095	10.7498	0.537512	0.946702	0.343791	0.605618
ENSMUSG00000003053	Cyp2c29	protein_coding	cytochrome P450, family 2, subfamily c, polypeptide 29 [Source:MGI Symbol;Acc:MGI:103238]	13095	19	39269405	39330713	1759	1.74274	0.0401862	0.114976
ENSMUSG00000003062	Stard3nl	protein_coding	STARD3 N-terminal like [Source:MGI Symbol;Acc:MGI:1923455]	76205	13	19357676	19395795	740	2921.41	-0.134394	-0.95512	0.339517	0.602625
ENSMUSG00000003068	Stk11	protein_coding	serine/threonine kinase 11 [Source:MGI Symbol;Acc:MGI:1341870]	20869	10	80115803	80130682	3663	2628.98	0.113358	0.457862	0.647052	0.833048
ENSMUSG00000003070	Efna2	protein_coding	ephrin A2 [Source:MGI Symbol;Acc:MGI:102707]	13637	10	80179482	80190010	2131	160.786	-0.111141	-0.320799	0.748363	0.895466
ENSMUSG00000003072	Atp5d	protein_coding	ATP synthase, H+ transporting, mitochondrial F1 complex, delta subunit [Source:MGI Symbol;Acc:MGI:1913293]	66043	10	80138632	80145818	873	13657.3	0.081135	0.290882	0.771141	0.908796
ENSMUSG00000003099	Ppp5c	protein_coding	protein phosphatase 5, catalytic subunit [Source:MGI Symbol;Acc:MGI:102666]	19060	7	17004640	17027924	2072	3059.23	0.360852	1.78381	0.0744547	0.26302
ENSMUSG00000003119	Cdk12	protein_coding	cyclin-dependent kinase 12 [Source:MGI Symbol;Acc:MGI:1098802]	69131	11	98203059	98278504	5912	318.944	0.136893	0.530738	0.595601	0.799295
ENSMUSG00000003123	Lipe	protein_coding	lipase, hormone sensitive [Source:MGI Symbol;Acc:MGI:96790]	16890	7	25379527	25398710	3613	303.303	-0.208054	-0.74041	0.459051	0.699033
ENSMUSG00000003131	Pafah1b2	protein_coding	platelet-activating factor acetylhydrolase, isoform 1b, subunit 2 [Source:MGI Symbol;Acc:MGI:108415]	18475	9	45962859	46012690	6873	13760.5	-0.312741	-2.39792	0.0164883	0.113338
ENSMUSG00000003134	Tbc1d8	protein_coding	TBC1 domain family, member 8 [Source:MGI Symbol;Acc:MGI:1927225]	54610	1	39371492	39478755	4451	245.074	0.460534	2.42306	0.0153902	0.109043
ENSMUSG00000003135	Cnot11	protein_coding	CCR4-NOT transcription complex, subunit 11 [Source:MGI Symbol;Acc:MGI:106580]	52846	1	39534992	39546889	3482	797.599	0.099144	0.53102	0.595405	0.799182
ENSMUSG00000003153	Slc2a3	protein_coding	solute carrier family 2 (facilitated glucose transporter), member 3 [Source:MGI Symbol;Acc:MGI:95757]	20527	6	122727809	122801640	3959	2400.74	0.176796	2.32815	0.0199042	0.125607
ENSMUSG00000003154	Foxj2	protein_coding	forkhead box J2 [Source:MGI Symbol;Acc:MGI:1926805]	60611	6	122819914	122845366	5283	694.954	-0.251813	-1.73102	0.0834484	0.281373
ENSMUSG00000003161	Sri	protein_coding	sorcin [Source:MGI Symbol;Acc:MGI:98419]	109552	5	8046078	8069379	2504	3428.48	-0.280687	-1.92136	0.0546858	0.223174
ENSMUSG00000003166	Dgcr2	protein_coding	DiGeorge syndrome critical region gene 2 [Source:MGI Symbol;Acc:MGI:892866]	13356	16	17839482	17894145	5703	2808.18	0.089799	0.531899	0.594796	0.798882
ENSMUSG00000003178									67.8631	1.0585	2.34988	0.0187794	0.121649
ENSMUSG00000003184	Irf3	protein_coding	interferon regulatory factor 3 [Source:MGI Symbol;Acc:MGI:1859179]	54131	7	44997648	45002848	2031	487.216	0.264697	1.13549	0.25617	0.518924
ENSMUSG00000003190	Bcl2l12	protein_coding	BCL2-like 12 (proline rich) [Source:MGI Symbol;Acc:MGI:1922986]	75736	7	44991222	44998712	1075	29.9597	0.686978	1.50677	0.13187	0.362426
ENSMUSG00000003198	Zfp959	protein_coding	zinc finger protein 959 [Source:MGI Symbol;Acc:MGI:2385058]	224893	17	55892120	55898928	2028	127.294	-0.395377	-1.49598	0.134659	0.366676
ENSMUSG00000003199	Mpnd	protein_coding	MPN domain containing [Source:MGI Symbol;Acc:MGI:1915297]	68047	17	56005711	56016790	606	5915.62	0.301852	1.19477	0.232176	0.493145
ENSMUSG00000003200	Sh3gl1	protein_coding	SH3-domain GRB2-like 1 [Source:MGI Symbol;Acc:MGI:700010]	20405	17	56016753	56036637	2072	613.158	0.0221542	0.100215	0.920173	0.982181
ENSMUSG00000003206	Ebi3	protein_coding	Epstein-Barr virus induced gene 3 [Source:MGI Symbol;Acc:MGI:1354171]	50498	17	55952623	55957021	1170	21.6037	0.502377	1.03966	0.298497	0.563181
ENSMUSG00000003208	Ccdc94	protein_coding	coiled-coil domain containing 94 [Source:MGI Symbol;Acc:MGI:1920136]	72886	17	55959187	55967949	1311	166.559	0.2842	0.989278	0.322527	0.586549
ENSMUSG00000003226	Ranbp2	protein_coding	RAN binding protein 2 [Source:MGI Symbol;Acc:MGI:894323]	19386	10	58446920	58494356	2609	823.848	-0.0653054	-0.234477	0.814615	0.931492
ENSMUSG00000003227	Edar	protein_coding	ectodysplasin-A receptor [Source:MGI Symbol;Acc:MGI:1343498]	13608	10	58600789	58675654	3637	0.713758	0	0	1
ENSMUSG00000003228	Grk5	protein_coding	G protein-coupled receptor kinase 5 [Source:MGI Symbol;Acc:MGI:109161]	14773	19	60889749	61092553	3165	222.44	0.343011	1.33122	0.183117	0.434458
ENSMUSG00000003233	Dvl3	protein_coding	dishevelled segment polarity protein 3 [Source:MGI Symbol;Acc:MGI:108100]	13544	16	20516982	20532520	2498	322.125	0.928602	2.29835	0.0215419	0.131597
ENSMUSG00000003234	Abcf3	protein_coding	ATP-binding cassette, sub-family F (GCN20), member 3 [Source:MGI Symbol;Acc:MGI:1351656]	27406	16	20548577	20561379	3090	2592.34	-0.0684157	-0.354734	0.722789	0.880747
ENSMUSG00000003235	Eif2b5	protein_coding	eukaryotic translation initiation factor 2B, subunit 5 epsilon [Source:MGI Symbol;Acc:MGI:2446176]	224045	16	20498817	20509955	3186	3031.54	0.0530791	0.334487	0.738012	0.889507
ENSMUSG00000003269	Cyth2	protein_coding	cytohesin 2 [Source:MGI Symbol;Acc:MGI:1334255]	19158	7	45806637	45814581	2527	1576.16	-0.024813	-0.129219	0.897184	0.973053
ENSMUSG00000003271	Sult2b1	protein_coding	sulfotransferase family, cytosolic, 2B, member 1 [Source:MGI Symbol;Acc:MGI:1926342]	54200	7	45729983	45784669	1193	191.844	0.045956	0.180777	0.856543	0.953798
ENSMUSG00000003273	Car11	protein_coding	carbonic anhydrase 11 [Source:MGI Symbol;Acc:MGI:1336193]	12348	7	45699843	45704682	1585	1402.64	-0.0425115	-0.178116	0.858632	0.955026
ENSMUSG00000003279	Dlgap1	protein_coding	discs, large (Drosophila) homolog-associated protein 1 [Source:MGI Symbol;Acc:MGI:1346065]	224997	17	69969073	70821413	2914	2025.27	-0.473772	-2.21922	0.026472	0.149627
ENSMUSG00000003282	Plag1	protein_coding	pleiomorphic adenoma gene 1 [Source:MGI Symbol;Acc:MGI:1891916]	56711	4	3900996	3938423	4774	18.888	0.8693	1.36085	0.173562	0.422388
ENSMUSG00000003283	Hck	protein_coding	hemopoietic cell kinase [Source:MGI Symbol;Acc:MGI:96052]	15162	2	153108468	153151441	2092	51.9889	0.919511	1.91662	0.0552859	0.224648
ENSMUSG00000003299	Mrpl4	protein_coding	mitochondrial ribosomal protein L4 [Source:MGI Symbol;Acc:MGI:2137210]	66163	9	21002738	21008839	1288	1447.06	0.182077	0.740927	0.458738	0.698789
ENSMUSG00000003308	Keap1	protein_coding	kelch-like ECH-associated protein 1 [Source:MGI Symbol;Acc:MGI:1858732]	50868	9	21229730	21239361	3151	1420.41	0.0479787	0.269474	0.787565	0.917814
ENSMUSG00000003309	Ap1m2	protein_coding	adaptor protein complex AP-1, mu 2 subunit [Source:MGI Symbol;Acc:MGI:1336974]	11768	9	21294275	21312337	2776	8.69694	-1.19111	-2.06994	0.0384577	0.183833
ENSMUSG00000003316	Glg1	protein_coding	golgi apparatus protein 1 [Source:MGI Symbol;Acc:MGI:104967]	20340	8	111154421	111259216	7021	2051.32	0.43296	1.63753	0.101521	0.31296
ENSMUSG00000003341	Atp8b3	protein_coding	ATPase, class I, type 8B, member 3 [Source:MGI Symbol;Acc:MGI:1914581]	67331	10	80519584	80539124	4412	157.576	-0.364547	-1.22841	0.219293	0.478251
ENSMUSG00000003344	Btbd2	protein_coding	BTB (POZ) domain containing 2 [Source:MGI Symbol;Acc:MGI:1933831]	208198	10	80642617	80657071	2449	3328.51	0.406411	1.44423	0.148673	0.388762
ENSMUSG00000003345	Csnk1g2	protein_coding	casein kinase 1, gamma 2 [Source:MGI Symbol;Acc:MGI:1920014]	103236	10	80622838	80640749	2348	4371	0.255746	0.990797	0.321785	0.586023
ENSMUSG00000003346	Abhd17a	protein_coding	abhydrolase domain containing 17A [Source:MGI Symbol;Acc:MGI:106388]	216169	10	80583654	80590341	1468	7878.99	0.0442206	0.140862	0.887979	0.969414
ENSMUSG00000003348	Mob3a	protein_coding	MOB kinase activator 3A [Source:MGI Symbol;Acc:MGI:3050117]	208228	10	80685253	80701977	2682	71.2948	0.609242	1.08794	0.276621	0.540885
ENSMUSG00000003352	Cacnb3	protein_coding	calcium channel, voltage-dependent, beta 3 subunit [Source:MGI Symbol;Acc:MGI:103307]	12297	15	98632220	98644530	2670	1232.36	0.329289	1.35916	0.174097	0.423224
ENSMUSG00000003354	Ccdc65	protein_coding	coiled-coil domain containing 65 [Source:MGI Symbol;Acc:MGI:2146001]	105833	15	98708207	98723326	1890	259.81	0.0910136	0.360766	0.718275	0.878141
ENSMUSG00000003355	Fkbp11	protein_coding	FK506 binding protein 11 [Source:MGI Symbol;Acc:MGI:1913370]	66120	15	98724373	98728198	731	57.9645	0.236128	0.627354	0.530427	0.75277
ENSMUSG00000003360	Ddx23	protein_coding	DEAD (Asp-Glu-Ala-Asp) box polypeptide 23 [Source:MGI Symbol;Acc:MGI:1921601]	74351	15	98645134	98662889	3187	1655.77	0.521324	2.94319	0.00324847	0.0439276
ENSMUSG00000003363	Pld3	protein_coding	phospholipase D family, member 3 [Source:MGI Symbol;Acc:MGI:1333782]	18807	7	27532000	27553218	2282	6550.14	0.271019	1.05204	0.29278	0.557271
ENSMUSG00000003378	Grik5	protein_coding	glutamate receptor, ionotropic, kainate 5 (gamma 2) [Source:MGI Symbol;Acc:MGI:95818]	14809	7	25009849	25072346	3597	2103.08	0.497096	1.56764	0.116966	0.338962
ENSMUSG00000003379	Cd79a	protein_coding	CD79A antigen (immunoglobulin-associated alpha) [Source:MGI Symbol;Acc:MGI:101774]	12518	7	24897381	24902197	1457	8.94875	-1.02952	-1.6501	0.098923	0.308924
ENSMUSG00000003380	Rabac1	protein_coding	Rab acceptor 1 (prenylated) [Source:MGI Symbol;Acc:MGI:1201692]	14470	7	24969752	24972754	899	9002.99	0.268205	0.945526	0.34439	0.606234
ENSMUSG00000003382	Etv3	protein_coding	ets variant 3 [Source:MGI Symbol;Acc:MGI:1350926]	27049	3	87525407	87540156	5309	729.202	0.110953	0.513932	0.607299	0.80606
ENSMUSG00000003402	Prkcsh	protein_coding	protein kinase C substrate 80K-H [Source:MGI Symbol;Acc:MGI:107877]	19089	9	22002806	22014222	2228	1923.3	0.395247	1.67811	0.0933247	0.299643
ENSMUSG00000003410	Elavl3	protein_coding	ELAV (embryonic lethal, abnormal vision, Drosophila)-like 3 (Hu antigen C) [Source:MGI Symbol;Acc:MGI:109157]	15571	9	22015005	22052023	5014	8975.64	0.124422	0.642608	0.520478	0.745449
ENSMUSG00000003411	Rab3b	protein_coding	RAB3B, member RAS oncogene family [Source:MGI Symbol;Acc:MGI:1917158]	69908	4	108879063	108943324	3327	3905.57	-0.112045	-0.476923	0.633417	0.824497
ENSMUSG00000003418	St8sia6	protein_coding	ST8 alpha-N-acetyl-neuraminide alpha-2,8-sialyltransferase 6 [Source:MGI Symbol;Acc:MGI:2386797]	241230	2	13651021	13794064	7618	116.27	0.2031	0.496317	0.61967	0.815474
ENSMUSG00000003420	Fcgrt	protein_coding	Fc receptor, IgG, alpha chain transporter [Source:MGI Symbol;Acc:MGI:103017]	14132	7	45092990	45103851	1770	291.936	-0.489029	-1.33898	0.180577	0.431289
ENSMUSG00000003421	Nosip	protein_coding	nitric oxide synthase interacting protein [Source:MGI Symbol;Acc:MGI:1913644]	66394	7	45062429	45078210	972	2008.75	0.617434	2.97254	0.00295343	0.0410655
ENSMUSG00000003423	Pih1d1	protein_coding	PIH1 domain containing 1 [Source:MGI Symbol;Acc:MGI:1916095]	68845	7	45154303	45160065	1077	1093.8	-0.188717	-0.677601	0.498025	0.730566
ENSMUSG00000003429	Rps11	protein_coding	ribosomal protein S11 [Source:MGI Symbol;Acc:MGI:1351329]	27207	7	45122379	45124439	661	6150.96	-0.164382	-0.994903	0.319783	0.583919
ENSMUSG00000003435	Supt5	protein_coding	suppressor of Ty 5 [Source:MGI Symbol;Acc:MGI:1202400]	20924	7	28314891	28338746	3640	3426.15	0.33989	1.75148	0.0798633	0.273925
ENSMUSG00000003436	Dll3	protein_coding	delta-like 3 (Drosophila) [Source:MGI Symbol;Acc:MGI:1096877]	13389	7	28293553	28302238	2618	79.4292	-0.458925	-0.969088	0.332501	0.596154
ENSMUSG00000003437	Paf1	protein_coding	Paf1, RNA polymerase II complex component [Source:MGI Symbol;Acc:MGI:1923988]	54624	7	28392951	28399388	2003	1383.97	-0.691181	-2.21933	0.0264644	0.149627
ENSMUSG00000003438	Timm50	protein_coding	translocase of inner mitochondrial membrane 50 [Source:MGI Symbol;Acc:MGI:1913775]	66525	7	28305516	28312072	1515	1477.57	0.190645	0.890072	0.373427	0.631571
ENSMUSG00000003444	Med29	protein_coding	mediator complex subunit 29 [Source:MGI Symbol;Acc:MGI:1914474]	67224	7	28386146	28392708	1281	366.587	-0.000111119	-0.000427994	0.999659	1
ENSMUSG00000003452	Bicd1	protein_coding	bicaudal D homolog 1 (Drosophila) [Source:MGI Symbol;Acc:MGI:1101760]	12121	6	149408886	149563329	10443	1272.38	-0.480024	-1.71068	0.0871411	0.288689
ENSMUSG00000003458	Ncstn	protein_coding	nicastrin [Source:MGI Symbol;Acc:MGI:1891700]	59287	1	172066013	172082795	2901	1353.53	-0.105417	-0.533576	0.593635	0.798005
ENSMUSG00000003464	Pex19	protein_coding	peroxisomal biogenesis factor 19 [Source:MGI Symbol;Acc:MGI:1334458]	19298	1	172126755	172136493	1917	3724.19	0.0316022	0.267816	0.788841	0.91837
ENSMUSG00000003469	Phyhip	protein_coding	phytanoyl-CoA hydroxylase interacting protein [Source:MGI Symbol;Acc:MGI:1860417]	105653	14	70457476	70468832	2838	5763.43	0.564364	2.71969	0.00653423	0.0666491
ENSMUSG00000003476	Crhr2	protein_coding	corticotropin releasing hormone receptor 2 [Source:MGI Symbol;Acc:MGI:894312]	12922	6	55090049	55133016	2695	14.3991	-1.40207	-2.13895	0.0324394	0.167982
ENSMUSG00000003477	Inmt	protein_coding	indolethylamine N-methyltransferase [Source:MGI Symbol;Acc:MGI:102963]	21743	6	55170626	55175043	1077	13.3612	-1.37313	-2.08502	0.0370672	0.180436
ENSMUSG00000003484	Cyp4f18	protein_coding	cytochrome P450, family 4, subfamily f, polypeptide 18 [Source:MGI Symbol;Acc:MGI:1919304]	72054	8	71988482	72009626	1702	7.94301	1.81562	2.91394	0.00356899	0.0466694
ENSMUSG00000003500	Impdh1	protein_coding	inosine 5'-phosphate dehydrogenase 1 [Source:MGI Symbol;Acc:MGI:96567]	23917	6	29200434	29216364	2471	3365.19	0.719482	2.97931	0.00288902	0.0406029
ENSMUSG00000003505	Psg18	protein_coding	pregnancy specific glycoprotein 18 [Source:MGI Symbol;Acc:MGI:1347251]	26438	7	18345422	18355009	831	0.0396804	0	0	1
ENSMUSG00000003518	Dusp3	protein_coding	dual specificity phosphatase 3 (vaccinia virus phosphatase VH1-related) [Source:MGI Symbol;Acc:MGI:1919599]	72349	11	101971143	101987013	4084	1894.71	0.0782484	0.334674	0.737871	0.889472
ENSMUSG00000003526	Prodh	protein_coding	proline dehydrogenase [Source:MGI Symbol;Acc:MGI:97770]	19125	16	18060357	18090203	677	270.617	-0.525197	-1.84889	0.0644733	0.243896
ENSMUSG00000003527	Dgcr14	protein_coding	DiGeorge syndrome critical region gene 14 [Source:MGI Symbol;Acc:MGI:107854]	27886	16	17900711	17911348	2819	803.539	0.379233	1.77495	0.0759057	0.265228
ENSMUSG00000003528	Slc25a1	protein_coding	solute carrier family 25 (mitochondrial carrier, citrate transporter), member 1 [Source:MGI Symbol;Acc:MGI:1345283]	13358	16	17925211	17928219	1678	6271.45	0.129757	0.532289	0.594526	0.798836
ENSMUSG00000003531	Dgcr6	protein_coding	DiGeorge syndrome critical region gene 6 [Source:MGI Symbol;Acc:MGI:1202877]	13353	16	18052860	18071632	1280	2784.92	0.231324	0.989718	0.322312	0.586395
ENSMUSG00000003534	Ddr1	protein_coding	discoidin domain receptor family, member 1 [Source:MGI Symbol;Acc:MGI:99216]	12305	17	35681567	35704621	3769	2800.02	0.149196	0.616367	0.537653	0.758831
ENSMUSG00000003541	Ier3	protein_coding	immediate early response 3 [Source:MGI Symbol;Acc:MGI:104814]	15937	17	35821684	35822923	1131	764.524	0.0280184	0.107159	0.914663	0.979935
ENSMUSG00000003545	Fosb	protein_coding	FBJ osteosarcoma oncogene B [Source:MGI Symbol;Acc:MGI:95575]	14282	7	19302696	19310051	3782	110.417	0.84136	2.58061	0.00986271	0.0842011
ENSMUSG00000003546	Klc4	protein_coding	kinesin light chain 4 [Source:MGI Symbol;Acc:MGI:1922014]	74764	17	46630631	46645144	2322	778.33	0.570629	2.49591	0.0125634	0.0966912
ENSMUSG00000003549	Ercc1	protein_coding	excision repair cross-complementing rodent repair deficiency, complementation group 1 [Source:MGI Symbol;Acc:MGI:95412]	13870	7	19344778	19356524	1375	852.651	0.437781	2.10468	0.0353193	0.17552
ENSMUSG00000003555	Cyp17a1	protein_coding	cytochrome P450, family 17, subfamily a, polypeptide 1 [Source:MGI Symbol;Acc:MGI:88586]	13074	19	46667165	46672974	1815	1.29635	-0.00396543	-0.00582224	0.995355	1
ENSMUSG00000003559	As3mt	protein_coding	arsenic (+3 oxidation state) methyltransferase [Source:MGI Symbol;Acc:MGI:1929882]	57344	19	46707443	46741095	1751	488.617	-0.307657	-1.27477	0.20239	0.458283
ENSMUSG00000003573	Homer3	protein_coding	homer scaffolding protein 3 [Source:MGI Symbol;Acc:MGI:1347359]	26558	8	70282827	70294361	880	246.078	0.115961	0.414342	0.678624	0.852987
ENSMUSG00000003575	Crtc1	protein_coding	CREB regulated transcription coactivator 1 [Source:MGI Symbol;Acc:MGI:2142523]	382056	8	70382355	70439579	5683	1709.32	0.550568	2.75918	0.00579468	0.0620486
ENSMUSG00000003581	Rnf215	protein_coding	ring finger protein 215 [Source:MGI Symbol;Acc:MGI:1918923]	71673	11	4135202	4141172	1874	490.942	0.199408	0.845731	0.397703	0.651495
ENSMUSG00000003585	Sec14l2	protein_coding	SEC14-like lipid binding 2 [Source:MGI Symbol;Acc:MGI:1915065]	67815	11	4097039	4123415	2631	977.542	0.36904	1.63239	0.102597	0.314956
ENSMUSG00000003604	Aven	protein_coding	apoptosis, caspase activation inhibitor [Source:MGI Symbol;Acc:MGI:1921518]	74268	2	112492964	112634573	4735	1305.15	-0.0468394	-0.28288	0.777269	0.911871
ENSMUSG00000003617	Cp	protein_coding	ceruloplasmin [Source:MGI Symbol;Acc:MGI:88476]	12870	3	19957054	20009145	4029	228.79	-0.463028	-0.928729	0.35303	0.614114
ENSMUSG00000003623	Crot	protein_coding	carnitine O-octanoyltransferase [Source:MGI Symbol;Acc:MGI:1921364]	74114	5	8966033	8997324	2996	891.739	-0.754732	-3.49423	0.000475427	0.0134281
ENSMUSG00000003644	Rps6ka1	protein_coding	ribosomal protein S6 kinase polypeptide 1 [Source:MGI Symbol;Acc:MGI:104558]	20111	4	133847290	133887797	3135	680.33	0.205577	1.04861	0.294357	0.558988
ENSMUSG00000003657	Calb2	protein_coding	calbindin 2 [Source:MGI Symbol;Acc:MGI:101914]	12308	8	110137502	110168210	1080	10833.7	0.081825	0.395085	0.69278	0.862611
ENSMUSG00000003660	Snrnp200	protein_coding	small nuclear ribonucleoprotein 200 (U5) [Source:MGI Symbol;Acc:MGI:2444401]	320632	2	127208386	127240451	2923	1239.94	0.0884366	0.553639	0.579826	0.788242
ENSMUSG00000003662	Ciao1	protein_coding	cytosolic iron-sulfur protein assembly 1 [Source:MGI Symbol;Acc:MGI:1346998]	26371	2	127240938	127247816	3075	2130.16	-0.352653	-1.76691	0.0772435	0.267644
ENSMUSG00000003665	Has1	protein_coding	hyaluronan synthase1 [Source:MGI Symbol;Acc:MGI:106590]	15116	17	17843328	17855188	2090	33.3317	1.45233	3.59193	0.000328238	0.0107262
ENSMUSG00000003680	Taf6l	protein_coding	TATA-box binding protein associated factor 6 like [Source:MGI Symbol;Acc:MGI:2444957]	67706	19	8772522	8786417	2203	459.567	0.416969	1.99853	0.0456593	0.201984
ENSMUSG00000003721	Insig2	protein_coding	insulin induced gene 2 [Source:MGI Symbol;Acc:MGI:1920249]	72999	1	121304353	121332589	1204	2353.26	-0.0745452	-0.697173	0.485695	0.720259
ENSMUSG00000003731	Kpna6	protein_coding	karyopherin (importin) alpha 6 [Source:MGI Symbol;Acc:MGI:1100836]	16650	4	129643980	129672767	5710	2186.16	0.0606088	0.593528	0.552828	0.770637
ENSMUSG00000003746	Man1a	protein_coding	mannosidase 1, alpha [Source:MGI Symbol;Acc:MGI:104677]	17155	10	53904785	54076609	5137	646.979	-0.734153	-2.77012	0.00560354	0.0609617
ENSMUSG00000003752	Itpkc	protein_coding	inositol 1,4,5-trisphosphate 3-kinase C [Source:MGI Symbol;Acc:MGI:2442554]	233011	7	27207172	27228661	3247	356.608	0.682889	2.81852	0.00482454	0.0557409
ENSMUSG00000003762	Coq8b	protein_coding	coenzyme Q8B [Source:MGI Symbol;Acc:MGI:1924139]	76889	7	27233023	27257950	2181	513.224	0.591332	2.33707	0.0194353	0.124017
ENSMUSG00000003778	Brd8	protein_coding	bromodomain containing 8 [Source:MGI Symbol;Acc:MGI:1925906]	78656	18	34598615	34624601	4468	943.177	0.0469376	0.339497	0.734236	0.887002
ENSMUSG00000003779	Kif20a	protein_coding	kinesin family member 20A [Source:MGI Symbol;Acc:MGI:1201682]	19348	18	34624624	34633265	3567	27.7511	0.893981	2.05588	0.0397938	0.187133
ENSMUSG00000003808	Farsa	protein_coding	phenylalanyl-tRNA synthetase, alpha subunit [Source:MGI Symbol;Acc:MGI:1913840]	66590	8	84856989	84869257	1826	741.131	0.551304	3.00018	0.00269823	0.0386317
ENSMUSG00000003809	Gcdh	protein_coding	glutaryl-Coenzyme A dehydrogenase [Source:MGI Symbol;Acc:MGI:104541]	270076	8	84886393	84893921	2167	672.105	-0.199974	-1.44797	0.147625	0.387019
ENSMUSG00000003810	Mast2	protein_coding	microtubule associated serine/threonine kinase 2 [Source:MGI Symbol;Acc:MGI:894676]	17776	4	116306762	116464183	5445	3538.91	0.298734	1.46601	0.142646	0.379637
ENSMUSG00000003812	Dnase2a	protein_coding	deoxyribonuclease II alpha [Source:MGI Symbol;Acc:MGI:1329019]	13423	8	84908560	84922915	1715	129.986	0.46171	1.38952	0.164675	0.410805
ENSMUSG00000003813	Rad23a	protein_coding	RAD23 homolog A, nucleotide excision repair protein [Source:MGI Symbol;Acc:MGI:105126]	19358	8	84834019	84840665	725	1300.41	0.369475	1.50747	0.131691	0.362257
ENSMUSG00000003814	Calr	protein_coding	calreticulin [Source:MGI Symbol;Acc:MGI:88252]	12317	8	84841850	84846934	2184	8658.85	-0.113627	-0.768881	0.441964	0.686038
ENSMUSG00000003824	Syce2	protein_coding	synaptonemal complex central element protein 2 [Source:MGI Symbol;Acc:MGI:1919096]	71846	8	84872111	84888221	1686	47.9781	0.346059	0.730313	0.465199	0.703353
ENSMUSG00000003847	Nfat5	protein_coding	nuclear factor of activated T cells 5 [Source:MGI Symbol;Acc:MGI:1859333]	54446	8	107293470	107379517	13443	1526.21	-0.324017	-1.53192	0.125543	0.352613
ENSMUSG00000003848	Nob1	protein_coding	NIN1/RPN12 binding protein 1 homolog [Source:MGI Symbol;Acc:MGI:1914869]	67619	8	107412486	107425051	2137	865.355	0.327908	1.66903	0.0951111	0.302579
ENSMUSG00000003849	Nqo1	protein_coding	NAD(P)H dehydrogenase, quinone 1 [Source:MGI Symbol;Acc:MGI:103187]	18104	8	107388225	107403206	1553	295.325	-0.224743	-1.06672	0.286096	0.550316
ENSMUSG00000003863	Ppfia3	protein_coding	protein tyrosine phosphatase, receptor type, f polypeptide (PTPRF), interacting protein (liprin), alpha 3 [Source:MGI Symbol;Acc:MGI:1924037]	76787	7	45339122	45367019	4575	1970.67	0.361886	1.5221	0.127983	0.356757
ENSMUSG00000003865	Gys1	protein_coding	glycogen synthase 1, muscle [Source:MGI Symbol;Acc:MGI:101805]	14936	7	45434844	45456619	3678	704.349	-0.23553	-0.905682	0.365104	0.625129
ENSMUSG00000003868	Ruvbl2	protein_coding	RuvB-like protein 2 [Source:MGI Symbol;Acc:MGI:1342299]	20174	7	45421760	45438096	2312	861.589	0.486662	2.11888	0.0341002	0.171938
ENSMUSG00000003872	Lin7b	protein_coding	lin-7 homolog B (C. elegans) [Source:MGI Symbol;Acc:MGI:1330858]	22342	7	45367891	45370583	388	1825.14	-0.306752	-0.88845	0.374299	0.632505
ENSMUSG00000003873	Bax	protein_coding	BCL2-associated X protein [Source:MGI Symbol;Acc:MGI:99702]	12028	7	45461697	45466898	801	1321.09	0.121175	0.534052	0.593306	0.797818
ENSMUSG00000003882	Il7r	protein_coding	interleukin 7 receptor [Source:MGI Symbol;Acc:MGI:96562]	16197	15	9506161	9529876	3208	7.88256	0.0379196	0.0561534	0.95522	0.99963
ENSMUSG00000003923	Tfam	protein_coding	transcription factor A, mitochondrial [Source:MGI Symbol;Acc:MGI:107810]	21780	10	71225464	71238280	4167	1589.83	0.167817	1.29895	0.193963	0.447502
ENSMUSG00000003929	Zfp81	protein_coding	zinc finger protein 81 [Source:MGI Symbol;Acc:MGI:1890752]	224694	17	33329342	33358878	6639	318.258	-0.519071	-1.83033	0.0672	0.248347
ENSMUSG00000003934	Efnb3	protein_coding	ephrin B3 [Source:MGI Symbol;Acc:MGI:109196]	13643	11	69554092	69560205	3183	5567.62	-1.16002	-3.76721	0.00016508	0.00684899
ENSMUSG00000003948	Mmd	protein_coding	monocyte to macrophage differentiation-associated [Source:MGI Symbol;Acc:MGI:1914718]	67468	11	90249456	90278589	1654	2134.22	-0.430876	-2.06873	0.0385711	0.184249
ENSMUSG00000003949	Hlf	protein_coding	hepatic leukemia factor [Source:MGI Symbol;Acc:MGI:96108]	217082	11	90336536	90390895	5642	1663.36	-0.751827	-2.86632	0.00415274	0.0510838
ENSMUSG00000003955	Fam162a	protein_coding	family with sequence similarity 162, member A [Source:MGI Symbol;Acc:MGI:1917436]	70186	16	36043844	36071515	635	3121.12	-0.35004	-1.84682	0.0647735	0.244541
ENSMUSG00000003970	Rpl8	protein_coding	ribosomal protein L8 [Source:MGI Symbol;Acc:MGI:1350927]	26961	15	76904071	76906318	862	13695.3	0.166572	0.729619	0.465623	0.703856
ENSMUSG00000003974	Grm3	protein_coding	glutamate receptor, metabotropic 3 [Source:MGI Symbol;Acc:MGI:1351340]	108069	5	9485541	9725170	3049	367.539	-1.49196	-3.91235	9.14008e-05	0.00467163
ENSMUSG00000003992	Ssbp2	protein_coding	single-stranded DNA binding protein 2 [Source:MGI Symbol;Acc:MGI:1914220]	66970	13	91460283	91703429	3957	2086.95	-0.130418	-1.15069	0.24986	0.51223
ENSMUSG00000004018	Fancl	protein_coding	Fanconi anemia, complementation group L [Source:MGI Symbol;Acc:MGI:1914280]	67030	11	26386135	26471876	2724	126.283	-0.177265	-0.789305	0.429934	0.676979
ENSMUSG00000004031	Brinp2	protein_coding	bone morphogenic protein/retinoic acid inducible neural-specific 2 [Source:MGI Symbol;Acc:MGI:2443333]	240843	1	158245269	158356326	4906	714.536	0.0828507	0.517185	0.605027	0.804591
ENSMUSG00000004032	Gstm5	protein_coding	glutathione S-transferase, mu 5 [Source:MGI Symbol;Acc:MGI:1309466]	14866	3	107895821	107898686	945	4966.86	-0.212591	-1.26004	0.207656	0.463755
ENSMUSG00000004035	Gstm7	protein_coding	glutathione S-transferase, mu 7 [Source:MGI Symbol;Acc:MGI:1915562]	68312	3	107926334	107931817	1377	1789.5	-1.17656	-3.84377	0.00012116	0.00570084
ENSMUSG00000004038	Gstm3	protein_coding	glutathione S-transferase, mu 3 [Source:MGI Symbol;Acc:MGI:106026]	14864	3	107963696	107969283	1311	1.9409	-1.27369	-1.86597	0.0620462	0.239225
ENSMUSG00000004040	Stat3	protein_coding	signal transducer and activator of transcription 3 [Source:MGI Symbol;Acc:MGI:103038]	20848	11	100885098	100939540	6042	2563.83	0.42482	2.35411	0.018567	0.120954
ENSMUSG00000004043	Stat5a	protein_coding	signal transducer and activator of transcription 5A [Source:MGI Symbol;Acc:MGI:103036]	20850	11	100859351	100885169	3888	56.6646	0.816162	2.82022	0.00479912	0.0556305
ENSMUSG00000004044	Ptrf	protein_coding	polymerase I and transcript release factor [Source:MGI Symbol;Acc:MGI:1277968]	19285	11	100956733	100970887	3491	509.504	-0.238653	-0.727748	0.466768	0.704866
ENSMUSG00000004054	Map3k11	protein_coding	mitogen-activated protein kinase kinase kinase 11 [Source:MGI Symbol;Acc:MGI:1346880]	26403	19	5689131	5702862	3801	797.948	0.381815	1.29131	0.196595	0.451131
ENSMUSG00000004056	Akt2	protein_coding	thymoma viral proto-oncogene 2 [Source:MGI Symbol;Acc:MGI:104874]	11652	7	27591552	27640826	4544	947.511	0.14501	0.790902	0.429001	0.67587
ENSMUSG00000004069	Dnaja3	protein_coding	DnaJ heat shock protein family (Hsp40) member A3 [Source:MGI Symbol;Acc:MGI:1933786]	83945	16	4639989	4707695	487	2281.3	0.222338	2.53244	0.0113272	0.0913547
ENSMUSG00000004070	Hmox2	protein_coding	heme oxygenase 2 [Source:MGI Symbol;Acc:MGI:109373]	15369	16	4726361	4766742	354	2346.94	0.254389	1.24563	0.212902	0.469955
ENSMUSG00000004071	Cdip1	protein_coding	cell death inducing Trp53 target 1 [Source:MGI Symbol;Acc:MGI:1913876]	66626	16	4750348	4790292	739	12461.1	-0.117995	-0.901331	0.367412	0.62662
ENSMUSG00000004085	Map3k20	protein_coding	mitogen-activated protein kinase kinase kinase 20 [Source:MGI Symbol;Acc:MGI:2443258]	65964	2	72285637	72442610	3334	588.74	-0.217576	-1.10571	0.268853	0.532168
ENSMUSG00000004096	Cwc15	protein_coding	CWC15 spliceosome-associated protein [Source:MGI Symbol;Acc:MGI:1913320]	66070	9	14500617	14510577	1111	3826.8	-0.142562	-0.80029	0.423543	0.671749
ENSMUSG00000004098	Col5a3	protein_coding	collagen, type V, alpha 3 [Source:MGI Symbol;Acc:MGI:1858212]	53867	9	20770050	20815067	6119	69.6212	-0.288772	-0.502863	0.61506	0.811781
ENSMUSG00000004099	Dnmt1	protein_coding	DNA methyltransferase (cytosine-5) 1 [Source:MGI Symbol;Acc:MGI:94912]	13433	9	20907209	20959888	5870	660.679	0.165735	0.657047	0.511151	0.739508
ENSMUSG00000004100	Ppan	protein_coding	peter pan homolog (Drosophila) [Source:MGI Symbol;Acc:MGI:2178445]	235036	9	20888175	20892178	1670	375.255	-0.726628	-2.15857	0.0308834	0.16365
ENSMUSG00000004105	Angptl2	protein_coding	angiopoietin-like 2 [Source:MGI Symbol;Acc:MGI:1347002]	26360	2	33216069	33247717	3339	349.736	-0.113855	-0.457449	0.647348	0.833048
ENSMUSG00000004110	Cacna1e	protein_coding	calcium channel, voltage-dependent, R type, alpha 1E subunit [Source:MGI Symbol;Acc:MGI:106217]	12290	1	154390731	154884501	14921	884.483	-0.564262	-2.21815	0.0265447	0.149799
ENSMUSG00000004113	Cacna1b	protein_coding	calcium channel, voltage-dependent, N type, alpha 1B subunit [Source:MGI Symbol;Acc:MGI:88296]	12287	2	24603887	24763152	9655	735.391	0.0790028	0.352209	0.724682	0.881789
ENSMUSG00000004127	Trmt10a	protein_coding	tRNA methyltransferase 10A [Source:MGI Symbol;Acc:MGI:1920421]	108943	3	138143448	138159821	4025	481.381	0.158784	0.878827	0.379495	0.637459
ENSMUSG00000004151	Etv1	protein_coding	ets variant 1 [Source:MGI Symbol;Acc:MGI:99254]	14009	12	38779380	38868215	2032	1067.79	-1.62864	-4.58476	4.54511e-06	0.000662018
ENSMUSG00000004187	Kifc2	protein_coding	kinesin family member C2 [Source:MGI Symbol;Acc:MGI:109187]	16581	15	76660641	76668196	3143	2775.03	0.0498703	0.206043	0.836757	0.942961
ENSMUSG00000004207	Psap	protein_coding	prosaposin [Source:MGI Symbol;Acc:MGI:97783]	19156	10	60277627	60302597	2646	38448.7	0.184283	0.989642	0.322349	0.586395
ENSMUSG00000004221	Ikbkg	protein_coding	inhibitor of kappaB kinase gamma [Source:MGI Symbol;Acc:MGI:1338074]	16151	X	74393290	74453854	622	1257.53	-0.379206	-2.03189	0.0421652	0.193558
ENSMUSG00000004231	Pax2	protein_coding	paired box 2 [Source:MGI Symbol;Acc:MGI:97486]	18504	19	44756045	44837871	4358	405.636	-0.0996161	-0.34856	0.72742	0.883469
ENSMUSG00000004233	Wars2	protein_coding	tryptophanyl tRNA synthetase 2 (mitochondrial) [Source:MGI Symbol;Acc:MGI:1917810]	70560	3	99141068	99239186	4410	121.927	-0.0443601	-0.169629	0.865302	0.958242
ENSMUSG00000004263	Atn1	protein_coding	atrophin 1 [Source:MGI Symbol;Acc:MGI:104725]	13498	6	124742544	124756524	4433	3377.3	0.541059	1.98729	0.0468901	0.204708
ENSMUSG00000004264	Phb2	protein_coding	prohibitin 2 [Source:MGI Symbol;Acc:MGI:102520]	12034	6	124712336	124716950	593	2028.27	0.142808	0.86031	0.389618	0.645071
ENSMUSG00000004266	Ptpn6	protein_coding	protein tyrosine phosphatase, non-receptor type 6 [Source:MGI Symbol;Acc:MGI:96055]	15170	6	124720707	124738714	2219	85.2333	-0.608846	-1.27982	0.200609	0.456743
ENSMUSG00000004267	Eno2	protein_coding	enolase 2, gamma neuronal [Source:MGI Symbol;Acc:MGI:95394]	13807	6	124760053	124769673	2614	40637.2	0.316846	1.88857	0.0589499	0.232953
ENSMUSG00000004268	Emg1	protein_coding	EMG1 N1-specific pseudouridine methyltransferase [Source:MGI Symbol;Acc:MGI:1315195]	14791	6	124704085	124712178	4329	1415.35	-0.12985	-0.856355	0.391802	0.646844
ENSMUSG00000004270	Lpcat3	protein_coding	lysophosphatidylcholine acyltransferase 3 [Source:MGI Symbol;Acc:MGI:1315211]	14792	6	124663027	124704418	2373	261.004	-0.441159	-1.74626	0.0807662	0.275515
ENSMUSG00000004285	Atp6v1f	protein_coding	ATPase, H+ transporting, lysosomal V1 subunit F [Source:MGI Symbol;Acc:MGI:1913394]	66144	6	29467718	29470512	703	5499.24	-0.256116	-1.03603	0.300189	0.564774
ENSMUSG00000004296	Il12b	protein_coding	interleukin 12b [Source:MGI Symbol;Acc:MGI:96540]	16160	11	44400063	44414033	1861	0.411672	0	0	1
ENSMUSG00000004317	Clcn5	protein_coding	chloride channel, voltage-sensitive 5 [Source:MGI Symbol;Acc:MGI:99486]	12728	X	7153810	7319358	8390	1094.01	0.157492	1.1175	0.263782	0.527019
ENSMUSG00000004319	Clcn3	protein_coding	chloride channel, voltage-sensitive 3 [Source:MGI Symbol;Acc:MGI:103555]	12725	8	60910389	60983300	5684	5273.1	-0.613062	-2.89014	0.00385073	0.0487296
ENSMUSG00000004328	Hif3a	protein_coding	hypoxia inducible factor 3, alpha subunit [Source:MGI Symbol;Acc:MGI:1859778]	53417	7	17031507	17062427	6402	99.2143	-0.337293	-0.605352	0.544945	0.764518
ENSMUSG00000004341	Gpx6	protein_coding	glutathione peroxidase 6 [Source:MGI Symbol;Acc:MGI:1922762]	75512	13	21312217	21319624	1244	0.941997	0	0
ENSMUSG00000004344	Gpx5	protein_coding	glutathione peroxidase 5 [Source:MGI Symbol;Acc:MGI:104886]	14780	13	21286429	21292731	1674	0.00839357	0	0	1
ENSMUSG00000004347	Pde1c	protein_coding	phosphodiesterase 1C [Source:MGI Symbol;Acc:MGI:108413]	18575	6	56069804	56569103	3907	583.085	-0.018965	-0.0859211	0.931529	0.98732
ENSMUSG00000004356	Utp20	protein_coding	UTP20 small subunit processome component [Source:MGI Symbol;Acc:MGI:1917933]	70683	10	88746607	88826804	8821	263.81	0.274194	0.941522	0.346438	0.608352
ENSMUSG00000004359	Spic	protein_coding	Spi-C transcription factor (Spi-1/PU.1 related) [Source:MGI Symbol;Acc:MGI:1341168]	20728	10	88674772	88685015	1763	3.87125	0	0	1	1
ENSMUSG00000004360	9330159F19Rik	protein_coding	RIKEN cDNA 9330159F19 gene [Source:MGI Symbol;Acc:MGI:3036239]	212448	10	29211606	29230779	5681	2164.28	-0.435572	-2.02287	0.0430864	0.196006
ENSMUSG00000004364	Cul3	protein_coding	cullin 3 [Source:MGI Symbol;Acc:MGI:1347360]	26554	1	80264923	80340480	4709	4869.6	-0.608711	-2.71121	0.00670381	0.0676712
ENSMUSG00000004366	Sst	protein_coding	somatostatin [Source:MGI Symbol;Acc:MGI:98326]	20604	16	23889581	23890844	599	5085.19	-0.389383	-1.41064	0.158352	0.401989
ENSMUSG00000004371	Il11	protein_coding	interleukin 11 [Source:MGI Symbol;Acc:MGI:107613]	16156	7	4772373	4782857	1949	5.89698	-0.460226	-0.741045	0.458666	0.698732
ENSMUSG00000004383	Large1	protein_coding	LARGE xylosyl- and glucuronyltransferase 1 [Source:MGI Symbol;Acc:MGI:1342270]	16795	8	72814599	73353540	4647	1973.5	-0.0522025	-0.432364	0.665477	0.84415
ENSMUSG00000004393	Ddx56	protein_coding	DEAD (Asp-Glu-Ala-Asp) box polypeptide 56 [Source:MGI Symbol;Acc:MGI:1277172]	52513	11	6258919	6267772	1956	1631.26	0.360965	1.78557	0.0741686	0.262436
ENSMUSG00000004394	Tmed4	protein_coding	transmembrane p24 trafficking protein 4 [Source:MGI Symbol;Acc:MGI:1915070]	103694	11	6270369	6274870	2003	2910.88	0.0254106	0.262437	0.792985	0.920606
ENSMUSG00000004415	Col26a1	protein_coding	collagen, type XXVI, alpha 1 [Source:MGI Symbol;Acc:MGI:2155345]	140709	5	136741759	136883209	2724	45.8107	0.657494	1.31425	0.188762	0.440926
ENSMUSG00000004446	Bid	protein_coding	BH3 interacting domain death agonist [Source:MGI Symbol;Acc:MGI:108093]	12122	6	120891930	120916853	2415	449.658	-0.183392	-0.896781	0.369836	0.62894
ENSMUSG00000004451	Ralb	protein_coding	v-ral simian leukemia viral oncogene B [Source:MGI Symbol;Acc:MGI:1927244]	64143	1	119470305	119504794	2289	1257.27	-0.0680808	-0.521172	0.602247	0.803041
ENSMUSG00000004455	Ppp1cc	protein_coding	protein phosphatase 1, catalytic subunit, gamma isoform [Source:MGI Symbol;Acc:MGI:104872]	19047	5	122158278	122175273	2384	276.574	0.219158	1.03259	0.301796	0.566257
ENSMUSG00000004460	Dnajb11	protein_coding	DnaJ heat shock protein family (Hsp40) member B11 [Source:MGI Symbol;Acc:MGI:1915088]	67838	16	22857845	22879634	1927	1752.23	0.00797388	0.0642866	0.948742	0.996533
ENSMUSG00000004462	Tbccd1	protein_coding	TBCC domain containing 1 [Source:MGI Symbol;Acc:MGI:1917823]	70573	16	22813215	22857569	2702	452.549	0.199529	0.881106	0.37826	0.636195
ENSMUSG00000004473	Clec11a	protein_coding	C-type lectin domain family 11, member a [Source:MGI Symbol;Acc:MGI:1298219]	20256	7	44302687	44306902	2978	72.2012	0.376222	0.806293	0.420074	0.669551
ENSMUSG00000004500	Zfp324	protein_coding	zinc finger protein 324 [Source:MGI Symbol;Acc:MGI:2444641]	243834	7	12965838	12974236	4315	204.315	0.0959829	0.316791	0.751403	0.89734
ENSMUSG00000004508	Gab2	protein_coding	growth factor receptor bound protein 2-associated protein 2 [Source:MGI Symbol;Acc:MGI:1333854]	14389	7	97081586	97308946	6168	835.658	-0.590986	-2.0754	0.0379497	0.182433
ENSMUSG00000004530	Coro1c	protein_coding	coronin, actin binding protein 1C [Source:MGI Symbol;Acc:MGI:1345964]	23790	5	113842436	113908758	3136	1835.41	0.449631	2.22863	0.0258384	0.147365
ENSMUSG00000004535	Tax1bp1	protein_coding	Tax1 (human T cell leukemia virus type I) binding protein 1 [Source:MGI Symbol;Acc:MGI:1289308]	52440	6	52713729	52766780	3285	4945.86	-0.202751	-1.12359	0.261189	0.524175
ENSMUSG00000004540	Psg17	protein_coding	pregnancy specific glycoprotein 17 [Source:MGI Symbol;Acc:MGI:1347250]	26437	7	18813937	18821607	2100	0.263962	0	0	1
ENSMUSG00000004542	Psg19	protein_coding	pregnancy specific glycoprotein 19 [Source:MGI Symbol;Acc:MGI:1347252]	26439	7	18789567	18798520	2105	0.0763583	0	0	1
ENSMUSG00000004552	Ctse	protein_coding	cathepsin E [Source:MGI Symbol;Acc:MGI:107361]	13034	1	131638306	131675505	2126	25.1773	-0.0439989	-0.0655719	0.947719	0.996122
ENSMUSG00000004558	Ndrg2	protein_coding	N-myc downstream regulated gene 2 [Source:MGI Symbol;Acc:MGI:1352498]	29811	14	51905271	51913488	2157	15874	-0.2274	-1.00271	0.315999	0.580387
ENSMUSG00000004561	Mettl17	protein_coding	methyltransferase like 17 [Source:MGI Symbol;Acc:MGI:1098577]	52535	14	51884842	51893039	1623	381.42	-0.401631	-1.68133	0.0926995	0.298699
ENSMUSG00000004562	Arhgef40	protein_coding	Rho guanine nucleotide exchange factor (GEF) 40 [Source:MGI Symbol;Acc:MGI:2685515]	268739	14	51984719	52006251	751	752.756	-0.460563	-1.42065	0.15542	0.398898
ENSMUSG00000004565	Pnpla6	protein_coding	patatin-like phospholipase domain containing 6 [Source:MGI Symbol;Acc:MGI:1354723]	50767	8	3515384	3544267	4438	1599.35	0.168333	0.820018	0.412206	0.662879
ENSMUSG00000004567	Mcoln1	protein_coding	mucolipin 1 [Source:MGI Symbol;Acc:MGI:1890498]	94178	8	3500457	3515232	2065	1637.98	0.392805	1.93518	0.0529686	0.218753
ENSMUSG00000004568	Arhgef18	protein_coding	rho/rac guanine nucleotide exchange factor (GEF) 18 [Source:MGI Symbol;Acc:MGI:2142567]	102098	8	3393006	3456601	3843	913.121	-0.871757	-3.51886	0.0004334	0.0125665
ENSMUSG00000004591	Pkn2	protein_coding	protein kinase N2 [Source:MGI Symbol;Acc:MGI:109211]	109333	3	142790902	142882004	6207	430.563	-0.402982	-1.21228	0.225407	0.48454
ENSMUSG00000004609	Cd33	protein_coding	CD33 antigen [Source:MGI Symbol;Acc:MGI:99440]	12489	7	43524216	43544428	5728	39.488	-0.451231	-0.837171	0.402496	0.655874
ENSMUSG00000004610	Etfb	protein_coding	electron transferring flavoprotein, beta polypeptide [Source:MGI Symbol;Acc:MGI:106098]	110826	7	43444083	43457800	893	2262.22	0.611992	2.73071	0.00631977	0.0653578
ENSMUSG00000004612	Nkg7	protein_coding	natural killer cell group 7 sequence [Source:MGI Symbol;Acc:MGI:1931250]	72310	7	43437073	43438249	881	5.80624	2.23345	3.4793	0.000502734	0.0139332
ENSMUSG00000004613	Lim2	protein_coding	lens intrinsic membrane protein 2 [Source:MGI Symbol;Acc:MGI:104698]	233187	7	43430088	43435996	884	0
ENSMUSG00000004626	Stxbp2	protein_coding	syntaxin binding protein 2 [Source:MGI Symbol;Acc:MGI:107370]	20911	8	3630955	3643644	2908	135.018	-0.398657	-0.935352	0.349607	0.610639
ENSMUSG00000004630	Pcp2	protein_coding	Purkinje cell protein 2 (L7) [Source:MGI Symbol;Acc:MGI:97508]	18545	8	3623371	3625545	504	11.2998	0.318306	0.474058
ENSMUSG00000004631	Sgce	protein_coding	sarcoglycan, epsilon [Source:MGI Symbol;Acc:MGI:1329042]	20392	6	4674350	4747207	1776	712.993	-0.26246	-1.6006	0.109466	0.326173
ENSMUSG00000004633	Chn2	protein_coding	chimerin 2 [Source:MGI Symbol;Acc:MGI:1917243]	69993	6	54039554	54301810	672	1147.41	-0.8445	-3.0166	0.00255623	0.0373888
ENSMUSG00000004637	Wwox	protein_coding	WW domain-containing oxidoreductase [Source:MGI Symbol;Acc:MGI:1931237]	80707	8	114439655	115352708	2244	1132.8	-0.238749	-1.63103	0.102884	0.315371
ENSMUSG00000004642	Slbp	protein_coding	stem-loop binding protein [Source:MGI Symbol;Acc:MGI:108402]	20492	5	33634952	33652574	1027	1061.13	0.241697	1.20879	0.226743	0.486655
ENSMUSG00000004651	Tyr	protein_coding	tyrosinase [Source:MGI Symbol;Acc:MGI:98880]	22173	7	87424771	87493512	6042	6.82298	-1.89145	-2.76807
ENSMUSG00000004654	Ghrhr	protein_coding	growth hormone releasing hormone receptor [Source:MGI Symbol;Acc:MGI:95710]	14602	6	55376295	55388530	2565	0.120255	-0.0102164	-0.0409067	0.96737
ENSMUSG00000004655	Aqp1	protein_coding	aquaporin 1 [Source:MGI Symbol;Acc:MGI:103201]	11826	6	55336432	55348555	2627	51.1755	-1.13795	-2.08914	0.036695	0.179216
ENSMUSG00000004661	Arid3b	protein_coding	AT rich interactive domain 3B (BRIGHT-like) [Source:MGI Symbol;Acc:MGI:1930768]	56380	9	57790353	57836793	1259	70.4298	-0.316278	-0.810811	0.417474	0.667098
ENSMUSG00000004665	Cnn2	protein_coding	calponin 2 [Source:MGI Symbol;Acc:MGI:105093]	12798	10	79988584	79996062	2460	177.276	-0.416842	-0.903055	0.366497	0.626315
ENSMUSG00000004667	Polr2e	protein_coding	polymerase (RNA) II (DNA directed) polypeptide E [Source:MGI Symbol;Acc:MGI:1913670]	66420	10	80035949	80039795	792	2309.08	-0.207819	-0.744482	0.456585	0.697285
ENSMUSG00000004668	Abca13	protein_coding	ATP-binding cassette, sub-family A (ABC1), member 13 [Source:MGI Symbol;Acc:MGI:2388707]	268379	11	9191942	9684259	16011	4.29034	1.24889	1.89814	0.0576781	0.229636
ENSMUSG00000004677	Myo9b	protein_coding	myosin IXb [Source:MGI Symbol;Acc:MGI:106624]	17925	8	71272714	71360713	6316	635.971	0.125593	0.420566	0.674072	0.849742
ENSMUSG00000004698	Hdac9	protein_coding	histone deacetylase 9 [Source:MGI Symbol;Acc:MGI:1931221]	79221	12	34047580	34917095	7940	456.667	-0.655936	-2.40366	0.0162319	0.112327
ENSMUSG00000004707	Ly9	protein_coding	lymphocyte antigen 9 [Source:MGI Symbol;Acc:MGI:96885]	17085	1	171588624	171607410	2488	9.3865	0.371684	0.576558	0.564238	0.778591
ENSMUSG00000004709	Cd244	protein_coding	CD244 natural killer cell receptor 2B4 [Source:MGI Symbol;Acc:MGI:109294]	18106	1	171559193	171609746	3760	1.48944	0	0	1	1
ENSMUSG00000004730	Adgre1	protein_coding	adhesion G protein-coupled receptor E1 [Source:MGI Symbol;Acc:MGI:106912]	13733	17	57358686	57483529	3245	74.2539	-0.2873	-0.606501	0.544182	0.76381
ENSMUSG00000004748	Mtfp1	protein_coding	mitochondrial fission process 1 [Source:MGI Symbol;Acc:MGI:1916686]	67900	11	4091480	4095445	1411	1870.28	0.208829	1.1798	0.238079	0.499742
ENSMUSG00000004768	Rab23	protein_coding	RAB23, member RAS oncogene family [Source:MGI Symbol;Acc:MGI:99833]	19335	1	33719887	33742564	444	829.103	-1.16732	-3.80934	0.000139336	0.00621697
ENSMUSG00000004771	Rab11a	protein_coding	RAB11A, member RAS oncogene family [Source:MGI Symbol;Acc:MGI:1858202]	53869	9	64715299	64737758	2336	9635.39	-0.23749	-1.26035	0.207545	0.463616
ENSMUSG00000004788	Eif2b2	protein_coding	eukaryotic translation initiation factor 2B, subunit 2 beta [Source:MGI Symbol;Acc:MGI:2145118]	217715	12	85219481	85226628	1605	1216.44	0.168986	0.759459	0.447578	0.690787
ENSMUSG00000004789	Dlst	protein_coding	dihydrolipoamide S-succinyltransferase (E2 component of 2-oxo-glutarate complex) [Source:MGI Symbol;Acc:MGI:1926170]	78920	12	85110833	85134091	2767	5538.8	0.125594	0.865099	0.386985	0.643263
ENSMUSG00000004791	Pgf	protein_coding	placental growth factor [Source:MGI Symbol;Acc:MGI:105095]	18654	12	85166639	85177296	1582	925.714	0.500735	2.31755	0.020474	0.127596
ENSMUSG00000004798	Ulk2	protein_coding	unc-51 like kinase 2 [Source:MGI Symbol;Acc:MGI:1352758]	29869	11	61775649	61855073	5743	2113.91	-0.990301	-4.44633	8.73485e-06	0.00102749
ENSMUSG00000004814	Ccl24	protein_coding	chemokine (C-C motif) ligand 24 [Source:MGI Symbol;Acc:MGI:1928953]	56221	5	135569937	135573049	1295	4.2667	-1.56932	-2.32433	0.0201079	0.126202
ENSMUSG00000004815	Dgkq	protein_coding	diacylglycerol kinase, theta [Source:MGI Symbol;Acc:MGI:102918]	110524	5	108646693	108669672	4938	495.359	0.507409	1.58536	0.112884	0.332439
ENSMUSG00000004821	Tmed11	protein_coding	transmembrane p24 trafficking protein 11 [Source:MGI Symbol;Acc:MGI:1914616]	67366	5	108777235	108795363	763	0
ENSMUSG00000004837	Grap	protein_coding	GRB2-related adaptor protein [Source:MGI Symbol;Acc:MGI:1918770]	71520	11	61653265	61672784	1662	69.7823	-0.0292916	-0.0558641	0.95545	0.99963
ENSMUSG00000004842	Pou1f1	protein_coding	POU domain, class 1, transcription factor 1 [Source:MGI Symbol;Acc:MGI:97588]	18736	16	65520511	65535005	1310	0.109863	0	0	1
ENSMUSG00000004843	Chmp2b	protein_coding	charged multivesicular body protein 2B [Source:MGI Symbol;Acc:MGI:1916192]	68942	16	65539133	65562697	1838	3720.34	-0.746598	-3.13615	0.00171182	0.0298818
ENSMUSG00000004846	Plod3	protein_coding	procollagen-lysine, 2-oxoglutarate 5-dioxygenase 3 [Source:MGI Symbol;Acc:MGI:1347008]	26433	5	136987019	136996648	3280	626.261	0.472365	2.07438	0.0380437	0.182514
ENSMUSG00000004849	Ap1s1	protein_coding	adaptor protein complex AP-1, sigma 1 [Source:MGI Symbol;Acc:MGI:1098244]	11769	5	137034993	137046135	1353	9461.17	0.133809	0.674451	0.500025	0.732056
ENSMUSG00000004864	Mapk13	protein_coding	mitogen-activated protein kinase 13 [Source:MGI Symbol;Acc:MGI:1346864]	26415	17	28769307	28778698	1392	33.6071	0.706391	1.39922	0.161746	0.40688
ENSMUSG00000004865	Srpk1	protein_coding	serine/arginine-rich protein specific kinase 1 [Source:MGI Symbol;Acc:MGI:106908]	20815	17	28587648	28622521	4465	1665.83	-0.356418	-1.80742	0.0706967	0.255349
ENSMUSG00000004872	Pax3	protein_coding	paired box 3 [Source:MGI Symbol;Acc:MGI:97487]	18505	1	78101267	78197134	3078	22.9713	-0.514984	-0.828487	0.407395	0.65915
ENSMUSG00000004880	Lbr	protein_coding	lamin B receptor [Source:MGI Symbol;Acc:MGI:2138281]	98386	1	181815335	181843046	3510	199.662	-0.804231	-1.97888	0.04783	0.206866
ENSMUSG00000004885	Crabp2	protein_coding	cellular retinoic acid binding protein II [Source:MGI Symbol;Acc:MGI:88491]	12904	3	87948666	87953376	931	116.971	0.312265	0.672655	0.501167	0.732951
ENSMUSG00000004891	Nes	protein_coding	nestin [Source:MGI Symbol;Acc:MGI:101784]	18008	3	87971078	87980451	1311	120.248	1.07933	2.36845	0.0178626	0.118112
ENSMUSG00000004892	Bcan	protein_coding	brevican [Source:MGI Symbol;Acc:MGI:1096385]	12032	3	87987531	88000230	3141	3134.88	0.294656	1.19336	0.23273	0.493379
ENSMUSG00000004894	Hapln2	protein_coding	hyaluronan and proteoglycan link protein 2 [Source:MGI Symbol;Acc:MGI:2137300]	73940	3	88021750	88027583	2338	2156.88	-0.854335	-2.34073	0.0192461	0.123398
ENSMUSG00000004895	Prcc	protein_coding	papillary renal cell carcinoma (translocation-associated) [Source:MGI Symbol;Acc:MGI:2137738]	94315	3	87858903	87885608	2099	2134.23	0.389437	2.24667	0.024661	0.142853
ENSMUSG00000004896	Rrnad1	protein_coding	ribosomal RNA adenine dimethylase domain containing 1 [Source:MGI Symbol;Acc:MGI:2387197]	229503	3	87922601	87930717	3157	365.272	0.0644201	0.356942	0.721135	0.879611
ENSMUSG00000004897	Hdgf	protein_coding	hepatoma-derived growth factor [Source:MGI Symbol;Acc:MGI:1194494]	15191	3	87906321	87916132	2245	7349.46	-0.0301555	-0.202742	0.839336	0.944288
ENSMUSG00000004902	Slc25a18	protein_coding	solute carrier family 25 (mitochondrial carrier), member 18 [Source:MGI Symbol;Acc:MGI:1919053]	71803	6	120773578	120794336	1911	991.508	-0.941205	-2.77551	0.00551151	0.060341
ENSMUSG00000004929	Thop1	protein_coding	thimet oligopeptidase 1 [Source:MGI Symbol;Acc:MGI:1354165]	50492	10	81070035	81082559	2832	893.36	0.504009	1.81103	0.0701357	0.25416
ENSMUSG00000004931	Apba3	protein_coding	amyloid beta (A4) precursor protein-binding, family A, member 3 [Source:MGI Symbol;Acc:MGI:1888527]	57267	10	81266960	81273246	2268	396.764	-0.180798	-0.611173	0.541085	0.761367
ENSMUSG00000004933	Matk	protein_coding	megakaryocyte-associated tyrosine kinase [Source:MGI Symbol;Acc:MGI:99259]	17179	10	81252935	81263365	1916	1789.67	0.231009	0.839998	0.40091	0.654577
ENSMUSG00000004934	Pias4	protein_coding	protein inhibitor of activated STAT 4 [Source:MGI Symbol;Acc:MGI:2136940]	59004	10	81153266	81167923	2571	618.618	0.924394	3.10143	0.00192587	0.0315915
ENSMUSG00000004936	Map2k1	protein_coding	mitogen-activated protein kinase kinase 1 [Source:MGI Symbol;Acc:MGI:1346866]	26395	9	64185770	64253631	2436	5558.74	-0.429776	-2.73372	0.00626242	0.0650205
ENSMUSG00000004937	Sgta	protein_coding	small glutamine-rich tetratricopeptide repeat (TPR)-containing, alpha [Source:MGI Symbol;Acc:MGI:1098703]	52551	10	81044075	81060181	1969	3892.47	0.206665	0.952376	0.340906	0.603965
ENSMUSG00000004939	Nmrk2	protein_coding	nicotinamide riboside kinase 2 [Source:MGI Symbol;Acc:MGI:1916814]	69564	10	81198170	81202051	1854	12.507	0.258581	0.391324	0.695558	0.864067
ENSMUSG00000004945	Tmem242	protein_coding	transmembrane protein 242 [Source:MGI Symbol;Acc:MGI:1917794]	70544	17	5410870	5440259	948	3799.41	-0.00421812	-0.0210535	0.983203	1
ENSMUSG00000004947	Dtx2	protein_coding	deltex 2, E3 ubiquitin ligase [Source:MGI Symbol;Acc:MGI:1921448]	74198	5	135994800	136032872	2650	286.292	0.736173	2.71017	0.00672485	0.0676733
ENSMUSG00000004948	Zp3	protein_coding	zona pellucida glycoprotein 3 [Source:MGI Symbol;Acc:MGI:99215]	22788	5	135980099	135988624	1323	35.399	0.128493	0.264269	0.791572	0.919482
ENSMUSG00000004951	Hspb1	protein_coding	heat shock protein 1 [Source:MGI Symbol;Acc:MGI:96240]	15507	5	135887919	135889563	903	1931.25	0.103706	0.365223	0.714945	0.876658
ENSMUSG00000004952	Rasa4	protein_coding	RAS p21 protein activator 4 [Source:MGI Symbol;Acc:MGI:1858600]	54153	5	136083916	136111860	2914	131.911	0.437805	1.07045	0.284417	0.548909
ENSMUSG00000004961	Syt5	protein_coding	synaptotagmin V [Source:MGI Symbol;Acc:MGI:1926368]	53420	7	4539765	4547541	1750	1168.08	-0.408211	-1.45757	0.14496	0.382744
ENSMUSG00000004980	Hnrnpa2b1	protein_coding	heterogeneous nuclear ribonucleoprotein A2/B1 [Source:MGI Symbol;Acc:MGI:104819]	53379	6	51460932	51469894	1647	12926.6	-0.0874101	-0.391442	0.695471	0.864061
ENSMUSG00000004988	Fxyd4	protein_coding	FXYD domain-containing ion transport regulator 4 [Source:MGI Symbol;Acc:MGI:1889005]	108017	6	117933559	117937692	815	1.12226	-0.37485	-0.558639
ENSMUSG00000004994	Ccdc130	protein_coding	coiled-coil domain containing 130 [Source:MGI Symbol;Acc:MGI:1914986]	67736	8	84257795	84270380	2119	256.48	0.381457	1.63266	0.102541	0.314878
ENSMUSG00000004996	Mri1	protein_coding	methylthioribose-1-phosphate isomerase 1 [Source:MGI Symbol;Acc:MGI:1915123]	67873	8	84249906	84257326	2819	402.036	-0.190098	-0.753154	0.451358	0.693765
ENSMUSG00000005034	Prkacb	protein_coding	protein kinase, cAMP dependent, catalytic, beta [Source:MGI Symbol;Acc:MGI:97594]	18749	3	146729574	146812990	4347	14432.3	-0.223337	-1.41582	0.156829	0.400249
ENSMUSG00000005043	Sgsh	protein_coding	N-sulfoglucosamine sulfohydrolase (sulfamidase) [Source:MGI Symbol;Acc:MGI:1350341]	27029	11	119343425	119355536	4191	176.094	0.118019	0.390102	0.696461	0.86449
ENSMUSG00000005045	Chd5	protein_coding	chromodomain helicase DNA binding protein 5 [Source:MGI Symbol;Acc:MGI:3036258]	269610	4	152338651	152390194	9122	2597.15	0.624756	3.15887	0.00158381	0.028788
ENSMUSG00000005054	Cstb	protein_coding	cystatin B [Source:MGI Symbol;Acc:MGI:109514]	13014	10	78425669	78427622	603	2189.84	-0.0721101	-0.310603	0.756102	0.900356
ENSMUSG00000005057	Sh2b2	protein_coding	SH2B adaptor protein 2 [Source:MGI Symbol;Acc:MGI:1345171]	23921	5	136218147	136246556	2797	186.416	0.532478	1.65467	0.0979917	0.307459
ENSMUSG00000005069	Pex5	protein_coding	peroxisomal biogenesis factor 5 [Source:MGI Symbol;Acc:MGI:1098808]	19305	6	124396816	124415067	3051	1030.9	0.02437	0.163087	0.87045	0.961436
ENSMUSG00000005078	Jkamp	protein_coding	JNK1/MAPK8-associated membrane protein [Source:MGI Symbol;Acc:MGI:1915057]	104771	12	72085589	72101461	1874	2228.75	-0.453594	-3.06488	0.00217758	0.0340413
ENSMUSG00000005087	Cd44	protein_coding	CD44 antigen [Source:MGI Symbol;Acc:MGI:88338]	12505	2	102811141	102901665	5614	296.998	-0.478065	-1.06372	0.287454	0.552108
ENSMUSG00000005089	Slc1a2	protein_coding	solute carrier family 1 (glial high affinity glutamate transporter), member 2 [Source:MGI Symbol;Acc:MGI:101931]	20511	2	102658659	102790784	11595	9309.1	-1.5306	-3.72546	0.000194961	0.00754445
ENSMUSG00000005102	Eif2ak4	protein_coding	eukaryotic translation initiation factor 2 alpha kinase 4 [Source:MGI Symbol;Acc:MGI:1353427]	27103	2	118388618	118475234	5212	325.975	-0.163919	-0.81165	0.416992	0.666747
ENSMUSG00000005103	Wdr1	protein_coding	WD repeat domain 1 [Source:MGI Symbol;Acc:MGI:1337100]	22388	5	38526813	38563221	3089	4107.94	0.290935	2.30288	0.0212856	0.130573
ENSMUSG00000005107	Slc2a9	protein_coding	solute carrier family 2 (facilitated glucose transporter), member 9 [Source:MGI Symbol;Acc:MGI:2152844]	117591	5	38349273	38503143	3602	16.2308	-0.52685	-1.11343	0.265525	0.528777
ENSMUSG00000005124	Wisp1	protein_coding	WNT1 inducible signaling pathway protein 1 [Source:MGI Symbol;Acc:MGI:1197008]	22402	15	66891320	66923201	5097	46.8168	0.899198	1.96229	0.0497288	0.21158
ENSMUSG00000005125	Ndrg1	protein_coding	N-myc downstream regulated gene 1 [Source:MGI Symbol;Acc:MGI:1341799]	17988	15	66929321	66969640	2886	6825.52	-1.3201	-4.29192	1.77135e-05	0.00162266
ENSMUSG00000005131	4930550C14Rik	protein_coding	RIKEN cDNA 4930550C14 gene [Source:MGI Symbol;Acc:MGI:1922561]	75311	9	53402325	53434402	558	15.2039	-0.846362	-1.50983	0.131086	0.361512
ENSMUSG00000005142	Man2b1	protein_coding	mannosidase 2, alpha B1 [Source:MGI Symbol;Acc:MGI:107286]	17159	8	85083270	85098282	2820	769.349	0.380605	2.4212	0.0154695	0.109409
ENSMUSG00000005148	Klf5	protein_coding	Kruppel-like factor 5 [Source:MGI Symbol;Acc:MGI:1338056]	12224	14	99298691	99313405	1721	11.5048	0.863898	1.64517	0.0999343	0.310325
ENSMUSG00000005150	Wdr83	protein_coding	WD repeat domain containing 83 [Source:MGI Symbol;Acc:MGI:1915086]	67836	8	85075035	85081306	1406	923.59	0.475839	2.0632	0.0390933	0.185503
ENSMUSG00000005161	Prdx2	protein_coding	peroxiredoxin 2 [Source:MGI Symbol;Acc:MGI:109486]	21672	8	84969587	84974834	1612	9749.73	-0.238098	-1.09299	0.274399	0.53849
ENSMUSG00000005198	Polr2a	protein_coding	polymerase (RNA) II (DNA directed) polypeptide A [Source:MGI Symbol;Acc:MGI:98086]	20020	11	69733997	69758637	6740	1173.53	0.0958307	0.418727	0.675416	0.850814
ENSMUSG00000005202	Shbg	protein_coding	sex hormone binding globulin [Source:MGI Symbol;Acc:MGI:98295]	20415	11	69614804	69617905	1419	2.04389	0.55454	0.808482	0.418813	0.668367
ENSMUSG00000005204	Senp3	protein_coding	SUMO/sentrin specific peptidase 3 [Source:MGI Symbol;Acc:MGI:2158736]	80886	11	69673115	69682084	2313	1829.6	0.0188428	0.192821	0.847099	0.948936
ENSMUSG00000005220	Corin	protein_coding	corin [Source:MGI Symbol;Acc:MGI:1349451]	53419	5	72300025	72504473	4639	7.11139	0.460842	0.721968	0.470314	0.707727
ENSMUSG00000005225	Plekha8	protein_coding	pleckstrin homology domain containing, family A (phosphoinositide binding specific) member 8 [Source:MGI Symbol;Acc:MGI:2681164]	231999	6	54595111	54645839	6739	751.222	-0.901756	-3.56593	0.000362566	0.01122
ENSMUSG00000005232	G6pc2	protein_coding	glucose-6-phosphatase, catalytic, 2 [Source:MGI Symbol;Acc:MGI:1277193]	14378	2	69211073	69227841	537	0.270991	0.0573457	0.151942	0.879232
ENSMUSG00000005233	Spc25	protein_coding	SPC25, NDC80 kinetochore complex component, homolog (S. cerevisiae) [Source:MGI Symbol;Acc:MGI:1913692]	66442	2	69193895	69206194	1527	62.3746	-0.126633	-0.392108	0.694978	0.863802
ENSMUSG00000005237	Dnah2	protein_coding	dynein, axonemal, heavy chain 2 [Source:MGI Symbol;Acc:MGI:107731]	327954	11	69420809	69549110	13569	156.101	-0.0271074	-0.121085	0.903624	0.974867
ENSMUSG00000005251	Ripk4	protein_coding	receptor-interacting serine-threonine kinase 4 [Source:MGI Symbol;Acc:MGI:1919638]	72388	16	97741933	97763737	3743	9.69467	-1.60572	-2.83085	0.00464239	0.0548268
ENSMUSG00000005262	Ufd1l	protein_coding	ubiquitin fusion degradation 1 like [Source:MGI Symbol;Acc:MGI:109353]	22230	16	18811779	18835261	241	2280.1	0.254892	2.10261	0.0355	0.17608
ENSMUSG00000005267	Zfp287	protein_coding	zinc finger protein 287 [Source:MGI Symbol;Acc:MGI:2176561]	170740	11	62700356	62731905	1605	238.269	-0.0497366	-0.204458	0.837996	0.943733
ENSMUSG00000005268	Prlr	protein_coding	prolactin receptor [Source:MGI Symbol;Acc:MGI:97763]	19116	15	10177238	10349180	3205	179.902	-0.140227	-0.376367	0.706644	0.871416
ENSMUSG00000005299	Letm1	protein_coding	leucine zipper-EF-hand containing transmembrane protein 1 [Source:MGI Symbol;Acc:MGI:1932557]	56384	5	33739673	33782817	5272	2061.14	0.147044	1.16299	0.244833	0.507075
ENSMUSG00000005312	Ubqln1	protein_coding	ubiquilin 1 [Source:MGI Symbol;Acc:MGI:1860276]	56085	13	58176156	58215653	3686	9395.33	-0.458412	-2.46121	0.0138469	0.102237
ENSMUSG00000005320	Fgfr4	protein_coding	fibroblast growth factor receptor 4 [Source:MGI Symbol;Acc:MGI:95525]	14186	13	55152640	55168759	3324	9.00255	1.0729	1.69638	0.0898143	0.293702
ENSMUSG00000005338	Cadm3	protein_coding	cell adhesion molecule 3 [Source:MGI Symbol;Acc:MGI:2137858]	94332	1	173333258	173367695	5155	13171.3	0.351686	1.89089	0.0586386	0.232033
ENSMUSG00000005339	Fcer1a	protein_coding	Fc receptor, IgE, high affinity I, alpha polypeptide [Source:MGI Symbol;Acc:MGI:95494]	14125	1	173221284	173227214	998	0.214049	0	0	1
ENSMUSG00000005354	Txn2	protein_coding	thioredoxin 2 [Source:MGI Symbol;Acc:MGI:1929468]	56551	15	77915047	77929006	266	5643.16	-0.100025	-0.504651	0.613804	0.811177
ENSMUSG00000005355	Casp14	protein_coding	caspase 14 [Source:MGI Symbol;Acc:MGI:1335092]	12365	10	78711991	78718294	2336	0.0351815	0	0	1
ENSMUSG00000005357	Slc1a6	protein_coding	solute carrier family 1 (high affinity aspartate/glutamate transporter), member 6 [Source:MGI Symbol;Acc:MGI:1096331]	20513	10	78780496	78814765	2029	389.283	-0.153859	-0.598089	0.549781	0.768594
ENSMUSG00000005360	Slc1a3	protein_coding	solute carrier family 1 (glial high affinity glutamate transporter), member 3 [Source:MGI Symbol;Acc:MGI:99917]	20512	15	8634124	8710764	4163	1091.63	-1.61114	-4.16774	3.07636e-05	0.00239435
ENSMUSG00000005362	Crbn	protein_coding	cereblon [Source:MGI Symbol;Acc:MGI:1913277]	58799	6	106780201	106800077	2072	2429.95	-0.5564	-2.73632	0.00621312	0.0647359
ENSMUSG00000005364	Il5ra	protein_coding	interleukin 5 receptor, alpha [Source:MGI Symbol;Acc:MGI:96558]	16192	6	106710357	106749037	3575	0.0608405	0	0	1
ENSMUSG00000005370	Msh6	protein_coding	mutS homolog 6 [Source:MGI Symbol;Acc:MGI:1343961]	17688	17	87975050	87990883	4254	501.808	0.111504	0.39181	0.695199	0.863907
ENSMUSG00000005371	Fbxo11	protein_coding	F-box protein 11 [Source:MGI Symbol;Acc:MGI:2147134]	225055	17	87990859	88065291	3753	3381.93	-0.393808	-1.88059	0.0600271	0.235202
ENSMUSG00000005373	Mlxipl	protein_coding	MLX interacting protein-like [Source:MGI Symbol;Acc:MGI:1927999]	58805	5	135089890	135138382	412	43.5026	0.281339	0.640612	0.521775	0.746531
ENSMUSG00000005374	Tbl2	protein_coding	transducin (beta)-like 2 [Source:MGI Symbol;Acc:MGI:1351652]	27368	5	135149657	135165760	7488	552.288	0.0848502	0.43828	0.661183	0.841488
ENSMUSG00000005378	Wbscr22	protein_coding	Williams Beuren syndrome chromosome region 22 [Source:MGI Symbol;Acc:MGI:1913388]	66138	5	135052957	135064959	833	879.949	-0.115823	-0.568676	0.569576	0.781803
ENSMUSG00000005397	Nid1	protein_coding	nidogen 1 [Source:MGI Symbol;Acc:MGI:97342]	18073	13	13437602	13512275	6046	449.063	-1.39921	-3.05163	0.00227599	0.0349294
ENSMUSG00000005410	Mcm5	protein_coding	minichromosome maintenance complex component 5 [Source:MGI Symbol;Acc:MGI:103197]	17218	8	75109569	75128439	3381	98.2092	-0.180042	-0.521416	0.602077	0.803041
ENSMUSG00000005413	Hmox1	protein_coding	heme oxygenase 1 [Source:MGI Symbol;Acc:MGI:96163]	15368	8	75093621	75100589	1569	279.096	0.714867	3.04609	0.00231836	0.035292
ENSMUSG00000005417	Mprip	protein_coding	myosin phosphatase Rho interacting protein [Source:MGI Symbol;Acc:MGI:1349438]	26936	11	59661305	59780860	392	3237.9	-0.0585513	-0.452123	0.65118	0.835071
ENSMUSG00000005442	Cic	protein_coding	capicua transcriptional repressor [Source:MGI Symbol;Acc:MGI:1918972]	71722	7	25267704	25294159	8221	2042.6	0.817728	3.13515	0.00171763	0.0299366
ENSMUSG00000005447	Pafah1b3	protein_coding	platelet-activating factor acetylhydrolase, isoform 1b, subunit 3 [Source:MGI Symbol;Acc:MGI:108414]	18476	7	25295049	25297986	833	1262.7	0.345194	1.33979	0.180313	0.431164
ENSMUSG00000005465	Il27ra	protein_coding	interleukin 27 receptor, alpha [Source:MGI Symbol;Acc:MGI:1355318]	50931	8	84030294	84042589	2664	29.6183	-0.228704	-0.546521	0.584708	0.791759
ENSMUSG00000005469	Prkaca	protein_coding	protein kinase, cAMP dependent, catalytic, alpha [Source:MGI Symbol;Acc:MGI:97592]	18747	8	83972993	83996443	2276	13987.7	0.289316	2.06722	0.0387137	0.184624
ENSMUSG00000005470	Asf1b	protein_coding	anti-silencing function 1B histone chaperone [Source:MGI Symbol;Acc:MGI:1914179]	66929	8	83955507	83970197	1788	52.1606	0.172024	0.442155	0.658377	0.839671
ENSMUSG00000005474	Myl10	protein_coding	myosin, light chain 10, regulatory [Source:MGI Symbol;Acc:MGI:1891705]	59310	5	136693146	136701094	911	0.455444	0	0	1
ENSMUSG00000005481	Ddx39	protein_coding	DEAD (Asp-Glu-Ala-Asp) box polypeptide 39 [Source:MGI Symbol;Acc:MGI:1915528]	68278	8	83715177	83726892	1656	407.838	0.453359	2.48594	0.0129209	0.0984601
ENSMUSG00000005483	Dnajb1	protein_coding	DnaJ heat shock protein family (Hsp40) member B1 [Source:MGI Symbol;Acc:MGI:1931874]	81489	8	83608193	83612653	2996	2486.61	-0.286207	-1.21662	0.22375	0.482933
ENSMUSG00000005493	Msh4	protein_coding	mutS homolog 4 [Source:MGI Symbol;Acc:MGI:1860077]	55993	3	153857149	153906138	3325	1.58975	1.79096	2.628	0.00858883	0.0777161
ENSMUSG00000005501	Usp40	protein_coding	ubiquitin specific peptidase 40 [Source:MGI Symbol;Acc:MGI:2443184]	227334	1	87945119	88008551	4633	281.641	-0.572312	-1.94024	0.0523502	0.217152
ENSMUSG00000005503	Evx1	protein_coding	even-skipped homeobox 1 [Source:MGI Symbol;Acc:MGI:95461]	14028	6	52313498	52318378	2877	64.302	0.232781	0.47586	0.634174	0.824827
ENSMUSG00000005505	Kbtbd4	protein_coding	kelch repeat and BTB (POZ) domain containing 4 [Source:MGI Symbol;Acc:MGI:1914386]	67136	2	90904740	90911626	2343	88.91	-0.108876	-0.26685	0.789585	0.918712
ENSMUSG00000005506	Celf1	protein_coding	CUGBP, Elav-like family member 1 [Source:MGI Symbol;Acc:MGI:1342295]	13046	2	90940382	91019497	350	1691.65	-0.34074	-1.52527	0.127191	0.35514
ENSMUSG00000005510	Ndufs3	protein_coding	NADH dehydrogenase (ubiquinone) Fe-S protein 3 [Source:MGI Symbol;Acc:MGI:1915599]	68349	2	90894634	90904827	409	2002.16	0.257775	1.49547	0.134793	0.366896
ENSMUSG00000005514	Por	protein_coding	P450 (cytochrome) oxidoreductase [Source:MGI Symbol;Acc:MGI:97744]	18984	5	135670033	135735326	918	973.215	0.241948	0.998506	0.318034	0.582172
ENSMUSG00000005533	Igf1r	protein_coding	insulin-like growth factor I receptor [Source:MGI Symbol;Acc:MGI:96433]	16001	7	67952827	68233668	11409	104.976	0.0768742	0.217515	0.827807	0.938111
ENSMUSG00000005534	Insr	protein_coding	insulin receptor [Source:MGI Symbol;Acc:MGI:96575]	16337	8	3122061	3279617	551	721.449	-1.01914	-3.39656	0.000682397	0.0169397
ENSMUSG00000005540	Fcer2a	protein_coding	Fc receptor, IgE, low affinity II, alpha polypeptide [Source:MGI Symbol;Acc:MGI:95497]	14128	8	3681737	3694175	2242	3.44527	0.933845	1.37682	0.168568	0.415769
ENSMUSG00000005547	Cyp2a5	protein_coding	cytochrome P450, family 2, subfamily a, polypeptide 5 [Source:MGI Symbol;Acc:MGI:88597]	13087	7	26835305	26843548	2013	3.65318	0.462307	0.706706	0.479749	0.715322
ENSMUSG00000005553	Atp4a	protein_coding	ATPase, H+/K+ exchanging, gastric, alpha polypeptide [Source:MGI Symbol;Acc:MGI:88113]	11944	7	30712209	30725534	2601	13.7606	0.225065	0.43333	0.664775	0.843724
ENSMUSG00000005566	Trim28	protein_coding	tripartite motif-containing 28 [Source:MGI Symbol;Acc:MGI:109274]	21849	7	12999114	13031035	851	2561.32	0.376857	1.79719	0.0723048	0.258894
ENSMUSG00000005575	Ube2m	protein_coding	ubiquitin-conjugating enzyme E2M [Source:MGI Symbol;Acc:MGI:108278]	22192	7	13035120	13038275	1338	9814.46	0.0993865	0.533931	0.59339	0.797879
ENSMUSG00000005580	Adcy9	protein_coding	adenylate cyclase 9 [Source:MGI Symbol;Acc:MGI:108450]	11515	16	4287529	4420498	4507	199.203	-1.4091	-2.57021	0.0101638	0.0858599
ENSMUSG00000005583	Mef2c	protein_coding	myocyte enhancer factor 2C [Source:MGI Symbol;Acc:MGI:99458]	17260	13	83504034	83667080	2589	419.862	-0.451976	-1.37345	0.169614	0.416797
ENSMUSG00000005609	Ctr9	protein_coding	CTR9 homolog, Paf1/RNA polymerase II complex component [Source:MGI Symbol;Acc:MGI:109345]	22083	7	111028951	111056377	4300	1366.79	0.0860495	0.531283	0.595222	0.79915
ENSMUSG00000005610	Eif4g2	protein_coding	eukaryotic translation initiation factor 4, gamma 2 [Source:MGI Symbol;Acc:MGI:109207]	13690	7	111067750	111083030	7995	29685.3	-0.389593	-2.18731	0.0287196	0.156866
ENSMUSG00000005611	Mrvi1	protein_coding	MRV integration site 1 [Source:MGI Symbol;Acc:MGI:1338023]	17540	7	110868266	110982461	5241	879.999	-0.341467	-1.46578	0.142709	0.37972
ENSMUSG00000005615	Pcyt1a	protein_coding	phosphate cytidylyltransferase 1, choline, alpha isoform [Source:MGI Symbol;Acc:MGI:88557]	13026	16	32430921	32475070	4789	2317.81	0.0762371	0.52273	0.601162	0.802599
ENSMUSG00000005621	Zfp592	protein_coding	zinc finger protein 592 [Source:MGI Symbol;Acc:MGI:2443541]	233410	7	80993681	81045164	7297	599.224	0.190288	0.879031	0.379384	0.637377
ENSMUSG00000005625	Psmd4	protein_coding	proteasome (prosome, macropain) 26S subunit, non-ATPase, 4 [Source:MGI Symbol;Acc:MGI:1201670]	19185	3	95032694	95042614	1332	6503.85	0.511056	2.29151	0.0219339	0.132796
ENSMUSG00000005628	Tmod4	protein_coding	tropomodulin 4 [Source:MGI Symbol;Acc:MGI:1355285]	50874	3	95124476	95129209	765	31.2628	-0.471492	-0.725376	0.468221	0.705809
ENSMUSG00000005640	Insrr	protein_coding	insulin receptor-related receptor [Source:MGI Symbol;Acc:MGI:1346037]	23920	3	87796951	87816101	5102	4.24819	1.1288	1.65966	0.0969821	0.305884
ENSMUSG00000005649	Cabp5	protein_coding	calcium binding protein 5 [Source:MGI Symbol;Acc:MGI:1352746]	29865	7	13398132	13408887	1777	4.82808	-0.615063	-0.902534
ENSMUSG00000005656	Snx6	protein_coding	sorting nexin 6 [Source:MGI Symbol;Acc:MGI:1919433]	72183	12	54746349	54795703	1928	2455.69	-0.0928557	-0.484991	0.627682	0.819871
ENSMUSG00000005667	Mthfd2	protein_coding	methylenetetrahydrofolate dehydrogenase (NAD+ dependent), methenyltetrahydrofolate cyclohydrolase [Source:MGI Symbol;Acc:MGI:1338850]	17768	6	83305691	83325908	2085	1500.33	0.0400746	0.359247	0.719411	0.878817
ENSMUSG00000005672	Kit	protein_coding	KIT proto-oncogene receptor tyrosine kinase [Source:MGI Symbol;Acc:MGI:96677]	16590	5	75574916	75656722	5241	360.76	-0.469578	-1.29914	0.193896	0.447502
ENSMUSG00000005674	Tomm40l	protein_coding	translocase of outer mitochondrial membrane 40 homolog-like (yeast) [Source:MGI Symbol;Acc:MGI:3589112]	641376	1	171216011	171222514	4712	533.256	0.400491	1.42559	0.153986	0.396908
ENSMUSG00000005677	Nr1i3	protein_coding	nuclear receptor subfamily 1, group I, member 3 [Source:MGI Symbol;Acc:MGI:1346307]	12355	1	171213970	171220701	1414	6.01564	0.187531	0.280571	0.77904	0.913017
ENSMUSG00000005681	Apoa2	protein_coding	apolipoprotein A-II [Source:MGI Symbol;Acc:MGI:88050]	11807	1	171225054	171226379	518	100.556	0.242658	0.578355	0.563024	0.777848
ENSMUSG00000005682	Pan2	protein_coding	PAN2 poly(A) specific ribonuclease subunit [Source:MGI Symbol;Acc:MGI:1918984]	103135	10	128303335	128321358	4445	224.8	0.0605109	0.232987	0.815771	0.932157
ENSMUSG00000005683	Cs	protein_coding	citrate synthase [Source:MGI Symbol;Acc:MGI:88529]	12974	10	128337734	128362479	2926	9976.36	-0.496408	-2.39505	0.0166182	0.113697
ENSMUSG00000005686	Ampd3	protein_coding	adenosine monophosphate deaminase 3 [Source:MGI Symbol;Acc:MGI:1096344]	11717	7	110768206	110812405	3489	615.377	-0.450116	-1.9803	0.0476693	0.206507
ENSMUSG00000005687	Bcas2	protein_coding	breast carcinoma amplified sequence 2 [Source:MGI Symbol;Acc:MGI:1915433]	68183	3	103171655	103179166	1467	3164.49	-0.409177	-1.9361	0.0528561	0.218419
ENSMUSG00000005696	Sh2d1a	protein_coding	SH2 domain containing 1A [Source:MGI Symbol;Acc:MGI:1328352]	20400	X	42502453	42529330	2269	1.02997	0.0735988	0.107477	0.91441	0.97981
ENSMUSG00000005698	Ctcf	protein_coding	CCCTC-binding factor [Source:MGI Symbol;Acc:MGI:109447]	13018	8	105636568	105682922	1554	1911.9	-0.735716	-3.10498	0.00190294	0.0315538
ENSMUSG00000005699	Pard6a	protein_coding	par-6 family cell polarity regulator alpha [Source:MGI Symbol;Acc:MGI:1927223]	56513	8	105701148	105703496	678	1115.73	-0.231637	-0.83096	0.405996	0.657952
ENSMUSG00000005705	Agrp	protein_coding	agouti related neuropeptide [Source:MGI Symbol;Acc:MGI:892013]	11604	8	105566698	105637393	661	18.1272	0.496232	0.96469	0.3347	0.598381
ENSMUSG00000005716	Pvalb	protein_coding	parvalbumin [Source:MGI Symbol;Acc:MGI:97821]	19293	15	78191114	78206400	977	6537.91	-0.597867	-1.97118	0.0487029	0.209147
ENSMUSG00000005718	Tfap4	protein_coding	transcription factor AP4 [Source:MGI Symbol;Acc:MGI:103239]	83383	16	4544661	4559720	2113	133.603	0.0242803	0.129043	0.897324	0.973143
ENSMUSG00000005732	Ranbp1	protein_coding	RAN binding protein 1 [Source:MGI Symbol;Acc:MGI:96269]	19385	16	18239784	18248732	1085	3209.85	-0.249401	-1.2909	0.196738	0.451209
ENSMUSG00000005763	Cd247	protein_coding	CD247 antigen [Source:MGI Symbol;Acc:MGI:88334]	12503	1	165788681	165877277	2713	1.51417	-0.263132	-0.385629	0.699771	0.866569
ENSMUSG00000005774	Rfx5	protein_coding	regulatory factor X, 5 (influences HLA class II expression) [Source:MGI Symbol;Acc:MGI:1858421]	53970	3	94954075	94961561	2355	307.012	-0.0915386	-0.387144	0.698649	0.865961
ENSMUSG00000005779	Psmb4	protein_coding	proteasome (prosome, macropain) subunit, beta type 4 [Source:MGI Symbol;Acc:MGI:1098257]	19172	3	94884093	94886961	1183	9713.39	0.191688	0.956153	0.338995	0.602033
ENSMUSG00000005800	Mmp8	protein_coding	matrix metallopeptidase 8 [Source:MGI Symbol;Acc:MGI:1202395]	17394	9	7558456	7568485	2425	14.0201	1.20916	1.83697	0.0662137	0.246754
ENSMUSG00000005802	Slc30a4	protein_coding	solute carrier family 30 (zinc transporter), member 4 [Source:MGI Symbol;Acc:MGI:1345282]	22785	2	122681233	122702663	5458	852.648	-0.494389	-1.6495	0.0990451	0.308955
ENSMUSG00000005803	Sqrdl	protein_coding	sulfide quinone reductase-like (yeast) [Source:MGI Symbol;Acc:MGI:1929899]	59010	2	122765237	122809569	1804	184.868	-1.16321	-2.63829	0.0083326	0.0762649
ENSMUSG00000005804	Bloc1s6	protein_coding	biogenesis of lysosomal organelles complex-1, subunit 6, pallidin [Source:MGI Symbol;Acc:MGI:1927580]	18457	2	122738503	122749475	3484	1498.6	-0.754904	-3.58677	0.000334794	0.0107963
ENSMUSG00000005813	Metap1	protein_coding	methionyl aminopeptidase 1 [Source:MGI Symbol;Acc:MGI:1922874]	75624	3	138458956	138489515	2686	1954.78	-0.275929	-1.28045	0.200386	0.456441
ENSMUSG00000005823	Gpr108	protein_coding	G protein-coupled receptor 108 [Source:MGI Symbol;Acc:MGI:1925558]	78308	17	57234914	57247641	2095	762.824	0.38663	1.76222	0.078033	0.269486
ENSMUSG00000005824	Tnfsf14	protein_coding	tumor necrosis factor (ligand) superfamily, member 14 [Source:MGI Symbol;Acc:MGI:1355317]	50930	17	57189492	57194189	1859	1.18165	0	0	1	1
ENSMUSG00000005836	Gata6	protein_coding	GATA binding protein 6 [Source:MGI Symbol;Acc:MGI:107516]	14465	18	11052510	11085635	3194	2.00744	1.22074	1.77766	0.0754597	0.264742
ENSMUSG00000005846	Rsl1d1	protein_coding	ribosomal L1 domain containing 1 [Source:MGI Symbol;Acc:MGI:1913659]	66409	16	11192970	11203331	1945	1889.66	-0.0915389	-0.391852	0.695168	0.863907
ENSMUSG00000005864	Cnga2	protein_coding	cyclic nucleotide gated channel alpha 2 [Source:MGI Symbol;Acc:MGI:108040]	12789	X	71991849	72010218	3064	3.73161	0	0	1	1
ENSMUSG00000005871	Apc	protein_coding	adenomatosis polyposis coli [Source:MGI Symbol;Acc:MGI:88039]	11789	18	34220924	34322189	3588	2901.3	-0.43782	-1.85997	0.06289	0.240845
ENSMUSG00000005873	Reep5	protein_coding	receptor accessory protein 5 [Source:MGI Symbol;Acc:MGI:1270152]	13476	18	34344889	34373415	2894	25687.8	0.0221138	0.161384	0.871791	0.962032
ENSMUSG00000005881	Ergic3	protein_coding	ERGIC and golgi 3 [Source:MGI Symbol;Acc:MGI:1913616]	66366	2	156008045	156018279	1377	3412.4	0.447745	2.3389	0.0193405	0.123721
ENSMUSG00000005882	Uqcc1	protein_coding	ubiquinol-cytochrome c reductase complex assembly factor 1 [Source:MGI Symbol;Acc:MGI:1929472]	56046	2	155846894	155930310	2413	2247.27	0.0191186	0.161525	0.87168	0.962032
ENSMUSG00000005883	Spo11	protein_coding	SPO11 meiotic protein covalently bound to DSB [Source:MGI Symbol;Acc:MGI:1349669]	26972	2	172977700	172993576	1709	1.10385	0.102717	0.152064	0.879136	0.966224
ENSMUSG00000005886	Ncoa2	protein_coding	nuclear receptor coactivator 2 [Source:MGI Symbol;Acc:MGI:1276533]	17978	1	13139105	13374083	8171	1235.9	-0.199851	-0.709866	0.477787	0.7143
ENSMUSG00000005891	Prl4a1	protein_coding	prolactin family 4, subfamily a, member 1 [Source:MGI Symbol;Acc:MGI:1206587]	19110	13	28016212	28023548	865	0
ENSMUSG00000005892	Trh	protein_coding	thyrotropin releasing hormone [Source:MGI Symbol;Acc:MGI:98823]	22044	6	92242061	92244650	1384	138.501	-0.815048	-1.34671	0.178073	0.428288
ENSMUSG00000005893	Nr2c2	protein_coding	nuclear receptor subfamily 2, group C, member 2 [Source:MGI Symbol;Acc:MGI:1352466]	22026	6	92091390	92174294	7647	151.975	0.270613	0.515478	0.606219	0.8054
ENSMUSG00000005897	Nr2c1	protein_coding	nuclear receptor subfamily 2, group C, member 1 [Source:MGI Symbol;Acc:MGI:1352465]	22025	10	94148023	94197211	3732	281.699	0.0990349	0.379918	0.704006	0.869685
ENSMUSG00000005899	Smpd4	protein_coding	sphingomyelin phosphodiesterase 4 [Source:MGI Symbol;Acc:MGI:1924876]	77626	16	17619354	17644828	4623	510.909	-0.587468	-2.29744	0.0215934	0.131727
ENSMUSG00000005907	Pex1	protein_coding	peroxisomal biogenesis factor 1 [Source:MGI Symbol;Acc:MGI:1918632]	71382	5	3596066	3637232	4433	385.588	-0.00977669	-0.0500147	0.960111	1
ENSMUSG00000005917	Otx1	protein_coding	orthodenticle homeobox 1 [Source:MGI Symbol;Acc:MGI:97450]	18423	11	21994764	22002897	2789	0.21581	-0.0495149	-0.109926	0.912468
ENSMUSG00000005936	Kctd20	protein_coding	potassium channel tetramerisation domain containing 20 [Source:MGI Symbol;Acc:MGI:1914239]	66989	17	28951950	28969549	733	2245.42	0.330519	2.76124	0.00575832	0.0618975
ENSMUSG00000005947	Itgae	protein_coding	integrin alpha E, epithelial-associated [Source:MGI Symbol;Acc:MGI:1298377]	16407	11	73090583	73147446	3825	70.7094	-1.57493	-2.73713	0.00619778	0.0646412
ENSMUSG00000005949	Ctns	protein_coding	cystinosis, nephropathic [Source:MGI Symbol;Acc:MGI:1932872]	83429	11	73183596	73199042	2570	295.42	0.197441	0.78805	0.430667	0.677419
ENSMUSG00000005950	P2rx5	protein_coding	purinergic receptor P2X, ligand-gated ion channel, 5 [Source:MGI Symbol;Acc:MGI:2137026]	94045	11	73160421	73172685	2395	631.698	0.49527	2.4912	0.0127312	0.0974392
ENSMUSG00000005951	Shpk	protein_coding	sedoheptulokinase [Source:MGI Symbol;Acc:MGI:1921887]	74637	11	73199460	73224511	2856	112.384	0.0514994	0.175296	0.860847	0.955712
ENSMUSG00000005952	Trpv1	protein_coding	transient receptor potential cation channel, subfamily V, member 1 [Source:MGI Symbol;Acc:MGI:1341787]	193034	11	73234292	73261242	3361	5.75247	0.0661755	0.0972954	0.922492	0.983253
ENSMUSG00000005958	Ephb3	protein_coding	Eph receptor B3 [Source:MGI Symbol;Acc:MGI:104770]	13845	16	21204755	21223305	4185	166.053	0.58563	1.53119	0.125722	0.35267
ENSMUSG00000005968	Tuft1	protein_coding	tuftelin 1 [Source:MGI Symbol;Acc:MGI:109572]	22156	3	94612757	94658872	2631	173.482	0.354456	1.03998	0.29835	0.563057
ENSMUSG00000005973	Rcn1	protein_coding	reticulocalbin 1 [Source:MGI Symbol;Acc:MGI:104559]	19672	2	105386291	105399319	2720	571.088	-0.282564	-1.1868	0.235306	0.496843
ENSMUSG00000005980	Dnase1	protein_coding	deoxyribonuclease I [Source:MGI Symbol;Acc:MGI:103157]	13419	16	4036942	4040024	988	76.0905	0.0719857	0.246504	0.805292	0.927032
ENSMUSG00000005981	Trap1	protein_coding	TNF receptor-associated protein 1 [Source:MGI Symbol;Acc:MGI:1915265]	68015	16	4039971	4077827	2320	1829.51	-0.392174	-1.49016	0.136182	0.369229
ENSMUSG00000005982	Naa60	protein_coding	N(alpha)-acetyltransferase 60, NatF catalytic subunit [Source:MGI Symbol;Acc:MGI:1922013]	74763	16	3872375	3904780	719	2277.33	-0.0187167	-0.0910127	0.927482	0.98556
ENSMUSG00000005983	1700037C18Rik	protein_coding	RIKEN cDNA 1700037C18 gene [Source:MGI Symbol;Acc:MGI:1920511]	73261	16	3895179	3908689	661	220.206	0.187775	0.717109	0.473307	0.710795
ENSMUSG00000005986	Ankrd13d	protein_coding	ankyrin repeat domain 13 family, member D [Source:MGI Symbol;Acc:MGI:1915673]	68423	19	4270180	4283137	532	1857.99	0.2296	1.10394	0.26962	0.532679
ENSMUSG00000005994	Tyrp1	protein_coding	tyrosinase-related protein 1 [Source:MGI Symbol;Acc:MGI:98881]	22178	4	80834123	80851719	2623	6.62318	-1.95638	-3.03831	0.00237908	0.0358734
ENSMUSG00000006005	Tpr	protein_coding	translocated promoter region, nuclear basket protein [Source:MGI Symbol;Acc:MGI:1922066]	108989	1	150392838	150449935	7430	1558.59	-0.46871	-1.73724	0.0823446	0.279106
ENSMUSG00000006007	Pdc	protein_coding	phosducin [Source:MGI Symbol;Acc:MGI:98090]	20028	1	150319417	150333906	1235	0.141084	0	0	1
ENSMUSG00000006010	BC003331	protein_coding	cDNA sequence BC003331 [Source:MGI Symbol;Acc:MGI:2385108]	226499	1	150361305	150393080	3273	2368.92	-0.166088	-1.01274	0.311186	0.575726
ENSMUSG00000006014	Prg4	protein_coding	proteoglycan 4 (megakaryocyte stimulating factor, articular superficial zone protein) [Source:MGI Symbol;Acc:MGI:1891344]	96875	1	150449412	150466165	1480	101.314	-0.688415	-1.26563	0.205646	0.461816
ENSMUSG00000006019	Dhx34	protein_coding	DEAH (Asp-Glu-Ala-His) box polypeptide 34 [Source:MGI Symbol;Acc:MGI:1918973]	71723	7	16197147	16222037	1616	233.448	-0.0239968	-0.0622623	0.950354	0.997177
ENSMUSG00000006021	Kptn	protein_coding	kaptin [Source:MGI Symbol;Acc:MGI:1890380]	70394	7	16119895	16127516	1322	333.697	0.529222	2.01057	0.0443714	0.198965
ENSMUSG00000006024	Napa	protein_coding	N-ethylmaleimide sensitive fusion protein attachment protein alpha [Source:MGI Symbol;Acc:MGI:104563]	108124	7	16098458	16117975	2517	10554.5	0.131429	0.735869	0.46181	0.700934
ENSMUSG00000006050	Sra1	protein_coding	steroid receptor RNA activator 1 [Source:MGI Symbol;Acc:MGI:1344414]	24068	18	36666681	36679366	2360	2887.62	-0.151228	-0.703884	0.481505	0.716907
ENSMUSG00000006056	Calcoco2	protein_coding	calcium binding and coiled-coil domain 2 [Source:MGI Symbol;Acc:MGI:1343177]	76815	11	96099326	96111964	1621	1.74761	0	0	1	1
ENSMUSG00000006057	Atp5g1	protein_coding	ATP synthase, H+ transporting, mitochondrial F0 complex, subunit C1 (subunit 9) [Source:MGI Symbol;Acc:MGI:107653]	11951	11	96068852	96075670	4715	1521.2	0.150052	0.839867	0.400983	0.654645
ENSMUSG00000006058	Snf8	protein_coding	SNF8, ESCRT-II complex subunit, homolog (S. cerevisiae) [Source:MGI Symbol;Acc:MGI:1343161]	27681	11	96034885	96047430	1004	3576.07	-0.00751976	-0.0437158	0.965131	1
ENSMUSG00000006095	Tbcb	protein_coding	tubulin folding cofactor B [Source:MGI Symbol;Acc:MGI:1913661]	66411	7	30224131	30232272	1416	5537.99	0.286528	1.32742	0.184371	0.436034
ENSMUSG00000006127	Inpp5k	protein_coding	inositol polyphosphate 5-phosphatase K [Source:MGI Symbol;Acc:MGI:1194899]	19062	11	75630988	75648871	2679	1138.97	-0.16783	-1.03664	0.299903	0.56465
ENSMUSG00000006134	Crkl	protein_coding	v-crk avian sarcoma virus CT10 oncogene homolog-like [Source:MGI Symbol;Acc:MGI:104686]	12929	16	17451987	17486255	3863	883.602	0.313249	0.848231	0.396309	0.650536
ENSMUSG00000006143	Upk3bl	protein_coding	uroplakin 3B-like [Source:MGI Symbol;Acc:MGI:1916915]	69665	5	136054492	136064326	677	6.59699	-1.26013	-1.95806	0.0502233	0.212459
ENSMUSG00000006154	Eps8l1	protein_coding	EPS8-like 1 [Source:MGI Symbol;Acc:MGI:1914675]	67425	7	4460674	4480487	710	145.73	0.153922	0.301841	0.762773	0.904444
ENSMUSG00000006169	Clint1	protein_coding	clathrin interactor 1 [Source:MGI Symbol;Acc:MGI:2144243]	216705	11	45852051	45910625	3365	1965.68	-0.0956852	-0.562007	0.574111	0.78475
ENSMUSG00000006179	Prss16	protein_coding	protease, serine 16 (thymus) [Source:MGI Symbol;Acc:MGI:1859181]	54373	13	22002176	22009742	2152	6.40365	0.080272	0.118151	0.905948	0.976
ENSMUSG00000006191	Cdkal1	protein_coding	CDK5 regulatory subunit associated protein 1-like 1 [Source:MGI Symbol;Acc:MGI:1921765]	68916	13	29191746	29855674	3372	260.379	-0.179332	-0.574629	0.565543	0.779296
ENSMUSG00000006200	Rhox6	protein_coding	reproductive homeobox 6 [Source:MGI Symbol;Acc:MGI:1202888]	19202	X	37826910	37829857	1010	0.0283687	0	0	1
ENSMUSG00000006204	5430419D17Rik	protein_coding	RIKEN cDNA 5430419D17 gene [Source:MGI Symbol;Acc:MGI:1918645]	71395	7	131174402	131306451	2928	0.0873941	0	0	1
ENSMUSG00000006205	Htra1	protein_coding	HtrA serine peptidase 1 [Source:MGI Symbol;Acc:MGI:1929076]	56213	7	130936111	130985660	1572	8289.3	0.183817	0.980951	0.326617	0.590615
ENSMUSG00000006215	Zbtb17	protein_coding	zinc finger and BTB domain containing 17 [Source:MGI Symbol;Acc:MGI:107410]	22642	4	141444654	141467930	2722	788.504	-0.911305	-2.57657	0.00997852	0.0848748
ENSMUSG00000006216	Clcnkb	protein_coding	chloride channel, voltage-sensitive Kb [Source:MGI Symbol;Acc:MGI:1930643]	56365	4	141404353	141416014	453	0.291424	-0.00337943	-0.00992614	0.99208
ENSMUSG00000006218	Fam131c	protein_coding	family with sequence similarity 131, member C [Source:MGI Symbol;Acc:MGI:2685539]	277743	4	141368220	141384175	1433	1424.69	-0.490429	-1.38476	0.166126	0.412684
ENSMUSG00000006219	Fblim1	protein_coding	filamin binding LIM protein 1 [Source:MGI Symbol;Acc:MGI:1921452]	74202	4	141576062	141606096	3101	65.6641	0.510594	0.960317	0.336896	0.600195
ENSMUSG00000006221	Hspb7	protein_coding	heat shock protein family, member 7 (cardiovascular) [Source:MGI Symbol;Acc:MGI:1352494]	29818	4	141420779	141425311	2769	94.9165	-0.637475	-0.95036	0.341929	0.604214
ENSMUSG00000006235	Epor	protein_coding	erythropoietin receptor [Source:MGI Symbol;Acc:MGI:95408]	13857	9	21958897	21963506	1761	47.4882	-0.835678	-1.66497	0.0959191	0.303966
ENSMUSG00000006241	Ccdc159	protein_coding	coiled-coil domain containing 159 [Source:MGI Symbol;Acc:MGI:1914369]	67119	9	21927471	21935872	1531	248.484	0.481928	1.96515	0.0493973	0.21086
ENSMUSG00000006262	Mob1b	protein_coding	MOB kinase activator 1B [Source:MGI Symbol;Acc:MGI:1915723]	68473	5	88720855	88764220	6258	619.781	-0.235362	-0.805231	0.420686	0.670208
ENSMUSG00000006269	Atp6v1b1	protein_coding	ATPase, H+ transporting, lysosomal V1 subunit B1 [Source:MGI Symbol;Acc:MGI:103285]	110935	6	83742990	83758855	1999	0.408796	0	0	1
ENSMUSG00000006270	Vax1	protein_coding	ventral anterior homeobox 1 [Source:MGI Symbol;Acc:MGI:1277163]	22326	19	59166187	59170056	1044	0.386906	0	0	1
ENSMUSG00000006273	Atp6v1b2	protein_coding	ATPase, H+ transporting, lysosomal V1 subunit B2 [Source:MGI Symbol;Acc:MGI:109618]	11966	8	69088646	69113711	2825	30058.2	0.204389	1.29873	0.194035	0.447502
ENSMUSG00000006276	Eps15l1	protein_coding	epidermal growth factor receptor pathway substrate 15-like 1 [Source:MGI Symbol;Acc:MGI:104582]	13859	8	72340999	72421460	3129	1320.2	-0.177176	-0.903525	0.366247	0.626315
ENSMUSG00000006281	Tep1	protein_coding	telomerase associated protein 1 [Source:MGI Symbol;Acc:MGI:109573]	21745	14	50824062	50870560	8168	162.469	-0.248006	-1.26375	0.206319	0.462408
ENSMUSG00000006288	Ttc5	protein_coding	tetratricopeptide repeat domain 5 [Source:MGI Symbol;Acc:MGI:2683584]	219022	14	50765415	50785518	1841	796.765	0.307639	2.155	0.0311616	0.164362
ENSMUSG00000006289	Osgep	protein_coding	O-sialoglycoprotein endopeptidase [Source:MGI Symbol;Acc:MGI:1913496]	66246	14	50906478	50924893	2004	659.192	0.0855959	0.53677	0.591426	0.79674
ENSMUSG00000006299	Aamp	protein_coding	angio-associated migratory protein [Source:MGI Symbol;Acc:MGI:107809]	227290	1	74279840	74284738	1817	4565.37	0.340391	1.41096	0.158256	0.40186
ENSMUSG00000006301	Tmbim1	protein_coding	transmembrane BAX inhibitor motif containing 1 [Source:MGI Symbol;Acc:MGI:1916910]	69660	1	74288247	74305622	2378	2052.32	-1.21164	-3.21022	0.00132633	0.0258761
ENSMUSG00000006304	Arpc2	protein_coding	actin related protein 2/3 complex, subunit 2 [Source:MGI Symbol;Acc:MGI:1923959]	76709	1	74236084	74268209	310	6069.74	-0.116522	-0.946613	0.343836	0.605618
ENSMUSG00000006307	Kmt2b	protein_coding	lysine (K)-specific methyltransferase 2B [Source:MGI Symbol;Acc:MGI:109565]	75410	7	30568858	30588726	8469	541.082	0.54338	2.2123	0.0269457	0.150931
ENSMUSG00000006310	Zbtb32	protein_coding	zinc finger and BTB domain containing 32 [Source:MGI Symbol;Acc:MGI:1891838]	58206	7	30589681	30598909	1775	55.4331	-1.82561	-3.72912	0.000192151	0.0074954
ENSMUSG00000006311	Etv2	protein_coding	ets variant 2 [Source:MGI Symbol;Acc:MGI:99253]	14008	7	30633616	30635852	1048	0.171878	0	0	1
ENSMUSG00000006313	Upk1a	protein_coding	uroplakin 1A [Source:MGI Symbol;Acc:MGI:98911]	109637	7	30603092	30612847	1421	10.4855	0.634428	1.06772	0.285649	0.549827
ENSMUSG00000006315	Tmem147	protein_coding	transmembrane protein 147 [Source:MGI Symbol;Acc:MGI:1915011]	69804	7	30727701	30729540	605	4134.14	-0.0593133	-0.3077	0.758311	0.901796
ENSMUSG00000006333	Rps9	protein_coding	ribosomal protein S9 [Source:MGI Symbol;Acc:MGI:1924096]	76846	7	3703993	3706897	751	7070.09	-0.0993301	-0.409527	0.682153	0.855446
ENSMUSG00000006335	Tfpt	protein_coding	TCF3 (E2A) fusion partner [Source:MGI Symbol;Acc:MGI:1916964]	69714	7	3620324	3629929	1091	821.528	0.255274	1.22341	0.221175	0.480179
ENSMUSG00000006342	Susd2	protein_coding	sushi domain containing 2 [Source:MGI Symbol;Acc:MGI:1918983]	71733	10	75636706	75644008	3151	5449.78	0.41217	2.34123	0.0192204	0.123271
ENSMUSG00000006344	Ggt5	protein_coding	gamma-glutamyltransferase 5 [Source:MGI Symbol;Acc:MGI:1346063]	23887	10	75589340	75617200	2875	40.529	-0.889366	-1.7879	0.0737924	0.261776
ENSMUSG00000006345	Ggt1	protein_coding	gamma-glutamyltransferase 1 [Source:MGI Symbol;Acc:MGI:95706]	14598	10	75561604	75586200	2140	24.3672	-0.769875	-1.36688	0.171664	0.42004
ENSMUSG00000006356	Crip2	protein_coding	cysteine rich protein 2 [Source:MGI Symbol;Acc:MGI:1915587]	68337	12	113140236	113145506	1439	2792.85	0.29573	1.10172	0.270582	0.533866
ENSMUSG00000006360	Crip1	protein_coding	cysteine-rich protein 1 (intestinal) [Source:MGI Symbol;Acc:MGI:88501]	12925	12	113146316	113153879	552	159.307	0.100683	0.266762	0.789652	0.918712
ENSMUSG00000006362	Cbfa2t3	protein_coding	core-binding factor, runt domain, alpha subunit 2, translocated to, 3 (human) [Source:MGI Symbol;Acc:MGI:1338013]	12398	8	122625141	122699109	7645	122.238	0.178588	0.669262	0.503328	0.73394
ENSMUSG00000006369	Fbln1	protein_coding	fibulin 1 [Source:MGI Symbol;Acc:MGI:95487]	14114	15	85205949	85286535	3659	256.315	-0.33622	-1.10117	0.270824	0.534176
ENSMUSG00000006373	Pgrmc1	protein_coding	progesterone receptor membrane component 1 [Source:MGI Symbol;Acc:MGI:1858305]	53328	X	36598206	36606079	1857	5190.21	-0.589899	-3.48565	0.00049095	0.0137168
ENSMUSG00000006378	Gcat	protein_coding	glycine C-acetyltransferase (2-amino-3-ketobutyrate-coenzyme A ligase) [Source:MGI Symbol;Acc:MGI:1349389]	14429	15	79030874	79043558	1763	372.144	0.277436	1.13623	0.255861	0.518814
ENSMUSG00000006386	Tek	protein_coding	endothelial-specific receptor tyrosine kinase [Source:MGI Symbol;Acc:MGI:98664]	21687	4	94739289	94874976	4549	45.8969	-1.11053	-1.79737	0.0722769	0.258839
ENSMUSG00000006389	Mpl	protein_coding	myeloproliferative leukemia virus oncogene [Source:MGI Symbol;Acc:MGI:97076]	17480	4	118442415	118457513	2934	5.31017	2.11131	3.28403	0.00102333	0.0222267
ENSMUSG00000006390	Elovl1	protein_coding	elongation of very long chain fatty acids (FEN1/Elo2, SUR4/Elo3, yeast)-like 1 [Source:MGI Symbol;Acc:MGI:1858959]	54325	4	118428093	118432953	1811	992.883	-0.671817	-1.91417	0.0555985	0.225388
ENSMUSG00000006392	Med8	protein_coding	mediator complex subunit 8 [Source:MGI Symbol;Acc:MGI:1915269]	80509	4	118409337	118415782	1134	1286.18	0.133716	0.829957	0.406563	0.658372
ENSMUSG00000006395	Hyi	polymorphic_pseudogene	hydroxypyruvate isomerase (putative) [Source:MGI Symbol;Acc:MGI:1915430]	68180	4	118359990	118362744	936	500.83	0.441174	1.76045	0.0783307	0.270067
ENSMUSG00000006398	Cdc20	protein_coding	cell division cycle 20 [Source:MGI Symbol;Acc:MGI:1859866]	107995	4	118432901	118437352	1793	20.6694	0.368771	0.648946	0.516374	0.742498
ENSMUSG00000006403	Adamts4	protein_coding	a disintegrin-like and metallopeptidase (reprolysin type) with thrombospondin type 1 motif, 4 [Source:MGI Symbol;Acc:MGI:1339949]	240913	1	171250421	171260637	4389	667.317	-1.04709	-2.65154	0.00801249	0.0750049
ENSMUSG00000006411	Nectin4	protein_coding	nectin cell adhesion molecule 4 [Source:MGI Symbol;Acc:MGI:1918990]	71740	1	171370099	171388598	3201	898.376	0.646056	3.24398	0.00117874	0.023972
ENSMUSG00000006412	Pfdn2	protein_coding	prefoldin 2 [Source:MGI Symbol;Acc:MGI:1276111]	18637	1	171345670	171359254	1735	7403.8	-0.548595	-2.19106	0.0284472	0.155969
ENSMUSG00000006418	Rnf114	protein_coding	ring finger protein 114 [Source:MGI Symbol;Acc:MGI:1933159]	81018	2	167492645	167516173	3001	1687.49	0.0350885	0.235869	0.813534	0.930853
ENSMUSG00000006423	C330007P06Rik	protein_coding	RIKEN cDNA C330007P06 gene [Source:MGI Symbol;Acc:MGI:1924894]	77644	X	36823737	36874111	3467	826.432	-0.547127	-1.53161	0.12562	0.352658
ENSMUSG00000006435	Neurl1a	protein_coding	neuralized E3 ubiquitin protein ligase 1A [Source:MGI Symbol;Acc:MGI:1334263]	18011	19	47178820	47259440	4157	2038.67	0.0799914	0.396076	0.692049	0.86196
ENSMUSG00000006442	Srm	protein_coding	spermidine synthase [Source:MGI Symbol;Acc:MGI:102690]	20810	4	148591503	148594993	1338	1605.83	0.0584631	0.25921	0.795473	0.921663
ENSMUSG00000006445	Epha2	protein_coding	Eph receptor A2 [Source:MGI Symbol;Acc:MGI:95278]	13836	4	141301240	141329384	3913	21.3681	0.531856	0.98678	0.323751	0.587572
ENSMUSG00000006456	Rbm14	protein_coding	RNA binding motif protein 14 [Source:MGI Symbol;Acc:MGI:1929092]	56275	19	4800569	4811634	3165	642.866	-1.07786	-3.02679	0.00247168	0.0368403
ENSMUSG00000006457	Actn3	protein_coding	actinin alpha 3 [Source:MGI Symbol;Acc:MGI:99678]	11474	19	4861223	4877909	982	277.737	-1.29115	-2.00922	0.044514	0.199485
ENSMUSG00000006462	A530013C23Rik	lincRNA	RIKEN cDNA A530013C23 gene [Source:MGI Symbol;Acc:MGI:3041178]		2	167691177	167729172	3489	9.73399	0.131253	0.237203	0.8125	0.930426
ENSMUSG00000006463	Zdhhc24	protein_coding	zinc finger, DHHC domain containing 24 [Source:MGI Symbol;Acc:MGI:1917855]	70605	19	4878668	4885397	2269	792.112	-0.0949545	-0.82823	0.40754	0.659268
ENSMUSG00000006464	Bbs1	protein_coding	Bardet-Biedl syndrome 1 (human) [Source:MGI Symbol;Acc:MGI:1277215]	52028	19	4886898	4906627	5581	414.679	-0.217134	-0.928669	0.35306	0.614114
ENSMUSG00000006469	Slc34a3	protein_coding	solute carrier family 34 (sodium phosphate), member 3 [Source:MGI Symbol;Acc:MGI:2159410]	142681	2	25228898	25234364	2183	72.6691	0.107147	0.252971	0.800291	0.924267
ENSMUSG00000006471	Ndor1	protein_coding	NADPH dependent diflavin oxidoreductase 1 [Source:MGI Symbol;Acc:MGI:1926047]	78797	2	25244821	25256022	4517	592.732	-0.333351	-1.67186	0.0945526	0.301389
ENSMUSG00000006476	Nsmf	protein_coding	NMDA receptor synaptonuclear signaling and neuronal migration factor [Source:MGI Symbol;Acc:MGI:1861755]	56876	2	25054355	25062881	1571	4560.65	0.334962	1.65033	0.0988748	0.308924
ENSMUSG00000006488	Prl7a1	protein_coding	prolactin family 7, subfamily a, member 1 [Source:MGI Symbol;Acc:MGI:1206572]	19113	13	27633380	27642474	914	0
ENSMUSG00000006490	Prl8a9	protein_coding	prolactin family8, subfamily a, member 9 [Source:MGI Symbol;Acc:MGI:1914560]	67310	13	27558009	27564604	926	0
ENSMUSG00000006494	Pdk1	protein_coding	pyruvate dehydrogenase kinase, isoenzyme 1 [Source:MGI Symbol;Acc:MGI:1926119]	228026	2	71873224	71903858	5185	829.002	0.0637671	0.461664	0.644323	0.831219
ENSMUSG00000006498	Ptbp1	protein_coding	polypyrimidine tract binding protein 1 [Source:MGI Symbol;Acc:MGI:97791]	19205	10	79854427	79864771	950	248.143	0.152261	0.466202	0.641071	0.829297
ENSMUSG00000006517	Mvd	protein_coding	mevalonate (diphospho) decarboxylase [Source:MGI Symbol;Acc:MGI:2179327]	192156	8	122433601	122443422	1833	1125.17	0.0573071	0.217295	0.827979	0.938111
ENSMUSG00000006519	Cyba	protein_coding	cytochrome b-245, alpha polypeptide [Source:MGI Symbol;Acc:MGI:1316658]	13057	8	122424776	122432930	638	104.602	-0.661409	-1.27336	0.20289	0.458713
ENSMUSG00000006522	Itih3	protein_coding	inter-alpha trypsin inhibitor, heavy chain 3 [Source:MGI Symbol;Acc:MGI:96620]	16426	14	30908573	30923760	2991	1057.54	-1.49761	-3.52986	0.000415775	0.0122296
ENSMUSG00000006526	Tmem110	protein_coding	transmembrane protein 110 [Source:MGI Symbol;Acc:MGI:1921500]	69179	14	30825590	30876986	3518	675.072	-0.704395	-2.23096	0.0256839	0.146685
ENSMUSG00000006527	Sfmbt1	protein_coding	Scm-like with four mbt domains 1 [Source:MGI Symbol;Acc:MGI:1859609]	54650	14	30714849	30822713	2936	816.068	-0.244978	-0.890816	0.373028	0.631341
ENSMUSG00000006529	Itih1	protein_coding	inter-alpha trypsin inhibitor, heavy chain 1 [Source:MGI Symbol;Acc:MGI:96618]	16424	14	30929180	30943289	3077	0.623828	-0.263613	-0.627163
ENSMUSG00000006538	Ihh	protein_coding	Indian hedgehog [Source:MGI Symbol;Acc:MGI:96533]	16147	1	74945315	74951672	2468	10.0893	0.33248	0.578778	0.562739	0.777648
ENSMUSG00000006542	Prkag3	protein_coding	protein kinase, AMP-activated, gamma 3 non-catatlytic subunit [Source:MGI Symbol;Acc:MGI:1891343]	241113	1	74738922	74749221	2832	26.1373	-0.704397	-1.48858	0.136598	0.36976
ENSMUSG00000006546	Cryba2	protein_coding	crystallin, beta A2 [Source:MGI Symbol;Acc:MGI:104336]	12958	1	74889934	74893143	720	54.7625	-1.14348	-2.64792	0.0080988	0.0753232
ENSMUSG00000006567	Atp7b	protein_coding	ATPase, Cu++ transporting, beta polypeptide [Source:MGI Symbol;Acc:MGI:103297]	11979	8	21992785	22060305	6505	49.44	0.208999	0.474914	0.634848	0.825271
ENSMUSG00000006570	Defb2	protein_coding	defensin beta 2 [Source:MGI Symbol;Acc:MGI:1338754]	13215	8	21839926	21843482	305	0.00660204	0	0	1
ENSMUSG00000006574	Slc4a1	protein_coding	solute carrier family 4 (anion exchanger), member 1 [Source:MGI Symbol;Acc:MGI:109393]	20533	11	102348824	102366203	4545	102.913	-0.104241	-0.163816	0.869876	0.961097
ENSMUSG00000006575	Rundc3a	protein_coding	RUN domain containing 3A [Source:MGI Symbol;Acc:MGI:1858752]	51799	11	102393403	102402555	1861	8118.13	0.117035	0.528062	0.597456	0.800466
ENSMUSG00000006576	Slc4a3	protein_coding	solute carrier family 4 (anion exchanger), member 3 [Source:MGI Symbol;Acc:MGI:109350]	20536	1	75546266	75562172	7182	4044.56	0.559427	2.32804	0.0199102	0.125607
ENSMUSG00000006585	Cdt1	protein_coding	chromatin licensing and DNA replication factor 1 [Source:MGI Symbol;Acc:MGI:1914427]	67177	8	122568015	122573554	2189	87.2989	0.032164	0.0737855	0.941181	0.992728
ENSMUSG00000006586	Runx1t1	protein_coding	runt-related transcription factor 1; translocated to, 1 (cyclin D-related) [Source:MGI Symbol;Acc:MGI:104793]	12395	4	13743436	13893649	5783	372.624	-1.11988	-3.65591	0.000256272	0.00916316
ENSMUSG00000006587	Snai3	protein_coding	snail family zinc finger 3 [Source:MGI Symbol;Acc:MGI:1353563]	30927	8	122454208	122460733	1628	1.06538	0.342937	0.523219	0.600822	0.802421
ENSMUSG00000006589	Aprt	protein_coding	adenine phosphoribosyl transferase [Source:MGI Symbol;Acc:MGI:88061]	11821	8	122574635	122576909	560	1536.72	-0.048421	-0.154151	0.877491	0.965638
ENSMUSG00000006599	Gtf2h1	protein_coding	general transcription factor II H, polypeptide 1 [Source:MGI Symbol;Acc:MGI:1277216]	14884	7	46796103	46823800	2736	1041.7	-0.493747	-3.18555	0.00144481	0.0272421
ENSMUSG00000006611	Hfe	protein_coding	hemochromatosis [Source:MGI Symbol;Acc:MGI:109191]	15216	13	23702034	23710854	2458	315.538	-0.263851	-1.35016	0.176965	0.426824
ENSMUSG00000006638	Abhd1	processed_transcript	abhydrolase domain containing 1 [Source:MGI Symbol;Acc:MGI:1931013]		5	30950066	30955091	328	2.46167	1.59424	2.33647	0.019467	0.124092
ENSMUSG00000006641	Slc5a6	protein_coding	solute carrier family 5 (sodium-dependent vitamin transporter), member 6 [Source:MGI Symbol;Acc:MGI:2660847]	330064	5	31036036	31048924	3248	574.562	-0.141125	-0.938771	0.347848	0.609368
ENSMUSG00000006642	Tcf23	protein_coding	transcription factor 23 [Source:MGI Symbol;Acc:MGI:1934960]	69852	5	30968662	30977018	4116	5.60424	-1.78228	-2.75259	0.00591254	0.0626444
ENSMUSG00000006649	Nphs1	protein_coding	nephrosis 1, nephrin [Source:MGI Symbol;Acc:MGI:1859637]	54631	7	30458315	30487223	3877	4.65392	0.601023	0.875776	0.381152	0.63881
ENSMUSG00000006651	Aplp1	protein_coding	amyloid beta (A4) precursor-like protein 1 [Source:MGI Symbol;Acc:MGI:88046]	11803	7	30434982	30445535	2343	40501.3	-0.267403	-1.15137	0.249581	0.512081
ENSMUSG00000006673	Qrich1	protein_coding	glutamine-rich 1 [Source:MGI Symbol;Acc:MGI:1916482]	69232	9	108516806	108560163	1085	1409.89	0.0148458	0.0826388	0.934139	0.988481
ENSMUSG00000006675	P4htm	protein_coding	prolyl 4-hydroxylase, transmembrane (endoplasmic reticulum) [Source:MGI Symbol;Acc:MGI:1921693]	74443	9	108578862	108597667	1841	2876.19	0.401467	1.59186	0.111417	0.329685
ENSMUSG00000006676	Usp19	protein_coding	ubiquitin specific peptidase 19 [Source:MGI Symbol;Acc:MGI:1918722]	71472	9	108490602	108502337	4791	1707.28	0.513053	2.56329	0.0103685	0.0868361
ENSMUSG00000006678	Pola1	protein_coding	polymerase (DNA directed), alpha 1 [Source:MGI Symbol;Acc:MGI:99660]	18968	X	93304767	93632155	5346	98.1639	-0.245328	-0.833779	0.404405	0.656556
ENSMUSG00000006699	Cdc42	protein_coding	cell division cycle 42 [Source:MGI Symbol;Acc:MGI:106211]	12540	4	137319696	137357720	2108	12290.5	-0.163936	-0.986114	0.324077	0.587973
ENSMUSG00000006705	Pknox1	protein_coding	Pbx/knotted 1 homeobox [Source:MGI Symbol;Acc:MGI:1201409]	18771	17	31564749	31607684	2272	483.501	-0.0289272	-0.176924	0.859568	0.955265
ENSMUSG00000006711	D130043K22Rik	protein_coding	RIKEN cDNA D130043K22 gene [Source:MGI Symbol;Acc:MGI:3036268]	210108	13	24845135	24901270	4827	240.643	0.664863	1.791	0.0732927	0.260852
ENSMUSG00000006715	Gmnn	protein_coding	geminin [Source:MGI Symbol;Acc:MGI:1927344]	57441	13	24751845	24761923	1127	245.773	0.0853324	0.372872	0.709244	0.872458
ENSMUSG00000006717	Acot13	protein_coding	acyl-CoA thioesterase 13 [Source:MGI Symbol;Acc:MGI:1914084]	66834	13	24817948	24831517	721	3208.12	0.0482378	0.306025	0.759585	0.90263
ENSMUSG00000006720	Zfp184	protein_coding	zinc finger protein 184 (Kruppel-like) [Source:MGI Symbol;Acc:MGI:1922244]	193452	13	21945094	21960779	2703	40.2072	-0.892471	-1.82092	0.0686184	0.251613
ENSMUSG00000006724	Cyp27b1	protein_coding	cytochrome P450, family 27, subfamily b, polypeptide 1 [Source:MGI Symbol;Acc:MGI:1098274]	13115	10	127048250	127053006	2380	2.61743	-2.76223	-4.07929
ENSMUSG00000006728	Cdk4	protein_coding	cyclin-dependent kinase 4 [Source:MGI Symbol;Acc:MGI:88357]	12567	10	127063534	127067920	2053	1376.59	-0.0192326	-0.0983783	0.921632	0.982723
ENSMUSG00000006731	B4galnt1	protein_coding	beta-1,4-N-acetyl-galactosaminyl transferase 1 [Source:MGI Symbol;Acc:MGI:1342057]	14421	10	127165225	127172330	2395	2860.03	0.346837	1.56449	0.117702	0.34
ENSMUSG00000006732	Mettl1	protein_coding	methyltransferase like 1 [Source:MGI Symbol;Acc:MGI:1339986]	17299	10	127041414	127046365	431	391.019	0.605266	2.63642	0.00837862	0.0765163
ENSMUSG00000006736	Tspan31	protein_coding	tetraspanin 31 [Source:MGI Symbol;Acc:MGI:1914375]	67125	10	127067280	127070264	1556	925.506	0.305439	1.38962	0.164646	0.410781
ENSMUSG00000006740	Kif5b	protein_coding	kinesin family member 5B [Source:MGI Symbol;Acc:MGI:1098268]	16573	18	6201002	6242174	6032	4528.08	-0.645456	-2.4426	0.0145819	0.105298
ENSMUSG00000006763	Saal1	protein_coding	serum amyloid A-like 1 [Source:MGI Symbol;Acc:MGI:1926185]	78935	7	46686108	46710680	4728	264.655	0.327834	1.91705	0.0552319	0.224517
ENSMUSG00000006764	Tph2	protein_coding	tryptophan hydroxylase 2 [Source:MGI Symbol;Acc:MGI:2651811]	216343	10	115078641	115185022	2626	178.711	0.0503088	0.0984072	0.921609	0.982723
ENSMUSG00000006777	Krt23	protein_coding	keratin 23 [Source:MGI Symbol;Acc:MGI:2148866]	94179	11	99477974	99493137	1565	0.295135	0	0	1
ENSMUSG00000006782	Cnp	protein_coding	2',3'-cyclic nucleotide 3' phosphodiesterase [Source:MGI Symbol;Acc:MGI:88437]	12799	11	100574904	100591729	2357	28175.2	-1.33725	-4.33079	1.48578e-05	0.00143739
ENSMUSG00000006784	Ttc25	protein_coding	tetratricopeptide repeat domain 25 [Source:MGI Symbol;Acc:MGI:1921657]	74407	11	100545607	100572568	2240	73.628	0.874195	2.49809	0.0124866	0.0962667
ENSMUSG00000006800	Sulf2	protein_coding	sulfatase 2 [Source:MGI Symbol;Acc:MGI:1919293]	72043	2	166073089	166155663	4580	2134.84	-0.380774	-1.79552	0.0725712	0.2594
ENSMUSG00000006818	Sod2	protein_coding	superoxide dismutase 2, mitochondrial [Source:MGI Symbol;Acc:MGI:98352]	20656	17	13007839	13018119	3824	4671.34	0.00758682	0.0461178	0.963216	1
ENSMUSG00000006850	Tmco6	protein_coding	transmembrane and coiled-coil domains 6 [Source:MGI Symbol;Acc:MGI:1919233]	71983	18	36735068	36742391	1817	304.071	0.384552	2.00077	0.0454175	0.20169
ENSMUSG00000006906	Stambp	protein_coding	STAM binding protein [Source:MGI Symbol;Acc:MGI:1917777]	70527	6	83543211	83572729	8383	1426.78	-0.280746	-2.258	0.0239454	0.140119
ENSMUSG00000006920	Ezh1	protein_coding	enhancer of zeste 1 polycomb repressive complex 2 subunit [Source:MGI Symbol;Acc:MGI:1097695]	14055	11	101191115	101226463	4207	1933.59	-0.166289	-1.0356	0.300387	0.564844
ENSMUSG00000006930	Hap1	protein_coding	huntingtin-associated protein 1 [Source:MGI Symbol;Acc:MGI:1261831]	15114	11	100347327	100356128	3316	5714.51	0.302864	1.46563	0.14275	0.379768
ENSMUSG00000006931	P3h4	protein_coding	prolyl 3-hydroxylase family member 4 (non-enzymatic) [Source:MGI Symbol;Acc:MGI:1913430]	66180	11	100408456	100414836	2178	425.935	-0.266957	-1.05727	0.290387	0.555011
ENSMUSG00000006932	Ctnnb1	protein_coding	catenin (cadherin associated protein), beta 1 [Source:MGI Symbol;Acc:MGI:88276]	12387	9	120929216	120960507	364	6413.4	-0.107342	-0.857895	0.39095	0.646353
ENSMUSG00000006941	Eif1b	protein_coding	eukaryotic translation initiation factor 1B [Source:MGI Symbol;Acc:MGI:1916219]	68969	9	120492232	120495330	458	10715.8	-0.0361808	-0.211923	0.832167	0.940774
ENSMUSG00000006948	Klk4	protein_coding	kallikrein related-peptidase 4 (prostase, enamel matrix, prostate) [Source:MGI Symbol;Acc:MGI:1861379]	56640	7	43881160	43885804	1249	0.391956	0	0	1
ENSMUSG00000006958	Chrd	protein_coding	chordin [Source:MGI Symbol;Acc:MGI:1313268]	12667	16	20733127	20742384	2417	138.941	0.233389	0.90661	0.364613	0.624779
ENSMUSG00000006998	Psmd2	protein_coding	proteasome (prosome, macropain) 26S subunit, non-ATPase, 2 [Source:MGI Symbol;Acc:MGI:1096584]	21762	16	20651652	20663414	2961	6184.67	0.168779	1.18213	0.237155	0.498762
ENSMUSG00000007021	Syngr3	protein_coding	synaptogyrin 3 [Source:MGI Symbol;Acc:MGI:1341881]	20974	17	24685092	24689955	373	5159.5	0.0244748	0.1426	0.886606	0.968878
ENSMUSG00000007029	Vars	protein_coding	valyl-tRNA synthetase [Source:MGI Symbol;Acc:MGI:90675]	22321	17	35000987	35016322	4137	1152.71	0.583576	2.14148	0.0322351	0.167343
ENSMUSG00000007030	Vwa7	protein_coding	von Willebrand factor A domain containing 7 [Source:MGI Symbol;Acc:MGI:1306798]	27762	17	35016579	35026741	4313	631.353	0.758808	3.1737	0.00150508	0.0278226
ENSMUSG00000007033	Hspa1l	protein_coding	heat shock protein 1-like [Source:MGI Symbol;Acc:MGI:96231]	15482	17	34972703	34979285	2472	27.1376	0.457882	1.02078	0.307357	0.571666
ENSMUSG00000007034	Slc44a4	protein_coding	solute carrier family 44, member 4 [Source:MGI Symbol;Acc:MGI:1917379]	70129	17	34914466	34930436	3055	0.30338	0	0	1
ENSMUSG00000007035	Msh5	protein_coding	mutS homolog 5 [Source:MGI Symbol;Acc:MGI:1329021]	17687	17	35028605	35046745	538	196.171	-0.809555	-2.25261	0.0242839	0.141294
ENSMUSG00000007036	Abhd16a	protein_coding	abhydrolase domain containing 16A [Source:MGI Symbol;Acc:MGI:99476]	193742	17	35089263	35102987	574	2203.2	0.153001	0.620926	0.534649	0.756481
ENSMUSG00000007038	Neu1	protein_coding	neuraminidase 1 [Source:MGI Symbol;Acc:MGI:97305]	18010	17	34931253	34935953	2474	2025.92	0.327273	2.0819	0.0373517	0.181076
ENSMUSG00000007039	Ddah2	protein_coding	dimethylarginine dimethylaminohydrolase 2 [Source:MGI Symbol;Acc:MGI:1859016]	51793	17	35059035	35062095	1342	686.504	0.0770328	0.293336	0.769265	0.907673
ENSMUSG00000007041	Clic1	protein_coding	chloride intracellular channel 1 [Source:MGI Symbol;Acc:MGI:2148924]	114584	17	35049966	35058749	1466	817.63	0.519593	2.44121	0.0146382	0.105447
ENSMUSG00000007050	Lsm2	protein_coding	LSM2 homolog, U6 small nuclear RNA and mRNA degradation associated [Source:MGI Symbol;Acc:MGI:90676]	27756	17	34981862	34985891	1586	475.335	0.166952	0.887811	0.374642	0.632799
ENSMUSG00000007080	Pole	protein_coding	polymerase (DNA directed), epsilon [Source:MGI Symbol;Acc:MGI:1196391]	18973	5	110286306	110337474	7163	36.4227	-0.435528	-1.13947	0.254505	0.517383
ENSMUSG00000007097	Atp1a2	protein_coding	ATPase, Na+/K+ transporting, alpha 2 polypeptide [Source:MGI Symbol;Acc:MGI:88106]	98660	1	172271709	172298064	6227	21511.1	-1.66607	-3.81604	0.000135609	0.00612256
ENSMUSG00000007107	Atp1a4	protein_coding	ATPase, Na+/K+ transporting, alpha 4 polypeptide [Source:MGI Symbol;Acc:MGI:1351335]	27222	1	172223513	172258414	3470	0.842522	-0.254824	-0.384547	0.700573
ENSMUSG00000007122	Casq1	protein_coding	calsequestrin 1 [Source:MGI Symbol;Acc:MGI:1309468]	12372	1	172209894	172219868	1847	261.981	-1.75852	-2.98085	0.00287452	0.0405114
ENSMUSG00000007207	Stx1a	protein_coding	syntaxin 1A (brain) [Source:MGI Symbol;Acc:MGI:109355]	20907	5	135023482	135051100	2162	620.724	0.506175	1.86531	0.0621379	0.239225
ENSMUSG00000007209	Ceacam9	protein_coding	carcinoembryonic antigen-related cell adhesion molecule 9 [Source:MGI Symbol;Acc:MGI:1347247]	26368	7	16721929	16726132	1396	15.5076	0.471688	0.892264	0.372252	0.630665
ENSMUSG00000007216	Zfp775	protein_coding	zinc finger protein 775 [Source:MGI Symbol;Acc:MGI:2683557]	243372	6	48602063	48623227	4143	358.362	-1.64285	-4.1192
ENSMUSG00000007279	Scube2	protein_coding	signal peptide, CUB domain, EGF-like 2 [Source:MGI Symbol;Acc:MGI:1928765]	56788	7	109798676	109865679	3571	4.94951	0.397402	0.621639	0.534179	0.756282
ENSMUSG00000007338	Mrpl49	protein_coding	mitochondrial ribosomal protein L49 [Source:MGI Symbol;Acc:MGI:108180]	18120	19	6053630	6057751	1722	1880.32	0.222949	1.60617	0.108237	0.324287
ENSMUSG00000007379	Dennd2c	protein_coding	DENN/MADD domain containing 2C [Source:MGI Symbol;Acc:MGI:3036254]	329727	3	103102604	103169769	4879	11.2366	1.75154	2.88313	0.00393751	0.0493417
ENSMUSG00000007411	Mark3	protein_coding	MAP/microtubule affinity regulating kinase 3 [Source:MGI Symbol;Acc:MGI:1341865]	17169	12	111574510	111656227	3388	1811.92	0.135136	1.11472	0.264972	0.528132
ENSMUSG00000007415	Gatad1	protein_coding	GATA zinc finger domain containing 1 [Source:MGI Symbol;Acc:MGI:1914460]	67210	5	3632932	3657185	1285	3236.79	-0.467883	-2.50238	0.012336	0.0956884
ENSMUSG00000007440	Pcdha11	protein_coding	protocadherin alpha 11 [Source:MGI Symbol;Acc:MGI:1298372]	12943	18	37005203	37187657	5359	11.265	0.0895646	0.143611	0.885808	0.968671
ENSMUSG00000007457	2310003L06Rik	protein_coding	RIKEN cDNA 2310003L06 gene [Source:MGI Symbol;Acc:MGI:1921498]		5	87969459	87972870	1603	0.00930349	0	0	1
ENSMUSG00000007458	M6pr	protein_coding	mannose-6-phosphate receptor, cation dependent [Source:MGI Symbol;Acc:MGI:96904]	17113	6	122308720	122317680	2515	3395.58	-0.300074	-2.22055	0.0263817	0.149434
ENSMUSG00000007476	Lrrc8a	protein_coding	leucine rich repeat containing 8A [Source:MGI Symbol;Acc:MGI:2652847]	241296	2	30237715	30263790	4194	1755.5	-0.377501	-1.89908	0.0575546	0.229277
ENSMUSG00000007480	Mc5r	protein_coding	melanocortin 5 receptor [Source:MGI Symbol;Acc:MGI:99420]	17203	18	68337603	68339711	1162	3.85705	-0.297124	-0.439185	0.660527	0.841118
ENSMUSG00000007564	Ppp2r1a	protein_coding	protein phosphatase 2, regulatory subunit A, alpha [Source:MGI Symbol;Acc:MGI:1926334]	51792	17	20945311	20965916	2410	17347.4	0.22599	1.1635	0.244626	0.507057
ENSMUSG00000007570	Fance	protein_coding	Fanconi anemia, complementation group E [Source:MGI Symbol;Acc:MGI:1920025]		17	28313530	28326568	1980	448.128	0.280549	1.04521	0.295928	0.560632
ENSMUSG00000007589	Tinf2	protein_coding	Terf1 (TRF1)-interacting nuclear factor 2 [Source:MGI Symbol;Acc:MGI:107246]	28113	14	55679083	55681817	1736	766.544	-0.517375	-2.24169	0.0249814	0.143824
ENSMUSG00000007591	Tssk4	protein_coding	testis-specific serine kinase 4 [Source:MGI Symbol;Acc:MGI:1918349]	71099	14	55650182	55652539	1688	8.22488	1.09383	1.78355	0.0744966	0.26302
ENSMUSG00000007594	Hapln4	protein_coding	hyaluronan and proteoglycan link protein 4 [Source:MGI Symbol;Acc:MGI:2679531]	330790	8	70083457	70090862	3648	8694.8	0.296159	2.09824	0.0358841	0.176794
ENSMUSG00000007603	Dus3l	protein_coding	dihydrouridine synthase 3-like (S. cerevisiae) [Source:MGI Symbol;Acc:MGI:2147092]	224907	17	56764751	56770092	2303	896.269	0.147323	0.745134	0.456191	0.697115
ENSMUSG00000007610	Gtpbp3	protein_coding	GTP binding protein 3 [Source:MGI Symbol;Acc:MGI:1917609]	70359	8	71488103	71499583	2800	600.863	0.3085	1.24181	0.214307	0.471698
ENSMUSG00000007613	Tgfbr1	protein_coding	transforming growth factor, beta receptor I [Source:MGI Symbol;Acc:MGI:98728]	21812	4	47353222	47414931	5756	520.765	-0.392391	-1.25478	0.209559	0.465605
ENSMUSG00000007617	Homer1	protein_coding	homer scaffolding protein 1 [Source:MGI Symbol;Acc:MGI:1347345]	26556	13	93303757	93404129	2468	472.899	-0.0135564	-0.0426488	0.965982	1
ENSMUSG00000007646	Rad51c	protein_coding	RAD51 paralog C [Source:MGI Symbol;Acc:MGI:2150020]	114714	11	87376645	87404954	3944	179.827	0.189479	0.973497	0.330306	0.594689
ENSMUSG00000007653	Gabrb2	protein_coding	gamma-aminobutyric acid (GABA) A receptor, subunit beta 2 [Source:MGI Symbol;Acc:MGI:95620]	14401	11	42419757	42629028	3989	86.1844	-0.182493	-0.301304	0.763183	0.904747
ENSMUSG00000007655	Cav1	protein_coding	caveolin 1, caveolae protein [Source:MGI Symbol;Acc:MGI:102709]	12389	6	17306335	17341452	2522	432.36	-0.850026	-2.03919	0.0414306	0.191246
ENSMUSG00000007656	Arpp19	protein_coding	cAMP-regulated phosphoprotein 19 [Source:MGI Symbol;Acc:MGI:1891691]	59046	9	75037614	75060313	3944	4564.38	-0.269609	-1.74581	0.0808434	0.275733
ENSMUSG00000007659	Bcl2l1	protein_coding	BCL2-like 1 [Source:MGI Symbol;Acc:MGI:88139]	12048	2	152780668	152831728	2417	3899.19	0.057862	0.290453	0.77147	0.90899
ENSMUSG00000007670	Khsrp	protein_coding	KH-type splicing regulatory protein [Source:MGI Symbol;Acc:MGI:1336214]	16549	17	57021058	57031507	3990	1514.84	0.579121	2.75478	0.00587323	0.062294
ENSMUSG00000007682	Dio2	protein_coding	deiodinase, iodothyronine, type II [Source:MGI Symbol;Acc:MGI:1338833]	13371	12	90724554	90738438	5813	232.859	-1.14592	-2.7112	0.00670403	0.0676712
ENSMUSG00000007721	Ccdc124	protein_coding	coiled-coil domain containing 124 [Source:MGI Symbol;Acc:MGI:1916403]	234388	8	70868227	70873935	1356	7242.87	0.112749	0.411774	0.680505	0.854418
ENSMUSG00000007739	Cct4	protein_coding	chaperonin containing Tcp1, subunit 4 (delta) [Source:MGI Symbol;Acc:MGI:104689]	12464	11	22990519	23003780	2484	4294.99	-0.103583	-0.602853	0.546607	0.765915
ENSMUSG00000007777	0610009B22Rik	protein_coding	RIKEN cDNA 0610009B22 gene [Source:MGI Symbol;Acc:MGI:1913300]	66050	11	51685386	51688874	813	1242.06	-0.25044	-1.32397	0.185513	0.437072
ENSMUSG00000007783	Cpt1c	protein_coding	carnitine palmitoyltransferase 1c [Source:MGI Symbol;Acc:MGI:2446526]	78070	7	44959372	44974851	2633	1127.23	0.313718	1.52598	0.127015	0.355064
ENSMUSG00000007805	Twist2	protein_coding	twist basic helix-loop-helix transcription factor 2 [Source:MGI Symbol;Acc:MGI:104685]	13345	1	91801461	91848028	1329	8.39646	-0.669968	-1.05638	0.290796	0.555485
ENSMUSG00000007812	Zfp655	protein_coding	zinc finger protein 655 [Source:MGI Symbol;Acc:MGI:1919861]	72611	5	145231715	145247302	1765	1130.18	-0.319954	-1.32723	0.184431	0.436126
ENSMUSG00000007815	Rhoa	protein_coding	ras homolog family member A [Source:MGI Symbol;Acc:MGI:1096342]	11848	9	108306129	108337934	2197	2631.04	-0.309801	-2.41404	0.0157767	0.110422
ENSMUSG00000007817	Zmiz1	protein_coding	zinc finger, MIZ-type containing 1 [Source:MGI Symbol;Acc:MGI:3040693]	328365	14	25459185	25666743	2225	1822.1	-1.01158	-3.2788	0.00104248	0.0223017
ENSMUSG00000007827	Ankrd26	protein_coding	ankyrin repeat domain 26 [Source:MGI Symbol;Acc:MGI:1917887]	232339	6	118501308	118562226	6930	306.337	-0.596959	-2.20793	0.027249	0.152
ENSMUSG00000007833	Aldh16a1	protein_coding	aldehyde dehydrogenase 16 family, member A1 [Source:MGI Symbol;Acc:MGI:1916998]	69748	7	45140684	45154584	4074	240.756	0.956549	3.04341	0.00233912	0.0354515
ENSMUSG00000007836	Hnrnpa0	protein_coding	heterogeneous nuclear ribonucleoprotein A0 [Source:MGI Symbol;Acc:MGI:1924384]	77134	13	58125879	58128556	2678	6460.21	-0.517685	-2.33911	0.0193298	0.123705
ENSMUSG00000007837	Prrg2	protein_coding	proline-rich Gla (G-carboxyglutamic acid) polypeptide 2 [Source:MGI Symbol;Acc:MGI:1929596]	65116	7	45053584	45062677	1623	235.941	0.259017	0.895	0.370787	0.629626
ENSMUSG00000007850	Hnrnph1	protein_coding	heterogeneous nuclear ribonucleoprotein H1 [Source:MGI Symbol;Acc:MGI:1891925]	59013	11	50376990	50386528	2427	4264.87	-0.0802107	-0.447755	0.65433	0.836881
ENSMUSG00000007867	Ift43	protein_coding	intraflagellar transport 43 [Source:MGI Symbol;Acc:MGI:1923661]	76411	12	86082561	86162458	775	436.87	0.0706695	0.387366	0.698485	0.865889
ENSMUSG00000007872	Id3	protein_coding	inhibitor of DNA binding 3 [Source:MGI Symbol;Acc:MGI:96398]	15903	4	136143497	136145755	1278	685.793	-0.704674	-2.05492	0.0398866	0.187335
ENSMUSG00000007877	Tcap	protein_coding	titin-cap [Source:MGI Symbol;Acc:MGI:1330233]	21393	11	98383811	98384953	948	240.582	-0.641052	-0.933761	0.350427	0.611402
ENSMUSG00000007880	Arid1a	protein_coding	AT rich interactive domain 1A (SWI-like) [Source:MGI Symbol;Acc:MGI:1935147]	93760	4	133679008	133756769	8187	1310.67	-0.573931	-2.01755	0.0436377	0.197084
ENSMUSG00000007888	Crlf1	protein_coding	cytokine receptor-like factor 1 [Source:MGI Symbol;Acc:MGI:1340030]	12931	8	70493158	70504081	1644	26.6605	-1.83342	-3.96232	7.4224e-05	0.00412766
ENSMUSG00000007891	Ctsd	protein_coding	cathepsin D [Source:MGI Symbol;Acc:MGI:88562]	13033	7	142375911	142388038	2127	15244.5	0.0834088	0.381326	0.702961	0.868808
ENSMUSG00000007892	Rplp1	protein_coding	ribosomal protein, large, P1 [Source:MGI Symbol;Acc:MGI:1927099]	56040	9	61913284	61914542	499	7098.85	0.0213269	0.0854711	0.931887	0.987402
ENSMUSG00000007907	Cabs1	protein_coding	calcium binding protein, spermatid specific 1 [Source:MGI Symbol;Acc:MGI:1918227]	70977	5	87979439	87981544	1505	0.141377	0	0	1
ENSMUSG00000007908	Hmgcll1	protein_coding	3-hydroxymethyl-3-methylglutaryl-Coenzyme A lyase-like 1 [Source:MGI Symbol;Acc:MGI:2446108]	208982	9	76014855	76136350	3737	455.566	0.193709	0.792854	0.427863	0.675156
ENSMUSG00000007944	Ttc9b	protein_coding	tetratricopeptide repeat domain 9B [Source:MGI Symbol;Acc:MGI:1920282]	73032	7	27653915	27657346	2052	1862.07	0.338499	1.04625	0.295445	0.560066
ENSMUSG00000007946	Phox2a	protein_coding	paired-like homeobox 2a [Source:MGI Symbol;Acc:MGI:106633]	11859	7	101818313	101822726	1609	23.324	0.598089	1.16034	0.245912	0.507894
ENSMUSG00000007950	Abhd8	protein_coding	abhydrolase domain containing 8 [Source:MGI Symbol;Acc:MGI:1918946]	64296	8	71456705	71463655	1978	8019.33	0.35078	1.12586	0.260223	0.522946
ENSMUSG00000007987	Ift22	protein_coding	intraflagellar transport 22 [Source:MGI Symbol;Acc:MGI:1914536]	67286	5	136908150	136915404	3071	1488.84	0.301447	1.57414	0.115455	0.336704
ENSMUSG00000007989	Fzd3	protein_coding	frizzled class receptor 3 [Source:MGI Symbol;Acc:MGI:108476]	14365	14	65201026	65262463	4157	93.1607	-0.175521	-0.625473	0.531661	0.754005
ENSMUSG00000008028	1700008O03Rik	protein_coding	RIKEN cDNA 1700008O03 gene [Source:MGI Symbol;Acc:MGI:1916599]	69349	7	44360043	44385820	913	165.476	-0.211321	-0.726943	0.467261	0.705338
ENSMUSG00000008035	Mid1ip1	protein_coding	Mid1 interacting protein 1 (gastrulation specific G12-like (zebrafish)) [Source:MGI Symbol;Acc:MGI:1915291]	68041	X	10715013	10719690	106	3859.02	-0.26802	-1.6536	0.098209	0.307924
ENSMUSG00000008036	Ap2s1	protein_coding	adaptor-related protein complex 2, sigma 1 subunit [Source:MGI Symbol;Acc:MGI:2141861]	232910	7	16738410	16749294	836	8959.34	0.267697	1.00031	0.317162	0.581409
ENSMUSG00000008090	Fgfrl1	protein_coding	fibroblast growth factor receptor-like 1 [Source:MGI Symbol;Acc:MGI:2150920]	116701	5	108692382	108706924	406	536.741	-0.838337	-2.19821	0.0279339	0.154259
ENSMUSG00000008129	4930432K21Rik	protein_coding	RIKEN cDNA 4930432K21 gene [Source:MGI Symbol;Acc:MGI:1921916]	74666	8	84148025	84172590	378	60.509	0.289577	0.744891	0.456338	0.697266
ENSMUSG00000008136	Fhl2	protein_coding	four and a half LIM domains 2 [Source:MGI Symbol;Acc:MGI:1338762]	14200	1	43123074	43196984	1563	412.043	-2.27104	-5.48761	4.07406e-08	3.66719e-05
ENSMUSG00000008140	Emc10	protein_coding	ER membrane protein complex subunit 10 [Source:MGI Symbol;Acc:MGI:1916933]	69683	7	44489937	44496529	1872	10513.6	0.402112	1.61283	0.106781	0.322022
ENSMUSG00000008153	Clstn3	protein_coding	calsyntenin 3 [Source:MGI Symbol;Acc:MGI:2178323]	232370	6	124430759	124464794	3703	9844.59	0.618788	2.85138	0.00435301	0.0527019
ENSMUSG00000008167	Fbxw9	protein_coding	F-box and WD-40 domain protein 9 [Source:MGI Symbol;Acc:MGI:1915878]	68628	8	85060055	85067124	1907	388.881	0.0336853	0.129568	0.896908	0.972998
ENSMUSG00000008193	Spib	protein_coding	Spi-B transcription factor (Spi-1/PU.1 related) [Source:MGI Symbol;Acc:MGI:892986]	272382	7	44525993	44532071	2788	13.2288	-0.757235	-1.27495	0.202328	0.458255
ENSMUSG00000008200	Fnbp4	protein_coding	formin binding protein 4 [Source:MGI Symbol;Acc:MGI:1860513]	55935	2	90745370	90781021	4691	609.817	-0.695868	-2.79147	0.00524699	0.0584338
ENSMUSG00000008206	Cers4	protein_coding	ceramide synthase 4 [Source:MGI Symbol;Acc:MGI:1914510]	67260	8	4493026	4531680	561	1214.96	0.0922501	0.538255	0.590401	0.795721
ENSMUSG00000008226	Scrn3	protein_coding	secernin 3 [Source:MGI Symbol;Acc:MGI:1921866]	74616	2	73312601	73337818	3309	2226.03	-0.138626	-0.717453	0.473095	0.710569
ENSMUSG00000008301	Phax	protein_coding	phosphorylated adaptor for RNA export [Source:MGI Symbol;Acc:MGI:1891839]	56698	18	56562443	56587712	1386	1664.08	0.18192	1.02121	0.307155	0.571392
ENSMUSG00000008305	Tle1	protein_coding	transducin-like enhancer of split 1 [Source:MGI Symbol;Acc:MGI:104636]	21885	4	72117142	72200919	3644	1099.05	-0.154084	-1.17471	0.240111	0.501809
ENSMUSG00000008307	1700109H08Rik	protein_coding	RIKEN cDNA 1700109H08 gene [Source:MGI Symbol;Acc:MGI:1924286]	77036	5	3571566	3584356	817	2.97291	-0.013926	-0.020531	0.98362	1
ENSMUSG00000008318	Relt	protein_coding	RELT tumor necrosis factor receptor [Source:MGI Symbol;Acc:MGI:2443373]	320100	7	100845847	100863446	2851	742.558	0.288959	1.38012	0.16755	0.414822
ENSMUSG00000008333	Snrpb2	protein_coding	U2 small nuclear ribonucleoprotein B [Source:MGI Symbol;Acc:MGI:104805]	20639	2	143063039	143072853	2061	1612.08	0.00560557	0.0248879	0.980144	1
ENSMUSG00000008348	Ubc	protein_coding	ubiquitin C [Source:MGI Symbol;Acc:MGI:98889]	22190	5	125385965	125390202	2618	6152.26	0.120494	0.433442	0.664693	0.843724
ENSMUSG00000008373	Prpf31	protein_coding	pre-mRNA processing factor 31 [Source:MGI Symbol;Acc:MGI:1916238]	68988	7	3629985	3642486	3144	2070.14	0.26667	1.95973	0.0500278	0.212195
ENSMUSG00000008384	Sertad1	protein_coding	SERTA domain containing 1 [Source:MGI Symbol;Acc:MGI:1913438]	55942	7	27486910	27490316	1233	179.294	0.899387	3.11029	0.00186901	0.0313164
ENSMUSG00000008393	Carhsp1	protein_coding	calcium regulated heat stable protein 1 [Source:MGI Symbol;Acc:MGI:1196368]	52502	16	8658587	8672153	2849	3456.57	-1.43081	-4.73943	2.14323e-06	0.000433439
ENSMUSG00000008398	Elk3	protein_coding	ELK3, member of ETS oncogene family [Source:MGI Symbol;Acc:MGI:101762]	13713	10	93247414	93311135	4212	134.067	-0.0307454	-0.0849594	0.932294	0.987577
ENSMUSG00000008429	Herpud2	protein_coding	HERPUD family member 2 [Source:MGI Symbol;Acc:MGI:1915393]	80517	9	25108132	25151820	2781	1257.41	-0.543168	-2.99278	0.00276447	0.03928
ENSMUSG00000008435	Rdh13	protein_coding	retinol dehydrogenase 13 (all-trans and 9-cis) [Source:MGI Symbol;Acc:MGI:1918732]	108841	7	4424770	4445649	2119	680.897	-0.0307876	-0.190421	0.848979	0.949307
ENSMUSG00000008438	Adam21	protein_coding	a disintegrin and metallopeptidase domain 21 [Source:MGI Symbol;Acc:MGI:1861229]	56622	12	81558584	81568474	2911	35.4435	-0.324156	-0.735635	0.461953	0.700957
ENSMUSG00000008450	Nutf2	protein_coding	nuclear transport factor 2 [Source:MGI Symbol;Acc:MGI:1915301]	68051	8	105860580	105879330	948	1706.24	0.0592678	0.343688	0.731081	0.885536
ENSMUSG00000008461	Fut1	protein_coding	fucosyltransferase 1 [Source:MGI Symbol;Acc:MGI:109375]	14343	7	45617289	45621059	354	0.756146	-0.870148	-1.43084	0.152476
ENSMUSG00000008475	Arpc5	protein_coding	actin related protein 2/3 complex, subunit 5 [Source:MGI Symbol;Acc:MGI:1915021]	67771	1	152766542	152775597	1914	2280.2	-0.0941931	-0.543014	0.58712	0.793158
ENSMUSG00000008482	Rnf151	protein_coding	ring finger protein 151 [Source:MGI Symbol;Acc:MGI:1914754]	67504	17	24715839	24718057	1189	2.48872	0.0297864	0.0434484
ENSMUSG00000008489	Elavl2	protein_coding	ELAV (embryonic lethal, abnormal vision, Drosophila)-like 2 (Hu antigen B) [Source:MGI Symbol;Acc:MGI:1100887]	15569	4	91250763	91400785	3671	4632.42	-0.0130665	-0.0537536	0.957131	1
ENSMUSG00000008496	Pou2f2	protein_coding	POU domain, class 2, transcription factor 2 [Source:MGI Symbol;Acc:MGI:101897]	18987	7	25087344	25179726	7047	143.662	-2.20647	-4.25631	2.07831e-05	0.0018003
ENSMUSG00000008540	Mgst1	protein_coding	microsomal glutathione S-transferase 1 [Source:MGI Symbol;Acc:MGI:1913850]	56615	6	138140316	138156755	1167	304.867	-0.0990439	-0.274207	0.783925	0.915805
ENSMUSG00000008575	Nfib	protein_coding	nuclear factor I/B [Source:MGI Symbol;Acc:MGI:103188]	18028	4	82290173	82705750	9116	1722.73	-0.518011	-2.13011	0.0331623	0.169856
ENSMUSG00000008590	Htr3b	protein_coding	5-hydroxytryptamine (serotonin) receptor 3B [Source:MGI Symbol;Acc:MGI:1861899]	57014	9	48935008	48964990	2411	4.45242	-0.0290304	-0.0440039	0.964901	1
ENSMUSG00000008601	Rab25	protein_coding	RAB25, member RAS oncogene family [Source:MGI Symbol;Acc:MGI:1858203]	53868	3	88542029	88548300	1081	5.83824	-1.80611	-2.85645	0.00428413	0.0520812
ENSMUSG00000008604	Ubqln4	protein_coding	ubiquilin 4 [Source:MGI Symbol;Acc:MGI:2150152]	94232	3	88553758	88569725	3330	4034.67	0.220225	2.49141	0.0127239	0.0974196
ENSMUSG00000008658	Rbfox1	protein_coding	RNA binding protein, fox-1 homolog (C. elegans) 1 [Source:MGI Symbol;Acc:MGI:1926224]	268859	16	6809222	7412479	4084	6964.82	-0.235881	-1.28602	0.198436	0.453617
ENSMUSG00000008668	Rps18	protein_coding	ribosomal protein S18 [Source:MGI Symbol;Acc:MGI:98146]	20084	17	33951999	33956001	499	662.433	0.27005	1.13221	0.257544	0.520189
ENSMUSG00000008682	Rpl10	protein_coding	ribosomal protein L10 [Source:MGI Symbol;Acc:MGI:105943]	110954	X	74270812	74273135	799	82.7671	0.009019	0.0368326	0.970618	1
ENSMUSG00000008683	Rps15a	protein_coding	ribosomal protein S15A [Source:MGI Symbol;Acc:MGI:2389091]	267019	7	118104372	118116188	5179	2900.25	-0.322315	-2.4872	0.0128752	0.0982149
ENSMUSG00000008690	Ncaph2	protein_coding	non-SMC condensin II complex, subunit H2 [Source:MGI Symbol;Acc:MGI:1289164]	52683	15	89355719	89372826	3223	2826.59	0.181544	1.05442	0.291692	0.556168
ENSMUSG00000008730	Hipk1	protein_coding	homeodomain interacting protein kinase 1 [Source:MGI Symbol;Acc:MGI:1314873]	15257	3	103739815	103791563	7939	2346.97	-0.659799	-3.11074	0.00186617	0.031309
ENSMUSG00000008734	Gprc5b	protein_coding	G protein-coupled receptor, family C, group 5, member B [Source:MGI Symbol;Acc:MGI:1927596]	64297	7	118972047	118995211	4518	5769.1	0.17662	0.838472	0.401766	0.655222
ENSMUSG00000008763	Man1a2	protein_coding	mannosidase, alpha, class 1A, member 2 [Source:MGI Symbol;Acc:MGI:104676]	17156	3	100562208	100685503	7969	1501.93	-0.173229	-0.987392	0.323451	0.5873
ENSMUSG00000008789	Ceacam5	protein_coding	carcinoembryonic antigen-related cell adhesion molecule 5 [Source:MGI Symbol;Acc:MGI:1920500]	73250	7	17713238	17761132	3273	0
ENSMUSG00000008813	Tppp2	protein_coding	tubulin polymerization-promoting protein family member 2 [Source:MGI Symbol;Acc:MGI:2684923]	219038	14	51918425	51920699	741	1.44179	1.1997	1.76139	0.0781728	0.26969
ENSMUSG00000008822	Acyp1	protein_coding	acylphosphatase 1, erythrocyte (common) type [Source:MGI Symbol;Acc:MGI:1913454]	66204	12	85272398	85288438	648	1749.03	0.00616259	0.0374912	0.970093	1
ENSMUSG00000008843	Cldn13	protein_coding	claudin 13 [Source:MGI Symbol;Acc:MGI:1913102]	57255	5	134914249	134915526	1067	4.86582	0.461113	0.671268	0.50205	0.733433
ENSMUSG00000008845	Cd163	protein_coding	CD163 antigen [Source:MGI Symbol;Acc:MGI:2135946]	93671	6	124304656	124330527	4404	34.3473	0.553726	1.08231	0.279117	0.543377
ENSMUSG00000008855	Hdac5	protein_coding	histone deacetylase 5 [Source:MGI Symbol;Acc:MGI:1333784]	15184	11	102194432	102230166	4852	4020.8	-0.261893	-0.91418	0.360622	0.620973
ENSMUSG00000008859	Rala	protein_coding	v-ral simian leukemia viral oncogene A (ras related) [Source:MGI Symbol;Acc:MGI:1927243]	56044	13	17880575	17944239	2684	4272.69	-0.840553	-3.65407	0.000258119	0.00917985
ENSMUSG00000008874	Clec3a	protein_coding	C-type lectin domain family 3, member a [Source:MGI Symbol;Acc:MGI:2685642]	403395	8	114418086	114425846	591	0.0890182	0	0	1
ENSMUSG00000008892	Vdac3	protein_coding	voltage-dependent anion channel 3 [Source:MGI Symbol;Acc:MGI:106922]	22335	8	22577075	22593813	1354	2148.98	0.0849253	0.587438	0.55691	0.773568
ENSMUSG00000008932	Slc1a7	protein_coding	solute carrier family 1 (glutamate transporter), member 7 [Source:MGI Symbol;Acc:MGI:2444087]	242607	4	107968332	108013532	3007	5.07945	0.195542	0.319085	0.749662	0.896302
ENSMUSG00000008958	Vps72	protein_coding	vacuolar protein sorting 72 [Source:MGI Symbol;Acc:MGI:1202305]	21427	3	95111022	95123051	1456	1111.11	0.50003	2.48418	0.012985	0.0987615
ENSMUSG00000008976	Gabpa	protein_coding	GA repeat binding protein, alpha [Source:MGI Symbol;Acc:MGI:95610]	14390	16	84834925	84863779	2202	469.586	-1.39653	-4.08099	4.48446e-05	0.00304399
ENSMUSG00000008999	Bmp7	protein_coding	bone morphogenetic protein 7 [Source:MGI Symbol;Acc:MGI:103302]	12162	2	172868012	172940321	3670	265.421	-0.202428	-0.819881	0.412284	0.662945
ENSMUSG00000009013	Dynll1	protein_coding	dynein light chain LC8-type 1 [Source:MGI Symbol;Acc:MGI:1861457]	56455	5	115297110	115300999	2030	6517.31	-0.244336	-1.4951	0.134888	0.366951
ENSMUSG00000009030	Pdcl	protein_coding	phosducin-like [Source:MGI Symbol;Acc:MGI:1914716]	67466	2	37350074	37359332	2858	1058.66	-0.324033	-1.57132	0.116107	0.337703
ENSMUSG00000009035	Tmem184b	protein_coding	transmembrane protein 184b [Source:MGI Symbol;Acc:MGI:2445179]	223693	15	79360684	79403303	3361	2159.38	0.32125	1.43184	0.152189	0.393944
ENSMUSG00000009047	Gm5965	protein_coding	predicted gene 5965 [Source:MGI Symbol;Acc:MGI:3645197]		16	88777896	88778528	588	0
ENSMUSG00000009070	Rsph14	protein_coding	radial spoke head homolog 14 (Chlamydomonas) [Source:MGI Symbol;Acc:MGI:1918486]	71236	10	74957477	75032586	1179	11.9675	0.516438	0.85076	0.394903	0.649172
ENSMUSG00000009073	Nf2	protein_coding	neurofibromin 2 [Source:MGI Symbol;Acc:MGI:97307]	18016	11	4765845	4849536	4720	2544.09	-0.813258	-2.82925	0.00466573	0.0549857
ENSMUSG00000009075	Cabp7	protein_coding	calcium binding protein 7 [Source:MGI Symbol;Acc:MGI:2183437]	192650	11	4736892	4746778	2628	7882.44	0.15664	0.848195	0.396329	0.650536
ENSMUSG00000009076	Zmat5	protein_coding	zinc finger, matrin type 5 [Source:MGI Symbol;Acc:MGI:1914428]	67178	11	4704678	4737669	792	565.276	0.325231	1.23259	0.21773	0.476446
ENSMUSG00000009079	Ewsr1	protein_coding	Ewing sarcoma breakpoint region 1 [Source:MGI Symbol;Acc:MGI:99960]	14030	11	5069689	5099266	405	2414.8	0.61014	3.40141	0.000670404	0.0167992
ENSMUSG00000009090	Ap1b1	protein_coding	adaptor protein complex AP-1, beta 1 subunit [Source:MGI Symbol;Acc:MGI:1096368]	11764	11	4986824	5042791	3942	5349.44	-0.0955139	-0.401581	0.687993	0.858794
ENSMUSG00000009092	Derl3	protein_coding	Der1-like domain family, member 3 [Source:MGI Symbol;Acc:MGI:1917627]	70377	10	75893413	75895941	1321	33.8012	-0.0429991	-0.0908318	0.927626	0.985609
ENSMUSG00000009093	Gstt4	protein_coding	glutathione S-transferase, theta 4 [Source:MGI Symbol;Acc:MGI:1923136]	75886	10	75814943	75822543	964	3.02969	0.453475	0.680499	0.496188	0.729121
ENSMUSG00000009097	Tbx1	protein_coding	T-box 1 [Source:MGI Symbol;Acc:MGI:98493]	21380	16	18581713	18586969	1777	19.6357	0.242566	0.369671	0.711628	0.874248
ENSMUSG00000009108	Gnat2	protein_coding	guanine nucleotide binding protein, alpha transducing 2 [Source:MGI Symbol;Acc:MGI:95779]	14686	3	108092789	108101432	2054	2.75017	-0.732748	-1.07627	0.281809	0.546281
ENSMUSG00000009112	Bcl2l13	protein_coding	BCL2-like 13 (apoptosis facilitator) [Source:MGI Symbol;Acc:MGI:2136959]	94044	6	120836212	120892842	349	990.534	-0.323686	-1.37956	0.167722	0.414956
ENSMUSG00000009114	2610028H24Rik	protein_coding	RIKEN cDNA 2610028H24 gene [Source:MGI Symbol;Acc:MGI:1924214]	76964	10	76449081	76461110	1640	2.41554	0.000736627	0.0011104	0.999114	1
ENSMUSG00000009115	Spatc1l	protein_coding	spermatogenesis and centriole associated 1 like [Source:MGI Symbol;Acc:MGI:1923823]	76573	10	76562272	76570201	1332	1.0857	-1.29364	-2.0226	0.0431139	0.196006
ENSMUSG00000009145	Dqx1	protein_coding	DEAQ RNA-dependent ATPase [Source:MGI Symbol;Acc:MGI:2136388]	93838	6	83057844	83067318	3257	7.70237	0.0419114	0.0733634	0.941517	0.992789
ENSMUSG00000009185	Ccl8	protein_coding	chemokine (C-C motif) ligand 8 [Source:MGI Symbol;Acc:MGI:101878]	20307	11	82115185	82116799	511	1.77251	0.446202	0.651368	0.514809	0.741967
ENSMUSG00000009207	Lnpk	protein_coding	lunapark, ER junction formation factor [Source:MGI Symbol;Acc:MGI:1918115]	69605	2	74520291	74579435	3321	1403.12	-0.0741069	-0.288084	0.773282	0.909876
ENSMUSG00000009210	Prr29	protein_coding	proline rich 29 [Source:MGI Symbol;Acc:MGI:1922823]	75573	11	106365472	106377558	1112	1.17398	-0.0873581	-0.130612	0.896082	0.972714
ENSMUSG00000009214	Tmem8c	protein_coding	transmembrane protein 8C [Source:MGI Symbol;Acc:MGI:1913389]	66139	2	27061636	27072179	1382	21.8667	-2.31715	-3.64133	0.000271235	0.00950149
ENSMUSG00000009216	Fam163b	protein_coding	family with sequence similarity 163, member B [Source:MGI Symbol;Acc:MGI:1926106]	109349	2	27110380	27142491	2959	1898.44	0.0800968	0.463462	0.643033	0.830185
ENSMUSG00000009246	Trpm5	protein_coding	transient receptor potential cation channel, subfamily M, member 5 [Source:MGI Symbol;Acc:MGI:1861718]	56843	7	143069153	143094642	726	6.95862	-0.0162507	-0.0280155	0.97765	1
ENSMUSG00000009248	Ascl2	protein_coding	achaete-scute family bHLH transcription factor 2 [Source:MGI Symbol;Acc:MGI:96920]	17173	7	142966829	142969264	1605	18.5601	-0.126799	-0.220949	0.825132	0.936757
ENSMUSG00000009281	Rarres2	protein_coding	retinoic acid receptor responder (tazarotene induced) 2 [Source:MGI Symbol;Acc:MGI:1918910]	71660	6	48569696	48572789	2513	50.1765	0.339157	0.615871	0.53798	0.75886
ENSMUSG00000009291	Pttg1ip	protein_coding	pituitary tumor-transforming 1 interacting protein [Source:MGI Symbol;Acc:MGI:2652132]	108705	10	77581720	77598732	2294	1143.84	-1.28097	-4.16825	3.06946e-05	0.00239435
ENSMUSG00000009292	Trpm2	protein_coding	transient receptor potential cation channel, subfamily M, member 2 [Source:MGI Symbol;Acc:MGI:1351901]	28240	10	77907722	77970563	7274	1493.07	-0.838115	-2.65706	0.00788248	0.0740095
ENSMUSG00000009293	Ube2g2	protein_coding	ubiquitin-conjugating enzyme E2G 2 [Source:MGI Symbol;Acc:MGI:1343188]	22213	10	77622275	77645993	2031	2804.48	0.0699486	0.389859	0.696641	0.864558
ENSMUSG00000009350	Mpo	protein_coding	myeloperoxidase [Source:MGI Symbol;Acc:MGI:97137]	17523	11	87793581	87804413	2750	29.6769	0.784915	1.17172	0.241308	0.503202
ENSMUSG00000009356	Lpo	protein_coding	lactoperoxidase [Source:MGI Symbol;Acc:MGI:1923363]	76113	11	87806428	87828289	2926	107.121	-0.504925	-1.1386	0.25487	0.517616
ENSMUSG00000009376	Met	protein_coding	met proto-oncogene [Source:MGI Symbol;Acc:MGI:96969]	17295	6	17463800	17573980	6809	87.7739	-0.360124	-0.771472	0.440427	0.684598
ENSMUSG00000009378	Slc16a12	protein_coding	solute carrier family 16 (monocarboxylic acid transporters), member 12 [Source:MGI Symbol;Acc:MGI:2147716]	240638	19	34668403	34747289	4051	37.7453	-1.14836	-1.89506	0.0580841	0.230662
ENSMUSG00000009394	Syn2	protein_coding	synapsin II [Source:MGI Symbol;Acc:MGI:103020]	20965	6	115134902	115282006	2386	9680.94	-0.0368009	-0.371377	0.710357	0.873361
ENSMUSG00000009406	Elk1	protein_coding	ELK1, member of ETS oncogene family [Source:MGI Symbol;Acc:MGI:101833]	13712	X	20933395	20950608	3548	397.756	-0.794973	-2.37209	0.0176879	0.117298
ENSMUSG00000009418	Nav1	protein_coding	neuron navigator 1 [Source:MGI Symbol;Acc:MGI:2183683]	215690	1	135434580	135607295	13117	1084.23	-0.317244	-1.65577	0.097768	0.307239
ENSMUSG00000009470	Tnpo1	protein_coding	transportin 1 [Source:MGI Symbol;Acc:MGI:2681523]	238799	13	98839019	98926384	8445	1623.71	-0.589864	-2.20543	0.0274239	0.152582
ENSMUSG00000009471	Myod1	protein_coding	myogenic differentiation 1 [Source:MGI Symbol;Acc:MGI:97275]	17927	7	46376474	46379099	1861	2.11279	-0.371835	-0.543355	0.586885	0.79308
ENSMUSG00000009487	Otog	protein_coding	otogelin [Source:MGI Symbol;Acc:MGI:1202064]	18419	7	46240987	46311434	10043	2.24093	-0.341883	-0.503584
ENSMUSG00000009535	Rnmt	protein_coding	RNA (guanine-7-) methyltransferase [Source:MGI Symbol;Acc:MGI:1915147]	67897	18	68300355	68324852	5008	2313.01	0.0438814	0.302866	0.761992	0.904093
ENSMUSG00000009545	Kcnq1	protein_coding	potassium voltage-gated channel, subfamily Q, member 1 [Source:MGI Symbol;Acc:MGI:108083]	16535	7	143106362	143427042	182	6.19474	0.480507	0.859002	0.39034	0.645618
ENSMUSG00000009549	Srp14	protein_coding	signal recognition particle 14 [Source:MGI Symbol;Acc:MGI:107169]	20813	2	118475850	118479711	798	7539.47	-0.0133802	-0.0918562	0.926812	0.985253
ENSMUSG00000009551	6330409D20Rik	protein_coding	RIKEN cDNA 6330409D20 gene [Source:MGI Symbol;Acc:MGI:1917980]	70730	2	32732620	32741016	732	365.46	-0.124244	-0.632076	0.527337	0.750496
ENSMUSG00000009555	Cdk9	protein_coding	cyclin-dependent kinase 9 (CDC2-related kinase) [Source:MGI Symbol;Acc:MGI:1328368]	107951	2	32705784	32713076	3565	1706.67	-0.377194	-1.35285	0.176103	0.42567
ENSMUSG00000009563	Tor2a	protein_coding	torsin family 2, member A [Source:MGI Symbol;Acc:MGI:1353596]	30933	2	32757234	32762244	1536	376.637	0.173583	0.665252	0.505889	0.735898
ENSMUSG00000009566	Fpgs	protein_coding	folylpolyglutamyl synthetase [Source:MGI Symbol;Acc:MGI:95576]	14287	2	32682609	32704145	2273	147.893	1.11688	3.95005	7.81349e-05	0.00429079
ENSMUSG00000009569	Mkl2	protein_coding	MKL/myocardin-like 2 [Source:MGI Symbol;Acc:MGI:3050795]	239719	16	13256481	13417529	8295	1131.31	-0.230803	-1.26839	0.20466	0.460794
ENSMUSG00000009575	Cbx5	protein_coding	chromobox 5 [Source:MGI Symbol;Acc:MGI:109372]	12419	15	103191544	103239816	8803	5782.91	-0.233112	-1.60348	0.108828	0.325219
ENSMUSG00000009580	Odam	protein_coding	odontogenic, ameloblast asssociated [Source:MGI Symbol;Acc:MGI:1916842]	69592	5	87885029	87894174	1370	0.0439214	0	0	1
ENSMUSG00000009585	Apobec3	protein_coding	apolipoprotein B mRNA editing enzyme, catalytic polypeptide 3 [Source:MGI Symbol;Acc:MGI:1933111]	80287	15	79891659	79915906	759	65.7117	0.327657	0.7441	0.456816	0.697402
ENSMUSG00000009588	St6galnac1	protein_coding	ST6 (alpha-N-acetyl-neuraminyl-2,3-beta-galactosyl-1,3)-N-acetylgalactosaminide alpha-2,6-sialyltransferase 1 [Source:MGI Symbol;Acc:MGI:1341826]	20445	11	116765025	116775507	2392	0.141847	0	0	1
ENSMUSG00000009596	Taf7l	protein_coding	TATA-box binding protein associated factor 7 like [Source:MGI Symbol;Acc:MGI:1921719]	74469	X	134460118	134476490	1933	1.71779	-1.48474	-2.18255	0.0290687	0.157872
ENSMUSG00000009614	Sardh	protein_coding	sarcosine dehydrogenase [Source:MGI Symbol;Acc:MGI:2183102]	192166	2	27188393	27248337	2744	256.933	-0.382156	-1.29119	0.196638	0.45114
ENSMUSG00000009621	Vav2	protein_coding	vav 2 oncogene [Source:MGI Symbol;Acc:MGI:102718]	22325	2	27262104	27427033	5098	1003.32	0.638078	3.64273	0.000269759	0.0094658
ENSMUSG00000009628	Tex15	protein_coding	testis expressed gene 15 [Source:MGI Symbol;Acc:MGI:1934816]	104271	8	33516738	33585582	706	35.9879	-1.54779	-2.92647	0.00342835	0.0455565
ENSMUSG00000009630	Ppp2cb	protein_coding	protein phosphatase 2 (formerly 2A), catalytic subunit, beta isoform [Source:MGI Symbol;Acc:MGI:1321161]	19053	8	33599625	33619441	1469	3988.14	-0.232868	-1.95406	0.0506937	0.213748
ENSMUSG00000009633	G0s2	protein_coding	G0/G1 switch gene 2 [Source:MGI Symbol;Acc:MGI:1316737]	14373	1	193272161	193273217	871	527.301	0.692883	2.34881	0.0188334	0.121846
ENSMUSG00000009640	Dmap1	protein_coding	DNA methyltransferase 1-associated protein 1 [Source:MGI Symbol;Acc:MGI:1913483]	66233	4	117674681	117682273	1771	973.425	0.41515	1.80948	0.0703764	0.254721
ENSMUSG00000009646	Pla2g12b	protein_coding	phospholipase A2, group XIIB [Source:MGI Symbol;Acc:MGI:1917086]	69836	10	59403660	59421976	1091	0.0975088	0	0	1
ENSMUSG00000009647	Mcu	protein_coding	mitochondrial calcium uniporter [Source:MGI Symbol;Acc:MGI:3026965]	215999	10	59446984	59616692	1368	1320.7	0.411522	2.98718	0.00281562	0.0398713
ENSMUSG00000009654	Oit3	protein_coding	oncoprotein induced transcript 3 [Source:MGI Symbol;Acc:MGI:1201782]	18302	10	59422958	59441778	2717	1.92987	-0.407368	-0.595382	0.551588	0.769718
ENSMUSG00000009670	Tex11	protein_coding	testis expressed gene 11 [Source:MGI Symbol;Acc:MGI:1933237]	83558	X	100838648	101059667	3278	24.4796	-0.712421	-1.20176	0.229458	0.49039
ENSMUSG00000009681	Bcr	protein_coding	breakpoint cluster region [Source:MGI Symbol;Acc:MGI:88141]	110279	10	75060592	75184921	6839	1725.84	0.350805	2.32212	0.0202266	0.126511
ENSMUSG00000009687	Fxyd5	protein_coding	FXYD domain-containing ion transport regulator 5 [Source:MGI Symbol;Acc:MGI:1201785]	18301	7	31032722	31042481	1166	161.393	-0.0512936	-0.101549	0.919115	0.981708
ENSMUSG00000009731	Kcnd1	protein_coding	potassium voltage-gated channel, Shal-related family, member 1 [Source:MGI Symbol;Acc:MGI:96671]	16506	X	7822289	7838280	5287	971.665	0.462827	2.10371	0.0354038	0.175855
ENSMUSG00000009733	Tfcp2	protein_coding	transcription factor CP2 [Source:MGI Symbol;Acc:MGI:98509]	21422	15	100502799	100552008	3250	558.297	-0.330867	-2.36463	0.0180482	0.118884
ENSMUSG00000009734	Pou6f2	protein_coding	POU domain, class 6, transcription factor 2 [Source:MGI Symbol;Acc:MGI:2443631]		13	18121101	18382041	5974	60.024	0.244079	0.527499	0.597847	0.8007
ENSMUSG00000009739	Pou6f1	protein_coding	POU domain, class 6, transcription factor 1 [Source:MGI Symbol;Acc:MGI:102935]	19009	15	100575318	100599984	4575	1876.66	0.362432	1.873	0.0610681	0.237114
ENSMUSG00000009741	Ubp1	protein_coding	upstream binding protein 1 [Source:MGI Symbol;Acc:MGI:104889]	22221	9	113930934	113977202	2320	897.98	0.0675542	0.310113	0.756475	0.900592
ENSMUSG00000009772	Nuak2	protein_coding	NUAK family, SNF1-like kinase, 2 [Source:MGI Symbol;Acc:MGI:1921387]	74137	1	132316126	132333488	2936	42.3102	-0.658944	-1.24513
ENSMUSG00000009828	Ick	protein_coding	intestinal cell kinase [Source:MGI Symbol;Acc:MGI:1934157]	56542	9	78109192	78172107	6560	782.118	-0.419867	-2.1995	0.0278427	0.154002
ENSMUSG00000009863	Sdhb	protein_coding	succinate dehydrogenase complex, subunit B, iron sulfur (Ip) [Source:MGI Symbol;Acc:MGI:1914930]	67680	4	140961203	140979193	1142	7069.76	-0.0121225	-0.0662558	0.947174	0.995897
ENSMUSG00000009876	Cox4i2	protein_coding	cytochrome c oxidase subunit IV isoform 2 [Source:MGI Symbol;Acc:MGI:2135755]	84682	2	152754173	152765037	727	39.4148	0.369199	0.800764	0.423268	0.671488
ENSMUSG00000009894	Snap47	protein_coding	synaptosomal-associated protein, 47 [Source:MGI Symbol;Acc:MGI:1915076]	67826	11	59407134	59451186	1896	12728.2	-0.0281022	-0.191079	0.848464	0.949198
ENSMUSG00000009900	Wnt3a	protein_coding	wingless-type MMTV integration site family, member 3A [Source:MGI Symbol;Acc:MGI:98956]	22416	11	59248033	59290752	2761	0.0925545	0	0	1
ENSMUSG00000009905	Kdsr	protein_coding	3-ketodihydrosphingosine reductase [Source:MGI Symbol;Acc:MGI:1918000]	70750	1	106720459	106759727	5518	897.094	-0.300063	-1.61352	0.106631	0.321867
ENSMUSG00000009907	Vps4b	protein_coding	vacuolar protein sorting 4B [Source:MGI Symbol;Acc:MGI:1100499]	20479	1	106764071	106796728	4539	2313.7	-0.436372	-1.95046	0.0511214	0.214809
ENSMUSG00000009927	Rps25	protein_coding	ribosomal protein S25 [Source:MGI Symbol;Acc:MGI:1922867]	75617	9	44407139	44410427	1280	1860.47	-0.147058	-0.828703	0.407272	0.659041
ENSMUSG00000009941	Nxf2	protein_coding	nuclear RNA export factor 2 [Source:MGI Symbol;Acc:MGI:1933192]	83454	X	134944526	134964754	2375	3.16939	-0.678811	-1.00747	0.313707	0.578134
ENSMUSG00000009995	Taz	protein_coding	tafazzin [Source:MGI Symbol;Acc:MGI:109626]	66826	X	74281912	74290151	277	694.705	-1.63725	-4.43949	9.01726e-06	0.00104879
ENSMUSG00000010021	Kif19a	protein_coding	kinesin family member 19A [Source:MGI Symbol;Acc:MGI:2447024]	286942	11	114765388	114790739	1959	233.486	-0.0638116	-0.153659	0.877879	0.965773
ENSMUSG00000010025	Aldh3a2	protein_coding	aldehyde dehydrogenase family 3, subfamily A2 [Source:MGI Symbol;Acc:MGI:1353452]	11671	11	61223417	61267464	2892	1566.25	-0.176653	-1.74227	0.0814611	0.27711
ENSMUSG00000010044	Zmynd10	protein_coding	zinc finger, MYND domain containing 10 [Source:MGI Symbol;Acc:MGI:2387863]	114602	9	107547298	107551319	1765	17.4312	-0.971917	-1.82218	0.0684273	0.251306
ENSMUSG00000010045	Tmem115	protein_coding	transmembrane protein 115 [Source:MGI Symbol;Acc:MGI:1930765]	56395	9	107533945	107538673	2194	941.328	0.298171	1.21725	0.22351	0.482717
ENSMUSG00000010047	Hyal2	protein_coding	hyaluronoglucosaminidase 2 [Source:MGI Symbol;Acc:MGI:1196334]	15587	9	107567945	107572779	323	261.549	0.531507	1.8537	0.0637822	0.242513
ENSMUSG00000010048	Ifrd2	protein_coding	interferon-related developmental regulator 2 [Source:MGI Symbol;Acc:MGI:1316708]	15983	9	107587642	107593385	2056	151.95	0.636727	2.08018	0.0375088	0.181381
ENSMUSG00000010051	Hyal1	protein_coding	hyaluronoglucosaminidase 1 [Source:MGI Symbol;Acc:MGI:96298]	15586	9	107576927	107581710	2706	25.7574	0.0473163	0.0943853	0.924803	0.984127
ENSMUSG00000010054	Tusc2	protein_coding	tumor suppressor candidate 2 [Source:MGI Symbol;Acc:MGI:1931086]	80385	9	107563255	107566112	1665	4875.22	-0.140181	-0.82647	0.408538	0.660004
ENSMUSG00000010057	Nprl2	protein_coding	nitrogen permease regulator-like 2 [Source:MGI Symbol;Acc:MGI:1914482]	56032	9	107542226	107545706	1441	806.306	0.425506	2.25779	0.0239587	0.140158
ENSMUSG00000010064	Slc38a3	protein_coding	solute carrier family 38, member 3 [Source:MGI Symbol;Acc:MGI:1923507]	76257	9	107650634	107669530	3151	770.235	-0.872582	-2.05619	0.0397642	0.187057
ENSMUSG00000010066	Cacna2d2	protein_coding	calcium channel, voltage-dependent, alpha 2/delta subunit 2 [Source:MGI Symbol;Acc:MGI:1929813]	56808	9	107399612	107529343	5783	1288.3	0.276141	1.44181	0.149357	0.389807
ENSMUSG00000010067	Rassf1	protein_coding	Ras association (RalGDS/AF-6) domain family member 1 [Source:MGI Symbol;Acc:MGI:1928386]	56289	9	107551555	107562267	1787	118.854	0.872029	2.73068	0.00632044	0.0653578
ENSMUSG00000010080	Epn3	protein_coding	epsin 3 [Source:MGI Symbol;Acc:MGI:1919139]	71889	11	94489599	94499974	3884	363.148	-0.558681	-1.90879	0.0562888	0.226478
ENSMUSG00000010086	Rnf112	protein_coding	ring finger protein 112 [Source:MGI Symbol;Acc:MGI:106611]	22671	11	61448442	61454131	3161	2332.68	0.304678	1.72429	0.084656	0.283886
ENSMUSG00000010095	Slc3a2	protein_coding	solute carrier family 3 (activators of dibasic and neutral amino acid transport), member 2 [Source:MGI Symbol;Acc:MGI:96955]	17254	19	8706882	8723369	2813	2143.35	0.242361	1.29895	0.193962	0.447502
ENSMUSG00000010097	Nxf1	protein_coding	nuclear RNA export factor 1 [Source:MGI Symbol;Acc:MGI:1858330]	53319	19	8757073	8772475	2326	1961.34	0.247786	1.49797	0.134142	0.365898
ENSMUSG00000010110	Stx5a	protein_coding	syntaxin 5A [Source:MGI Symbol;Acc:MGI:1928483]	56389	19	8741413	8756069	1697	1295.48	-0.581756	-2.53483	0.0112501	0.0909806
ENSMUSG00000010122	Slc47a1	protein_coding	solute carrier family 47, member 1 [Source:MGI Symbol;Acc:MGI:1914723]	67473	11	61343401	61378345	2639	40.9976	-1.81667	-3.02126	0.00251727	0.037119
ENSMUSG00000010136	Pifo	protein_coding	primary cilia formation [Source:MGI Symbol;Acc:MGI:1923670]	100503311	3	105996957	106014646	956	15.4556	0.0422507	0.0718584	0.942715	0.993485
ENSMUSG00000010142	Tnfrsf13b	protein_coding	tumor necrosis factor receptor superfamily, member 13b [Source:MGI Symbol;Acc:MGI:1889411]	57916	11	61126755	61149372	2556	81.9404	-1.10103	-2.81119	0.0049358	0.056394
ENSMUSG00000010154	Spire2	protein_coding	spire homolog 2 (Drosophila) [Source:MGI Symbol;Acc:MGI:2446256]	234857	8	123332713	123369515	2330	2365.01	-0.191118	-0.653766	0.513262	0.741216
ENSMUSG00000010175	Prox1	protein_coding	prospero homeobox 1 [Source:MGI Symbol;Acc:MGI:97772]	19130	1	190118035	190170714	7913	721.396	-1.23383	-3.50282	0.000460367	0.0131826
ENSMUSG00000010205	Raver1	protein_coding	ribonucleoprotein, PTB-binding 1 [Source:MGI Symbol;Acc:MGI:1919016]	71766	9	21074158	21092008	3470	758.798	0.0224352	0.127909	0.898221	0.973358
ENSMUSG00000010277	2610507B11Rik	protein_coding	RIKEN cDNA 2610507B11 gene [Source:MGI Symbol;Acc:MGI:1919753]	72503	11	78261752	78290623	895	4215.62	0.153665	0.694459	0.487394	0.721557
ENSMUSG00000010290	AI597479	protein_coding	expressed sequence AI597479 [Source:MGI Symbol;Acc:MGI:2138299]	98404	1	43098710	43115947	3458	1055.16	-0.318321	-1.47966	0.138965	0.373804
ENSMUSG00000010307	Tmem86a	protein_coding	transmembrane protein 86A [Source:MGI Symbol;Acc:MGI:1915143]	67893	7	47050601	47054777	1831	511.19	0.338424	1.8014	0.0716403	0.257374
ENSMUSG00000010311	Optc	protein_coding	opticin [Source:MGI Symbol;Acc:MGI:2151113]	269120	1	133897199	133907999	1885	22.9566	0.709701	1.40209	0.160889	0.405805
ENSMUSG00000010342	Tex14	protein_coding	testis expressed gene 14 [Source:MGI Symbol;Acc:MGI:1933227]	83560	11	87405065	87555823	4763	12.4148	-0.710678	-1.17543	0.239822	0.501691
ENSMUSG00000010358	Ifi35	protein_coding	interferon-induced protein 35 [Source:MGI Symbol;Acc:MGI:1917360]	70110	11	101448407	101458698	1362	94.0918	0.199362	0.517924	0.604512	0.804267
ENSMUSG00000010362	Rdm1	protein_coding	RAD52 motif 1 [Source:MGI Symbol;Acc:MGI:1913849]	66599	11	101627195	101636100	434	255.502	0.186722	0.797327	0.425261	0.672983
ENSMUSG00000010376	Nedd8	protein_coding	neural precursor cell expressed, developmentally down-regulated gene 8 [Source:MGI Symbol;Acc:MGI:97301]	18002	14	55662265	55671906	514	9884.53	-0.0742717	-0.332648	0.7394	0.890316
ENSMUSG00000010392	Gosr1	protein_coding	golgi SNAP receptor complex member 1 [Source:MGI Symbol;Acc:MGI:1858260]	53334	11	76726602	76763579	4289	1527.04	-0.0434072	-0.342262	0.732154	0.886072
ENSMUSG00000010406	Mrpl52	protein_coding	mitochondrial ribosomal protein L52 [Source:MGI Symbol;Acc:MGI:1916086]	68836	14	54426909	54429756	418	1749.48	0.0667252	0.253471	0.799904	0.924064
ENSMUSG00000010435	Spaca7	protein_coding	sperm acrosome associated 7 [Source:MGI Symbol;Acc:MGI:1925884]	78634	8	12573029	12600744	907	0.0812096	0	0	1
ENSMUSG00000010453	Kansl3	protein_coding	KAT8 regulatory NSL complex subunit 3 [Source:MGI Symbol;Acc:MGI:1918055]	226976	1	36335730	36369181	4527	2031.12	0.331378	2.68592	0.00723312	0.070205
ENSMUSG00000010461	Eya4	protein_coding	EYA transcriptional coactivator and phosphatase 4 [Source:MGI Symbol;Acc:MGI:1337104]	14051	10	23102963	23350786	5304	28.2714	0.689756	1.21715	0.223548	0.482749
ENSMUSG00000010476	Ebf3	protein_coding	early B cell factor 3 [Source:MGI Symbol;Acc:MGI:894289]	13593	7	137193673	137314445	4838	1667.73	-0.773419	-2.65216	0.00799784	0.0749906
ENSMUSG00000010492	Uckl1os	antisense	uridine-cytidine kinase 1-like 1, opposite strand [Source:MGI Symbol;Acc:MGI:3801877]		2	181578480	181585170	442	13.4576	-0.0803909	-0.126703	0.899175	0.973569
ENSMUSG00000010505	Myt1	protein_coding	myelin transcription factor 1 [Source:MGI Symbol;Acc:MGI:1100535]	17932	2	181763332	181827797	5327	155.473	-0.367283	-1.02871	0.303615	0.568194
ENSMUSG00000010517	Faf1	protein_coding	Fas-associated factor 1 [Source:MGI Symbol;Acc:MGI:109419]	14084	4	109676588	109963960	4468	1692.69	-0.0946949	-0.613345	0.539649	0.760023
ENSMUSG00000010529	Gm266	protein_coding	predicted gene 266 [Source:MGI Symbol;Acc:MGI:2685112]	212539	12	111484611	111485823	1213	102.417	-1.21951	-2.28163	0.0225112	0.13458
ENSMUSG00000010538	Tsacc	protein_coding	TSSK6 activating co-chaperone [Source:MGI Symbol;Acc:MGI:1924177]	76927	3	88282757	88296999	584	66.4915	0.349337	1.0264	0.304703	0.569151
ENSMUSG00000010554	Mettl16	protein_coding	methyltransferase like 16 [Source:MGI Symbol;Acc:MGI:1914743]	67493	11	74770830	74828525	2073	1137.84	0.0752011	0.686128	0.492633	0.726516
ENSMUSG00000010592	Dazl	protein_coding	deleted in azoospermia-like [Source:MGI Symbol;Acc:MGI:1342328]	13164	17	50279394	50293599	2942	35.5786	0.227522	0.362641
ENSMUSG00000010601	Apol7a	protein_coding	apolipoprotein L 7a [Source:MGI Symbol;Acc:MGI:1923011]	75761	15	77388221	77399110	2388	0.932832	-1.64428	-2.60567	0.00916947	0.0805412
ENSMUSG00000010607	Pigyl	protein_coding	phosphatidylinositol glycan anchor biosynthesis, class Y-like [Source:MGI Symbol;Acc:MGI:1913518]	66268	9	22156846	22158358	695	1398.07	0.0840011	0.331806	0.740036	0.890544
ENSMUSG00000010608	Rbm25	protein_coding	RNA binding motif protein 25 [Source:MGI Symbol;Acc:MGI:1914289]	67039	12	83631236	83683123	2046	1665.78	-0.176998	-0.726597	0.467473	0.705451
ENSMUSG00000010609	Psen2	protein_coding	presenilin 2 [Source:MGI Symbol;Acc:MGI:109284]	19165	1	180227004	180263438	1170	782.573	0.31448	1.51969	0.128589	0.358005
ENSMUSG00000010651	Acaa1b	protein_coding	acetyl-Coenzyme A acyltransferase 1B [Source:MGI Symbol;Acc:MGI:3605455]	235674	9	119148023	119157093	1689	13.8907	0.723183	1.46697	0.142384	0.379282
ENSMUSG00000010660	Plcd1	protein_coding	phospholipase C, delta 1 [Source:MGI Symbol;Acc:MGI:97614]	18799	9	119071527	119093502	2706	204.13	-0.009876	-0.0358333	0.971415	1
ENSMUSG00000010663	Fads1	protein_coding	fatty acid desaturase 1 [Source:MGI Symbol;Acc:MGI:1923517]	76267	19	10182888	10196870	3456	2855.54	-0.779378	-2.80584	0.00501856	0.0570384
ENSMUSG00000010721	Lmbr1	protein_coding	limb region 1 [Source:MGI Symbol;Acc:MGI:1861746]	56873	5	29229802	29378390	4926	939.388	-0.4109	-2.1474	0.0317617	0.166135
ENSMUSG00000010751	Tnfrsf22	protein_coding	tumor necrosis factor receptor superfamily, member 22 [Source:MGI Symbol;Acc:MGI:1930270]	79202	7	143634806	143649661	4170	64.0347	0.319303	1.03478	0.30077	0.565348
ENSMUSG00000010755	Cars	protein_coding	cysteinyl-tRNA synthetase [Source:MGI Symbol;Acc:MGI:1351477]	27267	7	143557230	143600090	3222	1134.47	0.391578	2.44755	0.014383	0.104344
ENSMUSG00000010760	Phlda2	protein_coding	pleckstrin homology like domain, family A, member 2 [Source:MGI Symbol;Acc:MGI:1202307]	22113	7	143501545	143503150	757	0.57465	0	0
ENSMUSG00000010796	Asz1	protein_coding	ankyrin repeat, SAM and basic leucine zipper domain containing 1 [Source:MGI Symbol;Acc:MGI:1921318]	74068	6	18050964	18109061	1736	0.106485	0	0	1
ENSMUSG00000010797	Wnt2	protein_coding	wingless-type MMTV integration site family, member 2 [Source:MGI Symbol;Acc:MGI:98954]	22413	6	17988940	18030585	2255	4.37536	-0.313314	-0.503214	0.614814	0.811719
ENSMUSG00000010803	Gabra1	protein_coding	gamma-aminobutyric acid (GABA) A receptor, subunit alpha 1 [Source:MGI Symbol;Acc:MGI:95613]	14394	11	42130939	42182930	4045	1592.13	-0.48205	-1.69831	0.0894484	0.293014
ENSMUSG00000010825	Grid2ip	protein_coding	glutamate receptor, ionotropic, delta 2 (Grid2) interacting protein 1 [Source:MGI Symbol;Acc:MGI:2176213]	170935	5	143357338	143392152	3825	198.31	-1.85275	-3.42203	0.000621566	0.0160252
ENSMUSG00000010830	Kdelr3	protein_coding	KDEL (Lys-Asp-Glu-Leu) endoplasmic reticulum protein retention receptor 3 [Source:MGI Symbol;Acc:MGI:2145953]	105785	15	79516408	79527739	1414	29.9476	1.30989	2.37108	0.0177362	0.117464
ENSMUSG00000010841	1700006E09Rik	protein_coding	RIKEN cDNA 1700006E09 gene [Source:MGI Symbol;Acc:MGI:1922687]	75437	11	101984279	101992264	608	0.0498618	0	0	1
ENSMUSG00000010911	Apip	protein_coding	APAF1 interacting protein [Source:MGI Symbol;Acc:MGI:1926788]	56369	2	103073675	103092644	919	630.009	-0.343214	-1.36109	0.173486	0.422302
ENSMUSG00000010914	Pdhx	protein_coding	pyruvate dehydrogenase complex, component X [Source:MGI Symbol;Acc:MGI:1351627]	27402	2	103021075	103073513	2506	1675.7	0.182606	1.17551	0.239791	0.501691
ENSMUSG00000010936	Vac14	protein_coding	Vac14 homolog (S. cerevisiae) [Source:MGI Symbol;Acc:MGI:2157980]	234729	8	110618585	110720398	3140	999.741	0.271683	1.61659	0.105967	0.32069
ENSMUSG00000011008	Mcoln2	protein_coding	mucolipin 2 [Source:MGI Symbol;Acc:MGI:1915529]	68279	3	146149833	146195513	2520	2.31902	-2.08001	-3.05868	0.00222312	0.0344759
ENSMUSG00000011034	Slc5a1	protein_coding	solute carrier family 5 (sodium/glucose cotransporter), member 1 [Source:MGI Symbol;Acc:MGI:107678]	20537	5	33104219	33162870	4104	14.9656	0.303985	0.523558	0.600586	0.802373
ENSMUSG00000011052	1700049J03Rik	antisense	RIKEN cDNA 1700049J03 gene [Source:MGI Symbol;Acc:MGI:1920615]		17	26554254	26561499	421	0.78011	0.183463	0.283024	0.777158
ENSMUSG00000011096	Akt1s1	protein_coding	AKT1 substrate 1 (proline-rich) [Source:MGI Symbol;Acc:MGI:1914855]	67605	7	44848991	44855421	1812	2242.33	0.164701	0.634564	0.525713	0.749679
ENSMUSG00000011114	Tbrg1	protein_coding	transforming growth factor beta regulated gene 1 [Source:MGI Symbol;Acc:MGI:1100877]	21376	9	37648763	37657312	1984	1025.26	-0.201306	-0.958673	0.337723	0.600958
ENSMUSG00000011118	Panx3	protein_coding	pannexin 3 [Source:MGI Symbol;Acc:MGI:1918881]	208098	9	37659902	37669235	2531	0.105033	-0.0326501	-0.130727	0.895991
ENSMUSG00000011148	Adssl1	protein_coding	adenylosuccinate synthetase like 1 [Source:MGI Symbol;Acc:MGI:87947]	11565	12	112620045	112641354	1846	1775.61	-0.700138	-2.81364	0.00489838	0.0561186
ENSMUSG00000011154	Cfap161	protein_coding	cilia and flagella associated protein 161 [Source:MGI Symbol;Acc:MGI:1922806]	75556	7	83774101	83794880	2868	25.8121	0.498727	0.966161	0.333964	0.59774
ENSMUSG00000011158	Brf1	protein_coding	BRF1, RNA polymerase III transcription initiation factor 90 kDa subunit [Source:MGI Symbol;Acc:MGI:1919558]	72308	12	112959862	113000621	2755	711.242	0.173021	0.794785	0.426738	0.674353
ENSMUSG00000011171	Vipr2	protein_coding	vasoactive intestinal peptide receptor 2 [Source:MGI Symbol;Acc:MGI:107166]	22355	12	116077726	116146261	1821	819.981	-0.066973	-0.306088	0.759538	0.90263
ENSMUSG00000011179	Odc1	protein_coding	ornithine decarboxylase, structural 1 [Source:MGI Symbol;Acc:MGI:97402]	18263	12	17544873	17551502	2547	1284.43	-0.349312	-1.738	0.0822116	0.278865
ENSMUSG00000011254	Thg1l	protein_coding	tRNA-histidine guanylyltransferase 1-like (S. cerevisiae) [Source:MGI Symbol;Acc:MGI:1913878]	66628	11	45946843	45955494	2250	381.667	-0.779527	-2.40362	0.0162335	0.112327
ENSMUSG00000011256	Adam19	protein_coding	a disintegrin and metallopeptidase domain 19 (meltrin beta) [Source:MGI Symbol;Acc:MGI:105377]	11492	11	46055992	46147343	6383	1401.79	0.0427408	0.279508	0.779855	0.913561
ENSMUSG00000011257	Pabpc4	protein_coding	poly(A) binding protein, cytoplasmic 4 [Source:MGI Symbol;Acc:MGI:2385206]	230721	4	123262351	123298925	245	217.161	0.284427	1.30998	0.190203	0.442496
ENSMUSG00000011263	Exoc3l2	protein_coding	exocyst complex component 3-like 2 [Source:MGI Symbol;Acc:MGI:1921713]	74463	7	19463331	19496762	4016	25.4524	-0.579247	-1.22369	0.221069	0.480178
ENSMUSG00000011267	Zfp296	protein_coding	zinc finger protein 296 [Source:MGI Symbol;Acc:MGI:1926956]	63872	7	19577287	19580656	1530	30.154	0.8539	1.90189	0.0571849	0.22855
ENSMUSG00000011305	Plin5	protein_coding	perilipin 5 [Source:MGI Symbol;Acc:MGI:1914218]	66968	17	56111601	56117596	1986	24.3513	0.771222	1.36637	0.171823	0.420163
ENSMUSG00000011306	Sugp1	protein_coding	SURP and G patch domain containing 1 [Source:MGI Symbol;Acc:MGI:1917866]	70616	8	70042813	70072347	2681	1296.68	0.0491065	0.29046	0.771464	0.90899
ENSMUSG00000011349	Dmrtc2	protein_coding	doublesex and mab-3 related transcription factor like family C2 [Source:MGI Symbol;Acc:MGI:1918491]	71241	7	24870057	24877651	1619	0.174155	0.0467301	0.132228	0.894804
ENSMUSG00000011350	Gm5893	processed_transcript	predicted gene 5893 [Source:MGI Symbol;Acc:MGI:3645761]		7	24818795	24840275	1880	0
ENSMUSG00000011382	Dhdh	protein_coding	dihydrodiol dehydrogenase (dimeric) [Source:MGI Symbol;Acc:MGI:1919005]	71755	7	45470987	45488805	5323	148.312	-0.239377	-0.735217	0.462208	0.701083
ENSMUSG00000011427	Zfp790	protein_coding	zinc finger protein 790 [Source:MGI Symbol;Acc:MGI:1923431]	233056	7	29816114	29831005	3356	368.112	0.0268746	0.136586	0.891358	0.970486
ENSMUSG00000011463	Cpb1	protein_coding	carboxypeptidase B1 (tissue) [Source:MGI Symbol;Acc:MGI:1923953]	76703	3	20248264	20275733	2718	14.0612	-0.86225	-1.55002	0.121137	0.345346
ENSMUSG00000011486	Slc25a41	protein_coding	solute carrier family 25, member 41 [Source:MGI Symbol;Acc:MGI:2144215]	103775	17	57032773	57041654	1225	7.48752	1.0669	1.77554	0.0758085	0.265076
ENSMUSG00000011589	Fsd1	protein_coding	fibronectin type 3 and SPRY domain-containing protein [Source:MGI Symbol;Acc:MGI:1934858]	240121	17	55986511	55996881	1748	2008.22	0.549913	2.16884	0.0300949	0.161204
ENSMUSG00000011632	Pinlyp	protein_coding	phospholipase A2 inhibitor and LY6/PLAUR domain containing [Source:MGI Symbol;Acc:MGI:3615324]	641361	7	24541658	24546118	843	0.127163	0	0	1
ENSMUSG00000011658	Fuz	protein_coding	fuzzy planar cell polarity protein [Source:MGI Symbol;Acc:MGI:1917550]	70300	7	44896079	44902631	1698	339.167	0.363323	1.6356	0.101924	0.313843
ENSMUSG00000011751	Sptbn4	protein_coding	spectrin beta, non-erythrocytic 4 [Source:MGI Symbol;Acc:MGI:1890574]	80297	7	27356383	27447686	4861	1855.24	0.780414	2.90296	0.00369653	0.0477287
ENSMUSG00000011752	Pgam1	protein_coding	phosphoglycerate mutase 1 [Source:MGI Symbol;Acc:MGI:97552]	18648	19	41911871	41918664	1831	513.046	0.24335	0.895207	0.370676	0.629542
ENSMUSG00000011831	Evi5	protein_coding	ecotropic viral integration site 5 [Source:MGI Symbol;Acc:MGI:104736]	14020	5	107744795	107875107	5849	1702.44	-0.172345	-0.750881	0.452724	0.694792
ENSMUSG00000011832	Evi5l	protein_coding	ecotropic viral integration site 5 like [Source:MGI Symbol;Acc:MGI:2442167]	213027	8	4166567	4211257	1300	2414.13	0.429146	2.1539	0.0312483	0.164572
ENSMUSG00000011837	Snapc2	protein_coding	small nuclear RNA activating complex, polypeptide 2 [Source:MGI Symbol;Acc:MGI:1914861]	102209	8	4253080	4256220	1536	950.236	0.180394	0.795271	0.426456	0.674014
ENSMUSG00000011877	Git1	protein_coding	G protein-coupled receptor kinase-interactor 1 [Source:MGI Symbol;Acc:MGI:1927140]	216963	11	77493562	77507786	3512	5115.12	0.180243	0.775729	0.437909	0.682735
ENSMUSG00000011884	Gltp	protein_coding	glycolipid transfer protein [Source:MGI Symbol;Acc:MGI:1929253]	56356	5	114669398	114690984	1762	4745.12	-1.06786	-3.55627	0.000376161	0.0115032
ENSMUSG00000011958	Bnip2	protein_coding	BCL2/adenovirus E1B interacting protein 2 [Source:MGI Symbol;Acc:MGI:109327]	12175	9	69989466	70008317	2464	456.405	-0.509505	-2.04166	0.0411851	0.190751
ENSMUSG00000011960	Ccnt1	protein_coding	cyclin T1 [Source:MGI Symbol;Acc:MGI:1328363]	12455	15	98538689	98570923	7397	700.636	0.106657	0.460451	0.645193	0.831824
ENSMUSG00000012017	Scarf2	protein_coding	scavenger receptor class F, member 2 [Source:MGI Symbol;Acc:MGI:1858430]	224024	16	17797282	17808287	3302	61.2261	-0.425566	-0.903002	0.366525	0.626315
ENSMUSG00000012042	4930579F01Rik	protein_coding	RIKEN cDNA 4930579F01 gene [Source:MGI Symbol;Acc:MGI:1914991]	67741	3	138164078	138193825	1732	0.459315	-0.208588	-0.41147	0.680728
ENSMUSG00000012076	Brms1l	protein_coding	breast cancer metastasis-suppressor 1-like [Source:MGI Symbol;Acc:MGI:1196337]	52592	12	55836324	55869736	2609	2535.05	-0.0948517	-0.615233	0.538401	0.759196
ENSMUSG00000012114	Med15	protein_coding	mediator complex subunit 15 [Source:MGI Symbol;Acc:MGI:2137379]	94112	16	17651221	17722930	3263	1177.42	0.403539	2.26438	0.0235508	0.13872
ENSMUSG00000012117	Dhdds	protein_coding	dehydrodolichyl diphosphate synthase [Source:MGI Symbol;Acc:MGI:1914672]	67422	4	133969028	134000918	3219	3876.87	0.184559	1.63329	0.102408	0.314726
ENSMUSG00000012123	Aim1l	protein_coding	absent in melanoma 1-like [Source:MGI Symbol;Acc:MGI:1334463]	230806	4	134060815	134092504	413	7.88948	-0.123444	-0.193952	0.846214	0.948366
ENSMUSG00000012126	Ubxn11	protein_coding	UBX domain protein 11 [Source:MGI Symbol;Acc:MGI:1914836]	67586	4	134102570	134127593	717	234.054	-0.0841647	-0.332911	0.739201	0.890215
ENSMUSG00000012187	Mogat1	protein_coding	monoacylglycerol O-acyltransferase 1 [Source:MGI Symbol;Acc:MGI:1915643]	68393	1	78510991	78538173	1228	59.0188	-0.0151106	-0.0454273	0.963767	1
ENSMUSG00000012211	Tex22	protein_coding	testis expressed gene 22 [Source:MGI Symbol;Acc:MGI:1922921]	75671	12	113074502	113088917	1267	2.43032	1.32548	1.93469	0.0530289	0.218958
ENSMUSG00000012282	Wnt8a	protein_coding	wingless-type MMTV integration site family, member 8A [Source:MGI Symbol;Acc:MGI:107924]	20890	18	34542313	34548273	1746	0.642871	1.11547	1.74866	0.0803497
ENSMUSG00000012296	Tjap1	protein_coding	tight junction associated protein 1 [Source:MGI Symbol;Acc:MGI:1921344]	74094	17	46257851	46283026	2595	436.93	0.562481	1.90988	0.0561488	0.226333
ENSMUSG00000012350	Ehf	protein_coding	ets homologous factor [Source:MGI Symbol;Acc:MGI:1270840]	13661	2	103263433	103303278	4469	4.28889	-0.126121	-0.190749	0.848722	0.949214
ENSMUSG00000012396	Nanog	protein_coding	Nanog homeobox [Source:MGI Symbol;Acc:MGI:1919200]	71950	6	122707489	122714633	1995	1.80541	-1.56327	-2.30022	0.0214355	0.131147
ENSMUSG00000012405	Rpl15	protein_coding	ribosomal protein L15 [Source:MGI Symbol;Acc:MGI:1913730]	66480	14	18267823	18271391	1922	2471.38	-0.478956	-2.07587	0.0379056	0.182333
ENSMUSG00000012422	Tmem167	protein_coding	transmembrane protein 167 [Source:MGI Symbol;Acc:MGI:1913324]	66074	13	90089123	90143907	8689	3574.07	-0.65129	-2.75854	0.00580608	0.0620572
ENSMUSG00000012428	Steap4	protein_coding	STEAP family member 4 [Source:MGI Symbol;Acc:MGI:1923560]	117167	5	7960457	7982213	3155	18.4909	-0.938414	-1.58439	0.113104	0.332849
ENSMUSG00000012429	Mplkip	protein_coding	M-phase specific PLK1 intereacting protein [Source:MGI Symbol;Acc:MGI:1913558]	66308	13	17695413	17699105	2672	306.38	-0.766904	-2.78784	0.00530604	0.0589471
ENSMUSG00000012443	Kif11	protein_coding	kinesin family member 11 [Source:MGI Symbol;Acc:MGI:1098231]	16551	19	37376403	37421859	4819	32.4131	-0.567405	-1.22259	0.221484	0.480662
ENSMUSG00000012483	Rpa3	protein_coding	replication protein A3 [Source:MGI Symbol;Acc:MGI:1915490]	68240	6	8255936	8259173	670	232.132	-0.113586	-0.385536	0.69984	0.866569
ENSMUSG00000012519	Mlkl	protein_coding	mixed lineage kinase domain-like [Source:MGI Symbol;Acc:MGI:1921818]	74568	8	111311797	111338177	2003	5.63789	-0.75944	-1.21266	0.225262	0.484378
ENSMUSG00000012520	Phox2b	protein_coding	paired-like homeobox 2b [Source:MGI Symbol;Acc:MGI:1100882]	18935	5	67094399	67099301	3013	145.798	0.793832	1.15617	0.247612	0.509481
ENSMUSG00000012535	Tnpo3	protein_coding	transportin 3 [Source:MGI Symbol;Acc:MGI:1196412]	320938	6	29540827	29609887	4251	1161.66	0.031794	0.177777	0.858898	0.955026
ENSMUSG00000012609	Ttll5	protein_coding	tubulin tyrosine ligase-like family, member 5 [Source:MGI Symbol;Acc:MGI:2443657]	320244	12	85824659	86061893	2655	1802.16	0.137048	0.862108	0.388628	0.644607
ENSMUSG00000012640	Zfp715	protein_coding	zinc finger protein 715 [Source:MGI Symbol;Acc:MGI:1917180]	69930	7	43296197	43313294	907	378.379	-0.23596	-0.745454	0.455998	0.697059
ENSMUSG00000012705	Retn	protein_coding	resistin [Source:MGI Symbol;Acc:MGI:1888506]	57264	8	3655770	3660110	874	3.52342	-0.31969	-0.467167	0.64038	0.828923
ENSMUSG00000012777	Acpt	protein_coding	acid phosphatase, testicular [Source:MGI Symbol;Acc:MGI:3644563]	100503991	7	44252148	44257378	1634	0.101177	0	0	1
ENSMUSG00000012819	Cdh23	protein_coding	cadherin 23 (otocadherin) [Source:MGI Symbol;Acc:MGI:1890219]	22295	10	60302748	60696490	10688	43.387	0.862304	1.94627	0.0516225	0.215757
ENSMUSG00000012848	Rps5	protein_coding	ribosomal protein S5 [Source:MGI Symbol;Acc:MGI:1097682]	20103	7	12922290	12926686	794	7908.57	-0.0848535	-0.409922	0.681863	0.855188
ENSMUSG00000012889	Podnl1	protein_coding	podocan-like 1 [Source:MGI Symbol;Acc:MGI:2685352]	244550	8	84125989	84132527	2090	6.5698	0.592099	0.995464	0.319511	0.583746
ENSMUSG00000013033	Adgrl1	protein_coding	adhesion G protein-coupled receptor L1 [Source:MGI Symbol;Acc:MGI:1929461]	330814	8	83900105	83941954	8181	4620.86	0.299965	2.13193	0.0330123	0.169549
ENSMUSG00000013076	Amotl1	protein_coding	angiomotin-like 1 [Source:MGI Symbol;Acc:MGI:1922973]	75723	9	14541966	14643529	8957	826.941	0.0397848	0.182463	0.855219	0.953457
ENSMUSG00000013083	2200002J24Rik	protein_coding	RIKEN cDNA 2200002J24 gene [Source:MGI Symbol;Acc:MGI:1916397]	69147	7	30698926	30700536	612	0.081263	0	0	1
ENSMUSG00000013089	Etv5	protein_coding	ets variant 5 [Source:MGI Symbol;Acc:MGI:1096867]	104156	16	22381309	22439719	3975	778.749	0.0609575	0.46184	0.644196	0.831108
ENSMUSG00000013091	Tmem190	protein_coding	transmembrane protein 190 [Source:MGI Symbol;Acc:MGI:1925302]	78052	7	4782937	4784341	589	3.78236	0.816853	1.26658	0.205306	0.461511
ENSMUSG00000013150	Gfod2	protein_coding	glucose-fructose oxidoreductase domain containing 2 [Source:MGI Symbol;Acc:MGI:1917825]	70575	8	105713854	105758664	4352	1438.65	0.188037	0.988433	0.322941	0.586929
ENSMUSG00000013155	Enkd1	protein_coding	enkurin domain containing 1 [Source:MGI Symbol;Acc:MGI:2142593]	102124	8	105703651	105708210	3354	180.807	0.167513	0.594111	0.552438	0.770488
ENSMUSG00000013158	4933405L10Rik	protein_coding	RIKEN cDNA 4933405L10 gene [Source:MGI Symbol;Acc:MGI:1918296]	71046	8	105707655	105710246	575	6.69437	0.754302	1.24493	0.213159	0.470254
ENSMUSG00000013160	Atp6v0d1	protein_coding	ATPase, H+ transporting, lysosomal V0 subunit D1 [Source:MGI Symbol;Acc:MGI:1201778]	11972	8	105524465	105566047	1629	9042.51	0.0501604	0.430385	0.666916	0.844991
ENSMUSG00000013236	Ptprs	protein_coding	protein tyrosine phosphatase, receptor type, S [Source:MGI Symbol;Acc:MGI:97815]	19280	17	56412431	56476483	6855	5320.86	0.221492	1.17234	0.24106	0.502838
ENSMUSG00000013275	Slc41a1	protein_coding	solute carrier family 41, member 1 [Source:MGI Symbol;Acc:MGI:2444823]	98396	1	131827493	131848865	372	1410.3	-0.354685	-1.69148	0.0907447	0.295438
ENSMUSG00000013338	Fer1l4	protein_coding	fer-1-like 4 (C. elegans) [Source:MGI Symbol;Acc:MGI:1921812]	74562	2	156019139	156052947	6106	0.0571307	0	0	1
ENSMUSG00000013353	4931406B18Rik	protein_coding	RIKEN cDNA 4931406B18 gene [Source:MGI Symbol;Acc:MGI:1921304]	74054	7	43492044	43505940	3970	0.275843	0.198305	0.793818
ENSMUSG00000013367	Iglon5	protein_coding	IgLON family member 5 [Source:MGI Symbol;Acc:MGI:2686277]	210094	7	43472904	43490075	2622	4635.78	0.371046	1.36444	0.172428	0.421009
ENSMUSG00000013415	Igf2bp1	protein_coding	insulin-like growth factor 2 mRNA binding protein 1 [Source:MGI Symbol;Acc:MGI:1890357]	140486	11	95957163	96005940	8378	0.7228	1.89473	3.42724
ENSMUSG00000013418	B4galnt2	protein_coding	beta-1,4-N-acetyl-galactosaminyl transferase 2 [Source:MGI Symbol;Acc:MGI:1342058]	14422	11	95865943	95914891	1722	5.27842	1.12351	1.95392	0.0507103	0.213748
ENSMUSG00000013419	Zfp651	protein_coding	zinc finger protein 651 [Source:MGI Symbol;Acc:MGI:2670992]	270210	9	121759330	121771742	2136	1835.46	-0.524877	-1.68943	0.0911369	0.296016
ENSMUSG00000013465	Nelfb	protein_coding	negative elongation factor complex member B [Source:MGI Symbol;Acc:MGI:1931035]	58202	2	25199712	25211489	2637	2290.86	0.160169	1.10195	0.270485	0.533828
ENSMUSG00000013483	Card14	protein_coding	caspase recruitment domain family, member 14 [Source:MGI Symbol;Acc:MGI:2386258]	170720	11	119307768	119345375	4206	10.6401	-0.878013	-1.62195	0.104815	0.318787
ENSMUSG00000013495	Tmem175	protein_coding	transmembrane protein 175 [Source:MGI Symbol;Acc:MGI:1919642]	72392	5	108629770	108648782	1686	641.005	0.529214	2.12734	0.0333917	0.170393
ENSMUSG00000013523	Bcas1	protein_coding	breast carcinoma amplified sequence 1 [Source:MGI Symbol;Acc:MGI:1924210]	76960	2	170346991	170427845	2222	3084.77	-1.36101	-3.58429	0.000338	0.0108155
ENSMUSG00000013539	Tango2	protein_coding	transport and golgi organization 2 [Source:MGI Symbol;Acc:MGI:101825]	27883	16	18300825	18348103	1495	5067.31	-0.187342	-0.967392	0.333348	0.597123
ENSMUSG00000013562	4833413E03Rik	lincRNA	RIKEN cDNA 4833413E03 gene [Source:MGI Symbol;Acc:MGI:1925354]		17	31557126	31559113	1092	0.068686	0	0	1
ENSMUSG00000013584	Aldh1a2	protein_coding	aldehyde dehydrogenase family 1, subfamily A2 [Source:MGI Symbol;Acc:MGI:107928]	19378	9	71215789	71296243	2264	398.88	-0.282591	-0.977092	0.328523	0.59291
ENSMUSG00000013593	Ndufs2	protein_coding	NADH dehydrogenase (ubiquinone) Fe-S protein 2 [Source:MGI Symbol;Acc:MGI:2385112]	226646	1	171234853	171251388	503	8712.29	0.235913	1.73466	0.0828017	0.280014
ENSMUSG00000013611	Snx31	protein_coding	sorting nexin 31 [Source:MGI Symbol;Acc:MGI:1913946]	66696	15	36504062	36555573	340	2.34408	-0.200978	-0.294605	0.768296	0.907246
ENSMUSG00000013622	Atraid	protein_coding	all-trans retinoic acid induced differentiation factor [Source:MGI Symbol;Acc:MGI:1918918]	381629	5	31048312	31054623	391	1298.17	-0.237545	-1.2598	0.20774	0.463755
ENSMUSG00000013629	Cad	protein_coding	carbamoyl-phosphate synthetase 2, aspartate transcarbamylase, and dihydroorotase [Source:MGI Symbol;Acc:MGI:1916969]	69719	5	31054780	31078479	7137	259.399	0.51364	1.79347	0.0728981	0.259853
ENSMUSG00000013643	Lypd8	protein_coding	LY6/PLAUR domain containing 8 [Source:MGI Symbol;Acc:MGI:1917413]	70163	11	58379043	58390728	1093	2.32893	2.44626	3.57286	0.000353105	0.0110463
ENSMUSG00000013646	Sh3bp5l	protein_coding	SH3 binding domain protein 5 like [Source:MGI Symbol;Acc:MGI:1933124]	79566	11	58330724	58347728	2977	4837.5	0.129703	0.67101	0.502214	0.733499
ENSMUSG00000013653	1810065E05Rik	protein_coding	RIKEN cDNA 1810065E05 gene [Source:MGI Symbol;Acc:MGI:1917114]	69864	11	58421111	58426024	926	0.0279958	0	0	1
ENSMUSG00000013662	Atad1	protein_coding	ATPase family, AAA domain containing 1 [Source:MGI Symbol;Acc:MGI:1915229]	67979	19	32672563	32712298	2813	3526.97	-0.404305	-2.11697	0.0342624	0.17242
ENSMUSG00000013663	Pten	protein_coding	phosphatase and tensin homolog [Source:MGI Symbol;Acc:MGI:109583]	19211	19	32757497	32826160	8292	2112.26	-0.0282545	-0.104693	0.91662	0.980712
ENSMUSG00000013668	4933402N03Rik	protein_coding	RIKEN cDNA 4933402N03 gene [Source:MGI Symbol;Acc:MGI:1914681]	233918	7	131137713	131146314	1826	0
ENSMUSG00000013698	Pea15a	protein_coding	phosphoprotein enriched in astrocytes 15A [Source:MGI Symbol;Acc:MGI:104799]	18611	1	172196728	172206804	2501	16689.5	-0.209111	-2.02076	0.0433051	0.196493
ENSMUSG00000013701	Timm23	protein_coding	translocase of inner mitochondrial membrane 23 [Source:MGI Symbol;Acc:MGI:1858317]	53600	14	32180162	32201898	1173	64.256	-0.476262	-1.62992	0.103119	0.315904
ENSMUSG00000013707	Tnfaip8l2	protein_coding	tumor necrosis factor, alpha-induced protein 8-like 2 [Source:MGI Symbol;Acc:MGI:1917019]	69769	3	95139521	95142360	1122	66.3923	0.774975	1.61196	0.10697	0.322263
ENSMUSG00000013736	Trnt1	protein_coding	tRNA nucleotidyl transferase, CCA-adding, 1 [Source:MGI Symbol;Acc:MGI:1917297]	70047	6	106769120	106782474	1934	904.393	-0.712707	-3.25487	0.00113443	0.0235801
ENSMUSG00000013766	Ly6g6e	protein_coding	lymphocyte antigen 6 complex, locus G6E [Source:MGI Symbol;Acc:MGI:1917524]	70274	17	35076902	35078804	464	56.2638	-0.24107	-0.473155	0.636102	0.826175
ENSMUSG00000013787	Ehmt2	protein_coding	euchromatic histone lysine N-methyltransferase 2 [Source:MGI Symbol;Acc:MGI:2148922]	110147	17	34898469	34914052	3882	2628.4	0.45409	1.98966	0.0466283	0.204263
ENSMUSG00000013822	Elof1	protein_coding	ELF1 homolog, elongation factor 1 [Source:MGI Symbol;Acc:MGI:1913376]	66126	9	22112989	22117172	1053	2816.01	-0.155395	-0.624268	0.532452	0.754859
ENSMUSG00000013833	Med16	protein_coding	mediator complex subunit 16 [Source:MGI Symbol;Acc:MGI:2158394]	216154	10	79894708	79908923	3197	932.047	0.590338	2.31267	0.0207411	0.128487
ENSMUSG00000013846	St3gal1	protein_coding	ST3 beta-galactoside alpha-2,3-sialyltransferase 1 [Source:MGI Symbol;Acc:MGI:98304]	20442	15	67102875	67113992	4985	718.751	-0.148358	-0.750677	0.452847	0.694826
ENSMUSG00000013858	Tmem259	protein_coding	transmembrane protein 259 [Source:MGI Symbol;Acc:MGI:2177957]	216157	10	79974948	79984330	3487	3230.04	0.338857	0.978456	0.327849	0.592067
ENSMUSG00000013878	Rnf170	protein_coding	ring finger protein 170 [Source:MGI Symbol;Acc:MGI:1924983]	77733	8	26119368	26151790	3929	480.157	-0.469935	-1.9805	0.0476477	0.206457
ENSMUSG00000013921	Clip3	protein_coding	CAP-GLY domain containing linker protein 3 [Source:MGI Symbol;Acc:MGI:1923936]	76686	7	30291728	30308367	634	20091.7	0.161508	0.945062	0.344627	0.606392
ENSMUSG00000013928	Thap8	protein_coding	THAP domain containing 8 [Source:MGI Symbol;Acc:MGI:1922879]		7	30280094	30290237	1184	1.5486	0.0535502	0.0791495	0.936914	0.989895
ENSMUSG00000013936	Myl2	protein_coding	myosin, light polypeptide 2, regulatory, cardiac, slow [Source:MGI Symbol;Acc:MGI:97272]	17906	5	122100951	122113472	662	105.062	-0.294936	-0.453248	0.65037	0.834446
ENSMUSG00000013973	Dedd	protein_coding	death effector domain-containing [Source:MGI Symbol;Acc:MGI:1333874]	21945	1	171329145	171342331	2563	133.442	0.0645837	0.198671	0.84252	0.946703
ENSMUSG00000013974	Mcemp1	protein_coding	mast cell expressed membrane protein 1 [Source:MGI Symbol;Acc:MGI:1916439]	69189	8	3665754	3669259	1494	5.7582	0.328413	0.48452	0.628017	0.820062
ENSMUSG00000013997	Nit1	protein_coding	nitrilase 1 [Source:MGI Symbol;Acc:MGI:1350916]	27045	1	171338008	171345646	3041	905.206	0.144709	0.766838	0.443178	0.687428
ENSMUSG00000014030	Pax5	protein_coding	paired box 5 [Source:MGI Symbol;Acc:MGI:97489]	18507	4	44524757	44710487	8004	3.00833	1.01604	1.47894	0.139156	0.374101
ENSMUSG00000014039	Prdm15	protein_coding	PR domain containing 15 [Source:MGI Symbol;Acc:MGI:1930121]	114604	16	97791467	97851850	6194	203.596	0.262778	1.01413	0.310521	0.575123
ENSMUSG00000014074	Rnf168	protein_coding	ring finger protein 168 [Source:MGI Symbol;Acc:MGI:1917488]	70238	16	32277459	32301434	3932	1346.15	-0.102502	-0.649156	0.516237	0.742405
ENSMUSG00000014075	Tctex1d2	protein_coding	Tctex1 domain containing 2 [Source:MGI Symbol;Acc:MGI:1913311]	66061	16	32419702	32429099	838	651.865	-0.0702588	-0.313531	0.753877	0.898792
ENSMUSG00000014077	Chp1	protein_coding	calcineurin-like EF hand protein 1 [Source:MGI Symbol;Acc:MGI:1927185]	56398	2	119547697	119587027	2609	10470.8	-0.085704	-0.604413	0.545569	0.764892
ENSMUSG00000014104	Sval2	protein_coding	seminal vesicle antigen-like 2 [Source:MGI Symbol;Acc:MGI:1934254]	84543	6	41852989	41864413	497	0.0307476	0	0	1
ENSMUSG00000014158	Trpv4	protein_coding	transient receptor potential cation channel, subfamily V, member 4 [Source:MGI Symbol;Acc:MGI:1926945]	63873	5	114622152	114658421	3228	17.3865	0.682216	1.31313	0.189138	0.441124
ENSMUSG00000014164	Klhl3	protein_coding	kelch-like 3 [Source:MGI Symbol;Acc:MGI:2445185]	100503085	13	58004221	58113592	3156	22.0137	0.543243	0.983521	0.325351	0.589493
ENSMUSG00000014177	Tvp23b	protein_coding	trans-golgi network vesicle protein 23B [Source:MGI Symbol;Acc:MGI:1914760]	67510	11	62879455	62916780	1784	984.923	-1.38548	-4.29349	1.75883e-05	0.00161835
ENSMUSG00000014195	Dnajc7	protein_coding	DnaJ heat shock protein family (Hsp40) member C7 [Source:MGI Symbol;Acc:MGI:1928373]	56354	11	100582818	100620168	770	7523.39	0.276429	1.85228	0.0639863	0.242973
ENSMUSG00000014198	Zfp385c	protein_coding	zinc finger protein 385C [Source:MGI Symbol;Acc:MGI:3608347]	278304	11	100627543	100692455	2766	36.0331	0.19412	0.43795	0.661422	0.841619
ENSMUSG00000014226	Cacybp	protein_coding	calcyclin binding protein [Source:MGI Symbol;Acc:MGI:1270839]	12301	1	160202367	160212875	2098	7339.32	-0.171952	-0.849058	0.395849	0.650214
ENSMUSG00000014232	Cluap1	protein_coding	clusterin associated protein 1 [Source:MGI Symbol;Acc:MGI:1924029]	76779	16	3908801	3941147	638	497.771	-0.243711	-1.21655	0.223775	0.482936
ENSMUSG00000014243	Zswim7	protein_coding	zinc finger SWIM-type containing 7 [Source:MGI Symbol;Acc:MGI:1916997]	69747	11	62267224	62281375	732	845.164	-0.00493489	-0.0207071	0.983479	1
ENSMUSG00000014245	Pigl	protein_coding	phosphatidylinositol glycan anchor biosynthesis, class L [Source:MGI Symbol;Acc:MGI:2681271]	327942	11	62458460	62514417	2174	116.961	-0.2104	-0.598366	0.549596	0.76844
ENSMUSG00000014294	Ndufa2	protein_coding	NADH dehydrogenase (ubiquinone) 1 alpha subcomplex, 2 [Source:MGI Symbol;Acc:MGI:1343103]	17991	18	36742332	36744557	572	8171.3	0.160493	0.67164	0.501813	0.733433
ENSMUSG00000014301	Pam16	protein_coding	presequence translocase-asssociated motor 16 homolog (S. cerevisiae) [Source:MGI Symbol;Acc:MGI:1913699]	66449	16	4616464	4624988	346	26.9814	0.639673	1.55828	0.119166	0.342082
ENSMUSG00000014303	Glis2	protein_coding	GLIS family zinc finger 2 [Source:MGI Symbol;Acc:MGI:1932535]	83396	16	4594713	4624924	3619	297.514	0.174207	0.758451	0.448181	0.691194
ENSMUSG00000014313	Cox6c	protein_coding	cytochrome c oxidase subunit VIc [Source:MGI Symbol;Acc:MGI:104614]	12864	15	35925886	35938246	648	17567.6	-0.173307	-0.670069	0.502814	0.73394
ENSMUSG00000014329	Bicc1	protein_coding	BicC family RNA binding protein 1 [Source:MGI Symbol;Acc:MGI:1933388]	83675	10	70922832	71159700	5431	189.986	-0.138652	-0.352446	0.724504	0.881644
ENSMUSG00000014349	Ube2z	protein_coding	ubiquitin-conjugating enzyme E2Z [Source:MGI Symbol;Acc:MGI:1343160]	268470	11	96047432	96065388	3997	4769.47	0.419414	3.75312	0.00017465	0.00710935
ENSMUSG00000014351	Gip	protein_coding	gastric inhibitory polypeptide [Source:MGI Symbol;Acc:MGI:107504]	14607	11	96024545	96030831	652	0.0211293	0	0	1
ENSMUSG00000014353	Tmem87b	protein_coding	transmembrane protein 87B [Source:MGI Symbol;Acc:MGI:1919727]	72477	2	128818118	128854261	4807	814.038	-0.0927183	-0.489301	0.624629	0.818205
ENSMUSG00000014355	Anapc1	protein_coding	anaphase promoting complex subunit 1 [Source:MGI Symbol;Acc:MGI:103097]	17222	2	128610104	128687391	8942	899.153	-0.352054	-1.88789	0.0590401	0.233131
ENSMUSG00000014361	Mertk	protein_coding	c-mer proto-oncogene tyrosine kinase [Source:MGI Symbol;Acc:MGI:96965]	17289	2	128698956	128802894	4302	157.609	-0.288892	-0.615035	0.538531	0.759276
ENSMUSG00000014402	Tsg101	protein_coding	tumor susceptibility gene 101 [Source:MGI Symbol;Acc:MGI:106581]	22088	7	46888949	46919969	1949	2478.3	-0.125075	-0.798264	0.424717	0.672602
ENSMUSG00000014418	Hps5	protein_coding	Hermansky-Pudlak syndrome 5 [Source:MGI Symbol;Acc:MGI:2180307]	246694	7	46760466	46796064	4735	291.93	-0.649754	-2.17678	0.0294972	0.159481
ENSMUSG00000014426	Map3k4	protein_coding	mitogen-activated protein kinase kinase kinase 4 [Source:MGI Symbol;Acc:MGI:1346875]	26407	17	12227621	12318660	5305	924.117	0.335361	2.10052	0.0356833	0.176367
ENSMUSG00000014444	Piezo1	protein_coding	piezo-type mechanosensitive ion channel component 1 [Source:MGI Symbol;Acc:MGI:3603204]	234839	8	122481698	122551329	8219	15.5343	1.4251	2.38117	0.0172578	0.115853
ENSMUSG00000014453	Blk	protein_coding	B lymphoid kinase [Source:MGI Symbol;Acc:MGI:88169]	12143	14	63372837	63417187	2475	5.54158	-0.16109	-0.243996	0.807234	0.927443
ENSMUSG00000014470	Rnf166	protein_coding	ring finger protein 166 [Source:MGI Symbol;Acc:MGI:1915968]	68718	8	122466147	122476064	1783	675.861	-0.655962	-2.69098	0.00712434	0.0698175
ENSMUSG00000014496	Ankrd28	protein_coding	ankyrin repeat domain 28 [Source:MGI Symbol;Acc:MGI:2145661]	105522	14	31700015	31830415	5229	1053.09	-0.656678	-2.41789	0.0156106	0.109988
ENSMUSG00000014498	Ankrd52	protein_coding	ankyrin repeat domain 52 [Source:MGI Symbol;Acc:MGI:2444029]	237615	10	128377115	128408704	3324	781.21	0.980335	2.91117	0.00360074	0.0469711
ENSMUSG00000014503	Pkd2l2	protein_coding	polycystic kidney disease 2-like 2 [Source:MGI Symbol;Acc:MGI:1858231]	53871	18	34409423	34442789	2132	589.463	0.375533	1.31237	0.189395	0.44146
ENSMUSG00000014504	Srp19	protein_coding	signal recognition particle 19 [Source:MGI Symbol;Acc:MGI:1913634]	66384	18	34330847	34336599	772	3594.86	-0.263391	-1.25201	0.210567	0.466841
ENSMUSG00000014529	Tmbim7	protein_coding	transmembrane BAX inhibitor motif containing 7 [Source:MGI Symbol;Acc:MGI:1922305]	75010	5	3651181	3680325	758	13.6921	-0.294962	-0.468376	0.639516	0.828374
ENSMUSG00000014542	Clec4f	protein_coding	C-type lectin domain family 4, member f [Source:MGI Symbol;Acc:MGI:1859834]	51811	6	83644542	83656187	2471	0.429034	-0.153042	-0.575246
ENSMUSG00000014543	Klra17	protein_coding	killer cell lectin-like receptor, subfamily A, member 17 [Source:MGI Symbol;Acc:MGI:2180674]	170733	6	129831154	129876672	1190	0.344309	-0.202169	-0.539743	0.589374
ENSMUSG00000014547	Wdfy2	protein_coding	WD repeat and FYVE domain containing 2 [Source:MGI Symbol;Acc:MGI:2442811]	268752	14	62837690	62956886	2011	33.3021	0.636127	1.10939	0.267261	0.530547
ENSMUSG00000014550	Rbsn	protein_coding	rabenosyn, RAB effector [Source:MGI Symbol;Acc:MGI:1925537]	78287	6	92186712	92214925	5334	1382.3	0.144775	1.03483	0.30075	0.565348
ENSMUSG00000014551	Mrps25	protein_coding	mitochondrial ribosomal protein S25 [Source:MGI Symbol;Acc:MGI:1928140]	64658	6	92169525	92184033	6073	2780.19	0.25645	1.49931	0.133793	0.365359
ENSMUSG00000014554	Dguok	protein_coding	deoxyguanosine kinase [Source:MGI Symbol;Acc:MGI:1351602]	27369	6	83480217	83506969	1107	555.669	-0.0532222	-0.298382	0.765411	0.905711
ENSMUSG00000014592	Camta1	protein_coding	calmodulin binding transcription activator 1 [Source:MGI Symbol;Acc:MGI:2140230]	100072	4	150917322	151861876	8533	10276.1	-0.209198	-0.964487	0.334802	0.598381
ENSMUSG00000014599	Csf1	protein_coding	colony stimulating factor 1 (macrophage) [Source:MGI Symbol;Acc:MGI:1339753]	12977	3	107741048	107760469	3058	1011.2	0.00374493	0.0229666	0.981677	1
ENSMUSG00000014601	Strip1	protein_coding	striatin interacting protein 1 [Source:MGI Symbol;Acc:MGI:2443884]	229707	3	107612532	107631694	1550	1731.93	0.283703	1.68379	0.0922227	0.298047
ENSMUSG00000014602	Kif1a	protein_coding	kinesin family member 1A [Source:MGI Symbol;Acc:MGI:108391]	16560	1	93015464	93101951	8206	16112.4	0.474119	2.51786	0.011807	0.0933925
ENSMUSG00000014603	Alx3	protein_coding	aristaless-like homeobox 3 [Source:MGI Symbol;Acc:MGI:1277097]	11694	3	107595031	107605776	1874	0.087713	0	0	1
ENSMUSG00000014606	Slc25a11	protein_coding	solute carrier family 25 (mitochondrial carrier oxoglutarate carrier), member 11 [Source:MGI Symbol;Acc:MGI:1915113]	67863	11	70644196	70647479	1711	4892.51	0.013493	0.0961773	0.92338	0.983624
ENSMUSG00000014609	Chrne	protein_coding	cholinergic receptor, nicotinic, epsilon polypeptide [Source:MGI Symbol;Acc:MGI:87894]	11448	11	70614883	70619216	1591	5.63745	-0.824002	-1.24484	0.213191	0.470254
ENSMUSG00000014633	Cmc2	protein_coding	COX assembly mitochondrial protein 2 [Source:MGI Symbol;Acc:MGI:1913781]	66531	8	116888685	116921455	394	1309.06	0.25611	1.42159	0.155146	0.398757
ENSMUSG00000014668	Chfr	protein_coding	checkpoint with forkhead and ring finger domains [Source:MGI Symbol;Acc:MGI:2444898]	231600	5	110135842	110171972	606	533.238	-0.198064	-0.827687	0.407848	0.659353
ENSMUSG00000014686	Ceacam16	protein_coding	carcinoembryonic antigen-related cell adhesion molecule 16 [Source:MGI Symbol;Acc:MGI:2685615]	330483	7	19852097	19861299	1635	13.8274	0.501133	0.953106	0.340537	0.603705
ENSMUSG00000014704	Hoxa2	protein_coding	homeobox A2 [Source:MGI Symbol;Acc:MGI:96174]	15399	6	52162417	52164831	1775	103.761	-1.60779	-3.56854	0.000358972	0.0111461
ENSMUSG00000014725	Adam28	protein_coding	a disintegrin and metallopeptidase domain 28 [Source:MGI Symbol;Acc:MGI:105988]	13522	14	68606027	68655842	3025	0.493019	0	0	1
ENSMUSG00000014747	Ankrd53	protein_coding	ankyrin repeat domain 53 [Source:MGI Symbol;Acc:MGI:1922555]	75305	6	83762644	83768326	1739	3.54237	0.882914	1.32392	0.185528	0.437072
ENSMUSG00000014748	Tex261	protein_coding	testis expressed gene 261 [Source:MGI Symbol;Acc:MGI:1096575]	21766	6	83768885	83775813	2984	2188.35	0.271756	1.94737	0.0514907	0.215455
ENSMUSG00000014763	Fam120b	protein_coding	family with sequence similarity 120, member B [Source:MGI Symbol;Acc:MGI:1914794]	67544	17	15396246	15433580	4518	2008.54	-0.103463	-0.960654	0.336726	0.600168
ENSMUSG00000014767	Tbp	protein_coding	TATA box binding protein [Source:MGI Symbol;Acc:MGI:101838]	21374	17	15499888	15528379	685	650.095	-0.363615	-1.795	0.072654	0.259556
ENSMUSG00000014769	Psmb1	protein_coding	proteasome (prosome, macropain) subunit, beta type 1 [Source:MGI Symbol;Acc:MGI:104884]	19170	17	15475721	15498276	1036	8595.29	0.112734	0.619735	0.535432	0.756865
ENSMUSG00000014771	Pdcd2	protein_coding	programmed cell death 2 [Source:MGI Symbol;Acc:MGI:104643]	18567	17	15519208	15527301	1120	0
ENSMUSG00000014773	Dll1	protein_coding	delta-like 1 (Drosophila) [Source:MGI Symbol;Acc:MGI:104659]	13388	17	15367354	15376872	3581	79.2607	0.0671663	0.238212	0.811717	0.930001
ENSMUSG00000014776	Nol3	protein_coding	nucleolar protein 3 (apoptosis repressor with CARD domain) [Source:MGI Symbol;Acc:MGI:1925938]	78688	8	105276140	105281939	3176	2297.93	0.567559	2.10744	0.0350791	0.174952
ENSMUSG00000014778	Fhod1	protein_coding	formin homology 2 domain containing 1 [Source:MGI Symbol;Acc:MGI:2679008]	234686	8	105329163	105347953	4304	102.335	0.109041	0.352778	0.724255	0.881528
ENSMUSG00000014782	Plekhg4	protein_coding	pleckstrin homology domain containing, family G (with RhoGef domain) member 4 [Source:MGI Symbol;Acc:MGI:2142544]	102075	8	105373274	105382862	343	19.6824	0.128107	0.244105	0.80715	0.927443
ENSMUSG00000014786	Slc9a5	protein_coding	solute carrier family 9 (sodium/hydrogen exchanger), member 5 [Source:MGI Symbol;Acc:MGI:2685542]	277973	8	105348843	105369881	3499	686.641	-0.36199	-1.41435	0.15726	0.400559
ENSMUSG00000014791	Elmo3	protein_coding	engulfment and cell motility 3 [Source:MGI Symbol;Acc:MGI:2679007]	234683	8	105305601	105310760	2303	47.7769	-0.981806	-2.28598	0.0222552	0.133939
ENSMUSG00000014813	Stc1	protein_coding	stanniocalcin 1 [Source:MGI Symbol;Acc:MGI:109131]	20855	14	69029289	69041401	3743	62.6484	-1.05177	-2.21506	0.0267559	0.150475
ENSMUSG00000014837	4931428F04Rik	protein_coding	RIKEN cDNA 4931428F04 gene [Source:MGI Symbol;Acc:MGI:1921606]	74356	8	105280409	105289864	3313	400.611	0.344246	1.26304	0.206575	0.46255
ENSMUSG00000014846	Tppp3	protein_coding	tubulin polymerization-promoting protein family member 3 [Source:MGI Symbol;Acc:MGI:1915221]	67971	8	105467493	105471526	1127	20051.2	0.298221	1.14399	0.252626	0.515184
ENSMUSG00000014850	Msh3	protein_coding	mutS homolog 3 [Source:MGI Symbol;Acc:MGI:109519]	17686	13	92211872	92355003	3946	511.092	0.166427	0.675298	0.499487	0.731527
ENSMUSG00000014852	Adamts13	protein_coding	a disintegrin-like and metallopeptidase (reprolysin type) with thrombospondin type 1 motif, 13 [Source:MGI Symbol;Acc:MGI:2685556]	279028	2	26973416	27009628	3474	1.45068	-1.27838	-1.88024	0.0600757	0.235202
ENSMUSG00000014856	Tmem208	protein_coding	transmembrane protein 208 [Source:MGI Symbol;Acc:MGI:1913570]	66320	8	105326354	105335219	785	1355.23	0.257781	1.205	0.228204	0.488776
ENSMUSG00000014859	E2f4	protein_coding	E2F transcription factor 4 [Source:MGI Symbol;Acc:MGI:103012]	104394	8	105297663	105305370	1993	758.357	0.317444	1.60415	0.108682	0.325103
ENSMUSG00000014867	Surf4	protein_coding	surfeit gene 4 [Source:MGI Symbol;Acc:MGI:98445]	20932	2	26920040	26933928	3281	2146.98	-0.456364	-2.06825	0.0386168	0.184383
ENSMUSG00000014873	Surf2	protein_coding	surfeit gene 2 [Source:MGI Symbol;Acc:MGI:98444]	20931	2	26916367	26920183	1203	1430.4	-0.0494984	-0.332472	0.739533	0.890316
ENSMUSG00000014905	Dnajb9	protein_coding	DnaJ heat shock protein family (Hsp40) member B9 [Source:MGI Symbol;Acc:MGI:1351618]	27362	12	44205559	44210326	2461	1591.51	-0.169774	-0.677442	0.498125	0.730619
ENSMUSG00000014907	Naf1	protein_coding	nuclear assembly factor 1 ribonucleoprotein [Source:MGI Symbol;Acc:MGI:2682306]	234344	8	66860217	66890564	2990	615.223	-0.409929	-1.97694	0.0480488	0.207413
ENSMUSG00000014932	Yes1	protein_coding	YES proto-oncogene 1, Src family tyrosine kinase [Source:MGI Symbol;Acc:MGI:99147]	22612	5	32611171	32687057	2657	239.313	-0.609023	-1.65738	0.0974417	0.306615
ENSMUSG00000014956	Ppp1cb	protein_coding	protein phosphatase 1, catalytic subunit, beta isoform [Source:MGI Symbol;Acc:MGI:104871]	19046	5	32458843	32517433	5962	13719	-0.879084	-3.65037	0.000261862	0.00925142
ENSMUSG00000014959	Gorasp2	protein_coding	golgi reassembly stacking protein 2 [Source:MGI Symbol;Acc:MGI:2135962]	70231	2	70661576	70712636	2417	3356.46	-0.227323	-1.98359	0.047302	0.205691
ENSMUSG00000014980	Tsen15	protein_coding	tRNA splicing endonuclease subunit 15 [Source:MGI Symbol;Acc:MGI:1913887]	66637	1	152370735	152386688	1133	470.107	0.1693	0.94318	0.345589	0.607569
ENSMUSG00000015001	Oc90	protein_coding	otoconin 90 [Source:MGI Symbol;Acc:MGI:1313269]	18256	15	65876053	65912397	1608	3.10565	0.968277	1.41346	0.157521	0.400929
ENSMUSG00000015002	Efr3a	protein_coding	EFR3 homolog A [Source:MGI Symbol;Acc:MGI:1923990]	76740	15	65787034	65873816	1425	4146.98	-0.602306	-3.21441	0.00130713	0.0256359
ENSMUSG00000015013	Trappc2l	protein_coding	trafficking protein particle complex 2-like [Source:MGI Symbol;Acc:MGI:1916295]	59005	8	122611640	122616660	426	2208.26	-0.231177	-0.983963	0.325134	0.589426
ENSMUSG00000015016	Acsf3	protein_coding	acyl-CoA synthetase family member 3 [Source:MGI Symbol;Acc:MGI:2182591]	257633	8	122775486	122817880	1798	626.008	0.143668	0.548816	0.583132	0.790497
ENSMUSG00000015023	Ddx19a	protein_coding	DEAD (Asp-Glu-Ala-Asp) box polypeptide 19a [Source:MGI Symbol;Acc:MGI:99526]	13680	8	110974996	110997800	2547	373.345	-0.451381	-1.9425	0.0520765	0.216476
ENSMUSG00000015027	Galns	protein_coding	galactosamine (N-acetyl)-6-sulfate sulfatase [Source:MGI Symbol;Acc:MGI:1355303]	50917	8	122578242	122611463	2557	186.907	0.212081	0.892511	0.372119	0.630544
ENSMUSG00000015053	Gata2	protein_coding	GATA binding protein 2 [Source:MGI Symbol;Acc:MGI:95662]	14461	6	88193891	88207032	3135	55.7363	-0.705667	-1.38312	0.166627	0.413433
ENSMUSG00000015083	C8g	protein_coding	complement component 8, gamma polypeptide [Source:MGI Symbol;Acc:MGI:88237]	69379	2	25498651	25501719	1150	44.6343	0.0761349	0.202916	0.839201	0.944238
ENSMUSG00000015085	Entpd2	protein_coding	ectonucleoside triphosphate diphosphohydrolase 2 [Source:MGI Symbol;Acc:MGI:1096863]	12496	2	25395874	25401321	1935	126.405	-0.0221938	-0.0689097	0.945061	0.994692
ENSMUSG00000015087	Rabl6	protein_coding	RAB, member RAS oncogene family-like 6 [Source:MGI Symbol;Acc:MGI:2442633]	227624	2	25583018	25608521	3230	3997.48	0.492024	2.39631	0.0165611	0.113569
ENSMUSG00000015090	Ptgds	protein_coding	prostaglandin D2 synthase (brain) [Source:MGI Symbol;Acc:MGI:99261]	19215	2	25466709	25470046	830	19485	-1.57036	-3.93865	8.19428e-05	0.00439498
ENSMUSG00000015092	Edf1	protein_coding	endothelial differentiation-related factor 1 [Source:MGI Symbol;Acc:MGI:1891227]	59022	2	25557847	25562082	722	5561.47	0.24334	0.981337	0.326427	0.590505
ENSMUSG00000015093	Clic3	protein_coding	chloride intracellular channel 3 [Source:MGI Symbol;Acc:MGI:1916704]	69454	2	25456838	25458776	808	7.58088	1.25403	2.05892	0.0395024	0.186333
ENSMUSG00000015094	Npdc1	protein_coding	neural proliferation, differentiation and control 1 [Source:MGI Symbol;Acc:MGI:1099802]	18146	2	25399351	25409494	1485	9535.39	0.186672	0.753663	0.451052	0.693511
ENSMUSG00000015095	Fbxw5	protein_coding	F-box and WD-40 domain protein 5 [Source:MGI Symbol;Acc:MGI:1354731]	30839	2	25500750	25505471	2388	3379.7	0.0954874	0.455637	0.648651	0.833766
ENSMUSG00000015112	Slc25a13	protein_coding	solute carrier family 25 (mitochondrial carrier, adenine nucleotide translocator), member 13 [Source:MGI Symbol;Acc:MGI:1354721]	50799	6	6041218	6217173	3067	261.714	-0.503042	-1.55933	0.118919	0.34186
ENSMUSG00000015120	Ube2i	protein_coding	ubiquitin-conjugating enzyme E2I [Source:MGI Symbol;Acc:MGI:107365]	22196	17	25261916	25274622	1138	169.842	0.26083	0.698941	0.484589	0.719584
ENSMUSG00000015126	Tsr3	protein_coding	TSR3 20S rRNA accumulation [Source:MGI Symbol;Acc:MGI:1915577]	68327	17	25240170	25242798	1192	888.6	0.652989	2.90617	0.00365886	0.047462
ENSMUSG00000015127	Unkl	protein_coding	unkempt family like zinc finger [Source:MGI Symbol;Acc:MGI:1921404]	74154	17	25188397	25234443	4779	101.816	0.752999	1.98205	0.047474	0.206063
ENSMUSG00000015133	Lrrk1	protein_coding	leucine-rich repeat kinase 1 [Source:MGI Symbol;Acc:MGI:2142227]	233328	7	66226912	66388350	557	67.6609	-1.33855	-3.44559	0.000569823	0.0151633
ENSMUSG00000015134	Aldh1a3	protein_coding	aldehyde dehydrogenase family 1, subfamily A3 [Source:MGI Symbol;Acc:MGI:1861722]	56847	7	66390890	66427517	3443	28.0433	-0.0611874	-0.124569	0.900865	0.97401
ENSMUSG00000015143	Actn1	protein_coding	actinin, alpha 1 [Source:MGI Symbol;Acc:MGI:2137706]	109711	12	80167547	80260371	3734	434.233	0.0181485	0.0721435	0.942488	0.993343
ENSMUSG00000015149	Sirt2	protein_coding	sirtuin 2 [Source:MGI Symbol;Acc:MGI:1927664]	64383	7	28766735	28788661	1828	6801.27	-0.114417	-0.70553	0.480481	0.715881
ENSMUSG00000015165	Hnrnpl	protein_coding	heterogeneous nuclear ribonucleoprotein L [Source:MGI Symbol;Acc:MGI:104816]	15388	7	28808541	28822266	2679	3761.04	0.0584309	0.386476	0.699144	0.86613
ENSMUSG00000015176	Nolc1	protein_coding	nucleolar and coiled-body phosphoprotein 1 [Source:MGI Symbol;Acc:MGI:1918019]	70769	19	46075863	46085528	3634	1938.87	0.0685773	0.364315	0.715623	0.876904
ENSMUSG00000015189	Casd1	protein_coding	CAS1 domain containing 1 [Source:MGI Symbol;Acc:MGI:2384865]	213819	6	4600839	4643355	3961	1585.97	-0.695338	-3.09145	0.00199183	0.0321407
ENSMUSG00000015202	Cnksr3	protein_coding	Cnksr family member 3 [Source:MGI Symbol;Acc:MGI:2674130]	215748	10	7119063	7212237	3447	237.119	-0.658235	-1.81412	0.0696586	0.253363
ENSMUSG00000015214	Mtmr1	protein_coding	myotubularin related protein 1 [Source:MGI Symbol;Acc:MGI:1858271]	53332	X	71364760	71419196	4640	566.069	-0.704648	-2.75132	0.00593547	0.062759
ENSMUSG00000015217	Hmgb3	protein_coding	high mobility group box 3 [Source:MGI Symbol;Acc:MGI:1098219]	15354	X	71555918	71560676	1571	268.693	0.347686	1.73812	0.0821892	0.278865
ENSMUSG00000015222	Map2	protein_coding	microtubule-associated protein 2 [Source:MGI Symbol;Acc:MGI:97175]	17756	1	66175273	66442583	546	17772	-0.315241	-1.31814	0.187458	0.439815
ENSMUSG00000015224	Cyp2j9	protein_coding	cytochrome P450, family 2, subfamily j, polypeptide 9 [Source:MGI Symbol;Acc:MGI:1921769]	74519	4	96568429	96591578	2037	311.918	-1.06698	-2.88296	0.00393961	0.0493417
ENSMUSG00000015242	Nipsnap3a	protein_coding	nipsnap homolog 3A (C. elegans) [Source:MGI Symbol;Acc:MGI:1920648]	73398	4	52989272	53001162	1104	0
ENSMUSG00000015243	Abca1	protein_coding	ATP-binding cassette, sub-family A (ABC1), member 1 [Source:MGI Symbol;Acc:MGI:99607]	11303	4	53030787	53159895	10262	366.689	-0.453703	-1.49471	0.134989	0.36709
ENSMUSG00000015247	Nipsnap3b	protein_coding	nipsnap homolog 3B (C. elegans) [Source:MGI Symbol;Acc:MGI:1913786]	66536	4	53011880	53022060	1552	749.318	-0.0969722	-0.534719	0.592844	0.797456
ENSMUSG00000015289	Lage3	protein_coding	L antigen family, member 3 [Source:MGI Symbol;Acc:MGI:1913442]	66192	X	74351276	74353618	1997	781.824	0.320824	1.4722	0.140966	0.377252
ENSMUSG00000015290	Ubl4a	protein_coding	ubiquitin-like 4A [Source:MGI Symbol;Acc:MGI:95049]	27643	X	74365718	74373218	2442	4300.39	0.109609	1.02672	0.304555	0.569061
ENSMUSG00000015291	Gdi1	protein_coding	guanosine diphosphate (GDP) dissociation inhibitor 1 [Source:MGI Symbol;Acc:MGI:99846]	14567	X	74304998	74311862	2666	13723.1	0.141194	1.1633	0.244709	0.507075
ENSMUSG00000015305	Sash1	protein_coding	SAM and SH3 domain containing 1 [Source:MGI Symbol;Acc:MGI:1917347]	70097	10	8722219	8886070	7183	1134.22	-0.918841	-3.27087	0.00107219	0.0227666
ENSMUSG00000015312	Gadd45b	protein_coding	growth arrest and DNA-damage-inducible 45 beta [Source:MGI Symbol;Acc:MGI:107776]	17873	10	80930073	80932204	1284	412.836	0.195979	0.773135	0.439443	0.683689
ENSMUSG00000015314	Slamf6	protein_coding	SLAM family member 6 [Source:MGI Symbol;Acc:MGI:1353620]	30925	1	171917515	171953170	5729	4.35474	-0.524629	-0.771743	0.440267	0.684451
ENSMUSG00000015316	Slamf1	protein_coding	signaling lymphocytic activation molecule family member 1 [Source:MGI Symbol;Acc:MGI:1351314]	27218	1	171767127	171801184	2693	1.59014	1.12855	1.64482	0.100007	0.310365
ENSMUSG00000015335	Zdhhc12	protein_coding	zinc finger, DHHC domain containing 12 [Source:MGI Symbol;Acc:MGI:1913470]	66220	2	30090944	30093648	1483	219.387	0.417314	1.3356	0.181679	0.432881
ENSMUSG00000015337	Endog	protein_coding	endonuclease G [Source:MGI Symbol;Acc:MGI:1261433]	13804	2	30171493	30174069	1063	395.214	0.638909	1.76945	0.0768191	0.267036
ENSMUSG00000015340	Cybb	protein_coding	cytochrome b-245, beta polypeptide [Source:MGI Symbol;Acc:MGI:88574]	13058	X	9435252	9487771	4752	47.4255	-0.855148	-1.47315	0.140711	0.376912
ENSMUSG00000015341	Golga7	protein_coding	golgi autoantigen, golgin subfamily a, 7 [Source:MGI Symbol;Acc:MGI:1931029]	57437	8	23241346	23257074	1792	2336.71	-0.933071	-4.05516	5.00997e-05	0.0032312
ENSMUSG00000015342	Xk	protein_coding	X-linked Kx blood group [Source:MGI Symbol;Acc:MGI:103569]	22439	X	9272756	9313250	5076	1287.42	-0.0505098	-0.250899	0.801892	0.925032
ENSMUSG00000015354	Pcolce2	protein_coding	procollagen C-endopeptidase enhancer 2 [Source:MGI Symbol;Acc:MGI:1923727]	76477	9	95637601	95698096	4438	391.642	-0.139577	-0.665285	0.505868	0.735898
ENSMUSG00000015355	Cd48	protein_coding	CD48 antigen [Source:MGI Symbol;Acc:MGI:88339]	12506	1	171682009	171705258	922	21.589	-1.66519	-2.74234	0.00610035	0.0640444
ENSMUSG00000015357	Clpx	protein_coding	caseinolytic mitochondrial matrix peptidase chaperone subunit [Source:MGI Symbol;Acc:MGI:1346017]	270166	9	65294260	65330658	2885	988.272	0.124405	0.812393	0.416566	0.666371
ENSMUSG00000015363	Trabd	protein_coding	TraB domain containing [Source:MGI Symbol;Acc:MGI:1915226]	67976	15	89075124	89087077	830	952.673	0.209659	1.06444	0.287131	0.551793
ENSMUSG00000015365	Mov10l1	protein_coding	Moloney leukemia virus 10-like 1 [Source:MGI Symbol;Acc:MGI:1891384]	83456	15	88982909	89055152	845	0.309084	-0.137099	-0.316412	0.75169
ENSMUSG00000015377	Dennd6b	protein_coding	DENN/MADD domain containing 6B [Source:MGI Symbol;Acc:MGI:1916690]	69440	15	89182217	89196474	4607	654.132	0.414189	1.56334	0.117973	0.340404
ENSMUSG00000015396	Cd83	protein_coding	CD83 antigen [Source:MGI Symbol;Acc:MGI:1328316]	12522	13	43785107	43803130	2143	3053.14	-0.592113	-3.06611	0.00216863	0.0339872
ENSMUSG00000015401	Tmem27	protein_coding	transmembrane protein 27 [Source:MGI Symbol;Acc:MGI:1926234]	57394	X	164088830	164118860	1389	14.5858	-1.09342	-1.95456	0.0506354	0.213721
ENSMUSG00000015405	Ace2	protein_coding	angiotensin I converting enzyme (peptidyl-dipeptidase A) 2 [Source:MGI Symbol;Acc:MGI:1917258]	70008	X	164139332	164188420	3578	8.04722	-0.531361	-0.799956	0.423736	0.671749
ENSMUSG00000015437	Gzmb	protein_coding	granzyme B [Source:MGI Symbol;Acc:MGI:109267]	14939	14	56258856	56262260	1418	0.881419	1.20674	1.84604	0.0648861	0.244599
ENSMUSG00000015441	Gzmf	protein_coding	granzyme F [Source:MGI Symbol;Acc:MGI:109254]	14943	14	56205266	56211407	906	0.0600794	0	0	1
ENSMUSG00000015443	Gzmn	protein_coding	granzyme N [Source:MGI Symbol;Acc:MGI:2675494]	245839	14	56165797	56174596	953	0
ENSMUSG00000015451	C4a	processed_transcript	complement component 4A (Rodgers blood group) [Source:MGI Symbol;Acc:MGI:98320]		17	34809092	34823464	526	2.16981	-0.580614	-0.854116	0.393041	0.647912
ENSMUSG00000015452	Ager	protein_coding	advanced glycosylation end product-specific receptor [Source:MGI Symbol;Acc:MGI:893592]	11596	17	34597862	34600936	1370	8.13488	-0.475067	-0.791857	0.428444	0.675664
ENSMUSG00000015461	Atf6b	protein_coding	activating transcription factor 6 beta [Source:MGI Symbol;Acc:MGI:105121]	12915	17	34647146	34655074	2566	1111.69	0.428081	1.91102	0.0560016	0.226117
ENSMUSG00000015467	Egfl8	protein_coding	EGF-like domain 8 [Source:MGI Symbol;Acc:MGI:1932094]	81701	17	34613349	34615971	1478	13.4653	0.293244	0.444543	0.65665	0.838502
ENSMUSG00000015468	Notch4	protein_coding	notch 4 [Source:MGI Symbol;Acc:MGI:107471]	18132	17	34564268	34588503	6591	148.739	0.312957	1.14822	0.250879	0.51354
ENSMUSG00000015474	Ppt2	protein_coding	palmitoyl-protein thioesterase 2 [Source:MGI Symbol;Acc:MGI:1860075]	54397	17	34616662	34628510	1710	693.632	0.380666	1.92738	0.053932	0.221144
ENSMUSG00000015476	Prrt1	protein_coding	proline-rich transmembrane protein 1 [Source:MGI Symbol;Acc:MGI:1932118]	260297	17	34629533	34633126	1940	3313.17	0.110855	0.508832	0.61087	0.809243
ENSMUSG00000015478	Rnf5	protein_coding	ring finger protein 5 [Source:MGI Symbol;Acc:MGI:1860076]	54197	17	34601091	34603690	1238	1150.99	0.174362	0.835392	0.403497	0.656068
ENSMUSG00000015484	Fam163a	protein_coding	family with sequence similarity 163, member A [Source:MGI Symbol;Acc:MGI:3618859]	329274	1	156075966	156205026	3882	211.994	0.0931117	0.307524	0.758444	0.901848
ENSMUSG00000015488	Cacfd1	protein_coding	calcium channel flower domain containing 1 [Source:MGI Symbol;Acc:MGI:1924317]	381356	2	27009926	27021089	1286	2575.2	-0.155759	-0.587314	0.556993	0.773609
ENSMUSG00000015501	Hivep2	protein_coding	human immunodeficiency virus type I enhancer binding protein 2 [Source:MGI Symbol;Acc:MGI:1338076]	15273	10	13966075	14151374	9268	726.643	0.011549	0.0503209	0.959867	1
ENSMUSG00000015519	2310057J18Rik	protein_coding	RIKEN cDNA 2310057J18 gene [Source:MGI Symbol;Acc:MGI:1914969]	67719	10	28972288	28986303	1445	8.54417	-2.42575	-3.57019
ENSMUSG00000015522	Arnt	protein_coding	aryl hydrocarbon receptor nuclear translocator [Source:MGI Symbol;Acc:MGI:88071]	11863	3	95434388	95497240	2557	421.783	-1.0147	-3.47651	0.000507983	0.0140037
ENSMUSG00000015533	Itga2	protein_coding	integrin alpha 2 [Source:MGI Symbol;Acc:MGI:96600]	16398	13	114835916	114932041	4214	1.55386	1.10585	1.61093	0.107195	0.322624
ENSMUSG00000015536	Mocs2	protein_coding	molybdenum cofactor synthesis 2 [Source:MGI Symbol;Acc:MGI:1336894]	17434	13	114818236	114832275	1193	3269.26	0.0339109	0.219556	0.826217	0.93727
ENSMUSG00000015542	Nat9	protein_coding	N-acetyltransferase 9 (GCN5-related, putative) [Source:MGI Symbol;Acc:MGI:1913426]	66176	11	115182832	115187859	1204	1226.07	0.0147495	0.0610247	0.95134	0.997598
ENSMUSG00000015568	Lpl	protein_coding	lipoprotein lipase [Source:MGI Symbol;Acc:MGI:96820]	16956	8	68880491	68907448	4115	303.35	-1.36205	-2.59027	0.00958999	0.0827529
ENSMUSG00000015575	Atp6v0e	protein_coding	ATPase, H+ transporting, lysosomal V0 subunit E [Source:MGI Symbol;Acc:MGI:1328318]	11974	17	26676396	26699644	794	798.917	0.0466012	0.237138	0.812549	0.930432
ENSMUSG00000015579	Nkx2-5	protein_coding	NK2 homeobox 5 [Source:MGI Symbol;Acc:MGI:97350]	18091	17	26838664	26841565	1525	0.0240042	0	0	1
ENSMUSG00000015597	Zfp318	protein_coding	zinc finger protein 318 [Source:MGI Symbol;Acc:MGI:1889348]	57908	17	46383731	46420920	7850	838.134	0.121453	0.716288	0.473814	0.711081
ENSMUSG00000015599	Ttbk1	protein_coding	tau tubulin kinase 1 [Source:MGI Symbol;Acc:MGI:2147036]	106763	17	46442448	46487675	6959	1317.53	0.781579	2.86314	0.00419468	0.0513557
ENSMUSG00000015605	Srf	protein_coding	serum response factor [Source:MGI Symbol;Acc:MGI:106658]	20807	17	46546839	46556162	4093	820.351	0.446355	1.88543	0.0593723	0.233938
ENSMUSG00000015619	Gata3	protein_coding	GATA binding protein 3 [Source:MGI Symbol;Acc:MGI:95663]	14462	2	9857078	9890034	3215	36.6935	-2.55192	-4.52217	6.12087e-06	0.00082286
ENSMUSG00000015627	Gata5	protein_coding	GATA binding protein 5 [Source:MGI Symbol;Acc:MGI:109497]	14464	2	180325133	180334699	3277	0.00839357	0	0	1
ENSMUSG00000015647	Lama5	protein_coding	laminin, alpha 5 [Source:MGI Symbol;Acc:MGI:105382]	16776	2	180176373	180225859	734	80.4422	-0.00127273	-0.00274114	0.997813	1
ENSMUSG00000015652	Steap1	protein_coding	six transmembrane epithelial antigen of the prostate 1 [Source:MGI Symbol;Acc:MGI:1917608]	70358	5	5736317	5749326	1230	6.20214	-0.764753	-1.2692	0.20437	0.46065
ENSMUSG00000015653	Steap2	protein_coding	six transmembrane epithelial antigen of prostate 2 [Source:MGI Symbol;Acc:MGI:1921301]	74051	5	5664829	5694578	10408	1698.81	-1.7096	-4.93294	8.10007e-07	0.000232911
ENSMUSG00000015656	Hspa8	protein_coding	heat shock protein 8 [Source:MGI Symbol;Acc:MGI:105384]	15481	9	40800984	40810087	2394	6877.27	0.468867	2.28467	0.0223324	0.134048
ENSMUSG00000015659	Serac1	protein_coding	serine active site containing 1 [Source:MGI Symbol;Acc:MGI:2447813]	321007	17	6042196	6079741	4007	119.698	-2.14948	-4.47835
ENSMUSG00000015665	Awat1	protein_coding	acyl-CoA wax alcohol acyltransferase 1 [Source:MGI Symbol;Acc:MGI:3588200]	245533	X	100572251	100578205	1390	0.0056983	0	0	1
ENSMUSG00000015668	Pdzd11	protein_coding	PDZ domain containing 11 [Source:MGI Symbol;Acc:MGI:1919871]	72621	X	100622883	100626568	1497	1821.48	-0.637182	-2.62176	0.00874778	0.0785366
ENSMUSG00000015671	Psma2	protein_coding	proteasome (prosome, macropain) subunit, alpha type 2 [Source:MGI Symbol;Acc:MGI:104885]	19166	13	14613242	14625671	944	4914.35	-0.342994	-1.59919	0.109778	0.326682
ENSMUSG00000015672	Mrpl32	protein_coding	mitochondrial ribosomal protein L32 [Source:MGI Symbol;Acc:MGI:2137226]	75398	13	14610301	14613037	768	964.495	-0.729954	-2.6588	0.00784206	0.0738007
ENSMUSG00000015697	Setdb1	protein_coding	SET domain, bifurcated 1 [Source:MGI Symbol;Acc:MGI:1934229]	84505	3	95323525	95357202	5652	674.252	-1.27517	-3.7173	0.000201364	0.00772008
ENSMUSG00000015702	Anxa9	protein_coding	annexin A9 [Source:MGI Symbol;Acc:MGI:1923711]	71790	3	95296096	95307176	1872	13.5508	-0.138057	-0.252858	0.800378	0.92427
ENSMUSG00000015709	Arnt2	protein_coding	aryl hydrocarbon receptor nuclear translocator 2 [Source:MGI Symbol;Acc:MGI:107188]	11864	7	84246278	84410176	6151	4397.85	-0.138449	-1.05248	0.292577	0.557037
ENSMUSG00000015711	Prune1	protein_coding	prune exopolyphosphatase [Source:MGI Symbol;Acc:MGI:1925152]	229589	3	95253674	95282076	3140	986.057	0.18681	1.15067	0.249868	0.51223
ENSMUSG00000015714	Cers2	protein_coding	ceramide synthase 2 [Source:MGI Symbol;Acc:MGI:1924143]	76893	3	95314791	95323599	775	2912.07	-0.904816	-3.49959	0.000465969	0.0133062
ENSMUSG00000015721	Nlrp5	protein_coding	NLR family, pyrin domain containing 5 [Source:MGI Symbol;Acc:MGI:1345193]	23968	7	23385889	23441922	3471	0.580321	-0.717775	-1.50037
ENSMUSG00000015733	Capza2	protein_coding	capping protein (actin filament) muscle Z-line, alpha 2 [Source:MGI Symbol;Acc:MGI:106222]	12343	6	17636234	17666972	515	9673.17	-0.300368	-1.56768	0.116956	0.338962
ENSMUSG00000015745	Plekho1	protein_coding	pleckstrin homology domain containing, family O member 1 [Source:MGI Symbol;Acc:MGI:1914470]	67220	3	95988429	95996001	1931	1300.51	0.0630066	0.248886	0.803449	0.925952
ENSMUSG00000015747	Vps45	protein_coding	vacuolar protein sorting 45 [Source:MGI Symbol;Acc:MGI:891965]	22365	3	95999832	96058466	2637	933.815	0.296055	1.87694	0.0605262	0.235946
ENSMUSG00000015748	Prpf3	protein_coding	pre-mRNA processing factor 3 [Source:MGI Symbol;Acc:MGI:1918017]	70767	3	95830124	95855885	2933	419.991	-0.405955	-1.58803	0.112281	0.331256
ENSMUSG00000015749	Anp32e	protein_coding	acidic (leucine-rich) nuclear phosphoprotein 32 family, member E [Source:MGI Symbol;Acc:MGI:1913721]	66471	3	95929246	95947390	3274	2907.71	-0.00940853	-0.0442854	0.964677	1
ENSMUSG00000015750	Aph1a	protein_coding	aph1 homolog A, gamma secretase subunit [Source:MGI Symbol;Acc:MGI:2385110]	226548	3	95893969	95898288	2863	85.3143	-0.437042	-1.1695	0.242201	0.504302
ENSMUSG00000015755	Tab2	protein_coding	TGF-beta activated kinase 1/MAP3K7 binding protein 2 [Source:MGI Symbol;Acc:MGI:1915902]	68652	10	7905653	7956230	2311	1282.11	-0.457787	-2.00381	0.0450909	0.201059
ENSMUSG00000015757	Ppil4	protein_coding	peptidylprolyl isomerase (cyclophilin)-like 4 [Source:MGI Symbol;Acc:MGI:1914668]	67418	10	7792891	7823135	3471	498.328	-0.191635	-0.829818	0.406642	0.65838
ENSMUSG00000015759	Cnih1	protein_coding	cornichon family AMPA receptor auxiliary protein 1 [Source:MGI Symbol;Acc:MGI:1277202]	12793	14	46775582	46788411	1523	4323.89	-0.433425	-2.53088	0.0113777	0.0915314
ENSMUSG00000015766	Eps8	protein_coding	epidermal growth factor receptor pathway substrate 8 [Source:MGI Symbol;Acc:MGI:104684]	13860	6	137477245	137654876	4567	547.571	-0.862965	-3.0272	0.00246828	0.0368403
ENSMUSG00000015776	Med22	protein_coding	mediator complex subunit 22 [Source:MGI Symbol;Acc:MGI:98446]	20933	2	26905262	26910677	3506	1034.88	-0.0683118	-0.392529	0.694667	0.86372
ENSMUSG00000015787	Abo	protein_coding	ABO blood group (transferase A, alpha 1-3-N-acetylgalactosaminyltransferase, transferase B, alpha 1-3-galactosyltransferase) [Source:MGI Symbol;Acc:MGI:2135738]	80908	2	26842503	26864979	1811	3.9105	-0.290982	-0.439529	0.660278	0.840904
ENSMUSG00000015790	Surf1	protein_coding	surfeit gene 1 [Source:MGI Symbol;Acc:MGI:98443]	20930	2	26913381	26916530	567	3029.39	-0.0395665	-0.246634	0.805191	0.927031
ENSMUSG00000015804	Med28	protein_coding	mediator complex subunit 28 [Source:MGI Symbol;Acc:MGI:1914249]	66999	5	45520229	45529276	4560	4756.43	-0.385342	-2.00753	0.0446934	0.199976
ENSMUSG00000015806	Qdpr	protein_coding	quinoid dihydropteridine reductase [Source:MGI Symbol;Acc:MGI:97836]	110391	5	45434021	45450236	1172	15875.5	-0.60065	-3.26495	0.00109485	0.0231039
ENSMUSG00000015812	Gnrh1	protein_coding	gonadotropin releasing hormone 1 [Source:MGI Symbol;Acc:MGI:95789]	14714	14	67745229	67749435	521	5.66175	-1.10727	-1.64621	0.0997209	0.31007
ENSMUSG00000015829	Tnr	protein_coding	tenascin R [Source:MGI Symbol;Acc:MGI:99516]	21960	1	159523769	159931729	12202	1327.04	-0.0259104	-0.114446	0.908885	0.977653
ENSMUSG00000015837	Sqstm1	protein_coding	sequestosome 1 [Source:MGI Symbol;Acc:MGI:107931]	18412	11	50199366	50210827	2673	27108.7	0.201517	0.942679	0.345845	0.607916
ENSMUSG00000015839	Nfe2l2	protein_coding	nuclear factor, erythroid derived 2, like 2 [Source:MGI Symbol;Acc:MGI:108420]	18024	2	75675513	75704641	2475	630.261	-2.19981	-4.97582	6.49725e-07	0.000206943
ENSMUSG00000015843	Rxrg	protein_coding	retinoid X receptor gamma [Source:MGI Symbol;Acc:MGI:98216]	20183	1	167598384	167639623	2110	436.855	0.460374	1.92936	0.0536859	0.220685
ENSMUSG00000015846	Rxra	protein_coding	retinoid X receptor alpha [Source:MGI Symbol;Acc:MGI:98214]	20181	2	27676440	27762957	628	2095.94	0.697735	3.41783	0.000631218	0.0161771
ENSMUSG00000015850	Adamtsl4	protein_coding	ADAMTS-like 4 [Source:MGI Symbol;Acc:MGI:2389008]	229595	3	95676201	95687917	4036	756.254	-0.490297	-1.54582	0.122148	0.347271
ENSMUSG00000015852	Fcrls	protein_coding	Fc receptor-like S, scavenger receptor [Source:MGI Symbol;Acc:MGI:1933397]	80891	3	87250758	87263738	2273	193.571	-1.54717	-3.52801	0.000418695	0.0122954
ENSMUSG00000015854	Cd5l	protein_coding	CD5 antigen-like [Source:MGI Symbol;Acc:MGI:1334419]	11801	3	87357881	87371073	2036	2.47298	0	0	1	1
ENSMUSG00000015869	Prpsap1	protein_coding	phosphoribosyl pyrophosphate synthetase-associated protein 1 [Source:MGI Symbol;Acc:MGI:1915013]	67763	11	116470845	116494202	1691	2076.21	0.111872	0.778141	0.436486	0.681942
ENSMUSG00000015879	Fam184b	protein_coding	family with sequence similarity 184, member B [Source:MGI Symbol;Acc:MGI:2442958]	58227	5	45529705	45639614	5911	119.794	-0.318258	-0.951371	0.341416	0.604044
ENSMUSG00000015880	Ncapg	protein_coding	non-SMC condensin I complex, subunit G [Source:MGI Symbol;Acc:MGI:1930197]	54392	5	45669919	45700546	3703	6.86492	0.545178	0.873578	0.382348	0.639554
ENSMUSG00000015882	Lcorl	protein_coding	ligand dependent nuclear receptor corepressor-like [Source:MGI Symbol;Acc:MGI:2651932]	209707	5	45697181	45857615	5708	319.338	-1.24148	-2.75773	0.00582038	0.0621451
ENSMUSG00000015889	Lta4h	protein_coding	leukotriene A4 hydrolase [Source:MGI Symbol;Acc:MGI:96836]	16993	10	93453411	93484875	2029	1048.61	0.0485291	0.266607	0.789771	0.918712
ENSMUSG00000015890	Amdhd1	protein_coding	amidohydrolase domain containing 1 [Source:MGI Symbol;Acc:MGI:1919011]	71761	10	93523338	93540033	2421	1.88972	0.264806	0.393005	0.694316	0.863588
ENSMUSG00000015932	Dstn	protein_coding	destrin [Source:MGI Symbol;Acc:MGI:1929270]	56431	2	143915320	143943324	1911	9272.71	-0.110552	-0.669971	0.502876	0.73394
ENSMUSG00000015937	H2afy	protein_coding	H2A histone family, member Y [Source:MGI Symbol;Acc:MGI:1349392]	26914	13	56073619	56136361	2046	1759.05	0.162914	1.32188	0.186209	0.438228
ENSMUSG00000015942	Gtf2ird2	protein_coding	GTF2I repeat domain containing 2 [Source:MGI Symbol;Acc:MGI:2149780]	114674	5	134184019	134224355	3377	362.641	0.16992	0.875679	0.381205	0.638828
ENSMUSG00000015943	Bola1	protein_coding	bolA-like 1 (E. coli) [Source:MGI Symbol;Acc:MGI:1916418]	69168	3	96196588	96219709	995	723.536	0.564458	1.90011	0.0574188	0.228957
ENSMUSG00000015944	Gatsl2	protein_coding	GATS protein-like 2 [Source:MGI Symbol;Acc:MGI:1933384]	80909	5	134099711	134144343	7367	3267.16	0.322041	1.59445	0.110836	0.32873
ENSMUSG00000015947	Fcgr1	protein_coding	Fc receptor, IgG, high affinity I [Source:MGI Symbol;Acc:MGI:95498]	14129	3	96282909	96293969	2589	67.0303	0.237577	0.583207	0.559754	0.775365
ENSMUSG00000015950	Ncf1	protein_coding	neutrophil cytosolic factor 1 [Source:MGI Symbol;Acc:MGI:97283]	17969	5	134220053	134229625	1497	169.352	-0.38711	-0.889395	0.373791	0.632032
ENSMUSG00000015957	Wnt11	protein_coding	wingless-type MMTV integration site family, member 11 [Source:MGI Symbol;Acc:MGI:101948]	22411	7	98835112	98855195	634	46.554	0.673486	1.98207	0.0474709	0.206063
ENSMUSG00000015961	Adss	protein_coding	adenylosuccinate synthetase, non muscle [Source:MGI Symbol;Acc:MGI:87948]	11566	1	177762962	177796511	2771	4080.66	-0.191496	-1.39736	0.162304	0.407889
ENSMUSG00000015962	1700016C15Rik	protein_coding	RIKEN cDNA 1700016C15 gene [Source:MGI Symbol;Acc:MGI:1916678]	69428	1	177729814	177753324	768	0.990007	0	0	1	1
ENSMUSG00000015966	Il17rb	protein_coding	interleukin 17 receptor B [Source:MGI Symbol;Acc:MGI:1355292]	50905	14	29996141	30008896	2009	49.3402	-0.22416	-0.551677	0.58117	0.789032
ENSMUSG00000015968	Cacna1d	protein_coding	calcium channel, voltage-dependent, L type, alpha 1D subunit [Source:MGI Symbol;Acc:MGI:88293]	12289	14	30039949	30491156	9054	212.911	0.10056	0.289581	0.772137	0.909194
ENSMUSG00000015970	Chdh	protein_coding	choline dehydrogenase [Source:MGI Symbol;Acc:MGI:1860776]	218865	14	30009023	30040466	5629	129.421	-0.173128	-0.335521	0.737232	0.888929
ENSMUSG00000015971	Actr8	protein_coding	ARP8 actin-related protein 8 [Source:MGI Symbol;Acc:MGI:1860775]	56249	14	29978337	29993221	2121	1421.05	0.174086	1.30767	0.190984	0.443538
ENSMUSG00000015980	Lrrc27	protein_coding	leucine rich repeat containing 27 [Source:MGI Symbol;Acc:MGI:1923862]	76612	7	139212988	139242979	2113	499.47	0.175185	0.861863	0.388763	0.644607
ENSMUSG00000015981	Stk32c	protein_coding	serine/threonine kinase 32C [Source:MGI Symbol;Acc:MGI:2385336]	57740	7	139103638	139213307	2206	1419	0.496252	2.14404	0.0320297	0.166736
ENSMUSG00000015994	Fnta	protein_coding	farnesyltransferase, CAAX box, alpha [Source:MGI Symbol;Acc:MGI:104683]	14272	8	25998722	26015650	1930	6384.16	-0.271864	-2.13059	0.0331232	0.16974
ENSMUSG00000016018	Skiv2l2	protein_coding	superkiller viralicidic activity 2-like 2 (S. cerevisiae) [Source:MGI Symbol;Acc:MGI:1919448]	72198	13	112867780	112927380	3309	1535.66	0.105991	0.486021	0.626952	0.819697
ENSMUSG00000016024	Lbp	protein_coding	lipopolysaccharide binding protein [Source:MGI Symbol;Acc:MGI:1098776]	16803	2	158306493	158332852	1322	44.7208	-0.318502	-0.722718	0.469853	0.707328
ENSMUSG00000016028	Celsr1	protein_coding	cadherin, EGF LAG seven-pass G-type receptor 1 [Source:MGI Symbol;Acc:MGI:1100883]	12614	15	85898758	86033777	11050	25.5093	-0.856587	-1.6981	0.0894884	0.293091
ENSMUSG00000016087	Fli1	protein_coding	Friend leukemia integration 1 [Source:MGI Symbol;Acc:MGI:95554]	14247	9	32422204	32542861	3318	60.4926	-0.525733	-0.877203	0.380376	0.63837
ENSMUSG00000016128	Stard13	protein_coding	StAR-related lipid transfer (START) domain containing 13 [Source:MGI Symbol;Acc:MGI:2385331]	243362	5	151037510	151233836	5662	378.149	0.210419	0.916744	0.359277	0.619668
ENSMUSG00000016150	Tenm1	protein_coding	teneurin transmembrane protein 1 [Source:MGI Symbol;Acc:MGI:1345185]	23963	X	42527866	43429126	4548	116.877	-0.478524	-0.934874	0.349853	0.610915
ENSMUSG00000016179	Camk1g	protein_coding	calcium/calmodulin-dependent protein kinase I gamma [Source:MGI Symbol;Acc:MGI:2388073]	215303	1	193346346	193370298	1968	911.537	0.36525	1.44733	0.147806	0.387247
ENSMUSG00000016181	Diexf	protein_coding	digestive organ expansion factor homolog (zebrafish) [Source:MGI Symbol;Acc:MGI:2138080]	215193	1	193091104	193130272	336	367.461	0.0216653	0.120326	0.904225	0.975009
ENSMUSG00000016194	Hsd11b1	protein_coding	hydroxysteroid 11-beta dehydrogenase 1 [Source:MGI Symbol;Acc:MGI:103562]	15483	1	193221634	193264075	1623	293.529	-1.06996	-2.21477	0.0267757	0.150475
ENSMUSG00000016200	Syt14	protein_coding	synaptotagmin XIV [Source:MGI Symbol;Acc:MGI:2444490]	329324	1	192891233	193035775	9274	239.605	-0.169482	-0.669751	0.503016	0.73394
ENSMUSG00000016206	H2-M3	protein_coding	histocompatibility 2, M region locus 3 [Source:MGI Symbol;Acc:MGI:95915]	14991	17	37270220	37274484	1438	158.64	0.194239	0.833447	0.404593	0.656659
ENSMUSG00000016239	Lonrf3	protein_coding	LON peptidase N-terminal domain and ring finger 3 [Source:MGI Symbol;Acc:MGI:1921615]	74365	X	36328353	36362341	2278	18.5694	-1.17564	-1.9647	0.0494495	0.210966
ENSMUSG00000016252	Atp5e	protein_coding	ATP synthase, H+ transporting, mitochondrial F1 complex, epsilon subunit [Source:MGI Symbol;Acc:MGI:1855697]	67126	2	174461072	174464105	421	10002.3	-0.333445	-1.28317	0.199434	0.455024
ENSMUSG00000016253	Nelfcd	protein_coding	negative elongation factor complex member C/D, Th1l [Source:MGI Symbol;Acc:MGI:1926424]	57314	2	174415804	174427502	2279	1346.07	0.413867	2.00053	0.0454435	0.201719
ENSMUSG00000016255	Tubb1	protein_coding	tubulin, beta 1 class VI [Source:MGI Symbol;Acc:MGI:107814]	545486	2	174450695	174457882	1406	2.32187	0	0	1	1
ENSMUSG00000016256	Ctsz	protein_coding	cathepsin Z [Source:MGI Symbol;Acc:MGI:1891190]	64138	2	174427493	174439039	1441	1336.04	0.503596	2.2935	0.0218193	0.132395
ENSMUSG00000016257	Prelid3b	protein_coding	PRELI domain containing 3B [Source:MGI Symbol;Acc:MGI:1913640]	66390	2	174465067	174473081	1553	2928.48	-0.0551534	-0.38867	0.69752	0.865234
ENSMUSG00000016262	Sertad4	protein_coding	SERTA domain containing 4 [Source:MGI Symbol;Acc:MGI:2443496]	214791	1	192844488	192855756	3350	424.101	-0.712386	-2.0441	0.0409436	0.190142
ENSMUSG00000016283	H2-M2	protein_coding	histocompatibility 2, M region locus 2 [Source:MGI Symbol;Acc:MGI:95914]	14990	17	37480851	37483552	1550	0.291419	0	0	1
ENSMUSG00000016308	Ube2a	protein_coding	ubiquitin-conjugating enzyme E2A [Source:MGI Symbol;Acc:MGI:102959]	22209	X	36873900	36884222	287	2430.29	-0.145649	-0.790477	0.429249	0.676107
ENSMUSG00000016319	Slc25a5	protein_coding	solute carrier family 25 (mitochondrial carrier, adenine nucleotide translocator), member 5 [Source:MGI Symbol;Acc:MGI:1353496]	11740	X	36795651	36798807	1240	4220.13	-0.343566	-2.38393	0.0171287	0.11551
ENSMUSG00000016327	Atp1b4	protein_coding	ATPase, (Na+)/K+ transporting, beta 4 polypeptide [Source:MGI Symbol;Acc:MGI:1915071]	67821	X	38316184	38336769	4201	1.88094	0.158739	0.246376	0.805391	0.927055
ENSMUSG00000016344	Ppdpf	protein_coding	pancreatic progenitor cell differentiation and proliferation factor [Source:MGI Symbol;Acc:MGI:1913746]	66496	2	181187247	181188771	1160	968.168	0.0184501	0.074584	0.940546	0.992513
ENSMUSG00000016346	Kcnq2	protein_coding	potassium voltage-gated channel, subfamily Q, member 2 [Source:MGI Symbol;Acc:MGI:1309503]	16536	2	181075579	181135300	8209	5169.96	0.162553	0.780514	0.435089	0.680912
ENSMUSG00000016349	Eef1a2	protein_coding	eukaryotic translation elongation factor 1 alpha 2 [Source:MGI Symbol;Acc:MGI:1096317]	13628	2	181147653	181157014	2084	32307.5	0.482072	1.95832	0.0501927	0.212459
ENSMUSG00000016356	Col20a1	protein_coding	collagen, type XX, alpha 1 [Source:MGI Symbol;Acc:MGI:1920618]	73368	2	180986535	181017540	3867	26.6248	-0.500529	-0.904274	0.36585	0.625966
ENSMUSG00000016382	Pls3	protein_coding	plastin 3 (T-isoform) [Source:MGI Symbol;Acc:MGI:104807]	102866	X	75785654	75875182	3149	7295.11	-0.0960147	-0.543023	0.587114	0.793158
ENSMUSG00000016386	Mpped2	protein_coding	metallophosphoesterase domain containing 2 [Source:MGI Symbol;Acc:MGI:1924265]	77015	2	106693269	106868356	2848	626.78	-1.16911	-4.67568	2.92979e-06	0.000536762
ENSMUSG00000016409	Nkap	protein_coding	NFKB activating protein [Source:MGI Symbol;Acc:MGI:1914300]	67050	X	37126795	37150746	4230	701.218	-0.116471	-0.616024	0.537878	0.758841
ENSMUSG00000016427	Ndufa1	protein_coding	NADH dehydrogenase (ubiquinone) 1 alpha subcomplex, 1 [Source:MGI Symbol;Acc:MGI:1929511]	54405	X	37187588	37191163	419	5724.19	0.000400878	0.00203805	0.998374	1
ENSMUSG00000016458	Wt1	protein_coding	Wilms tumor 1 homolog [Source:MGI Symbol;Acc:MGI:98968]	22431	2	105126529	105173616	3090	11.653	0.911392	1.66116	0.0966817	0.305402
ENSMUSG00000016477	E2f3	protein_coding	E2F transcription factor 3 [Source:MGI Symbol;Acc:MGI:1096340]	13557	13	29906575	29985668	4702	686.646	0.0383062	0.190644	0.848804	0.949214
ENSMUSG00000016481	Cr1l	protein_coding	complement component (3b/4b) receptor 1-like [Source:MGI Symbol;Acc:MGI:88513]	12946	1	195097382	195131586	2776	278.164	0.0129625	0.0572713	0.954329	0.999264
ENSMUSG00000016487	Ppfibp1	protein_coding	PTPRF interacting protein, binding protein 1 (liprin beta 1) [Source:MGI Symbol;Acc:MGI:1914783]	67533	6	146888487	147032025	4851	327.898	-1.30434	-3.20327	0.00135874	0.0261558
ENSMUSG00000016493	Cd46	protein_coding	CD46 antigen, complement regulatory protein [Source:MGI Symbol;Acc:MGI:1203290]	17221	1	195036826	195092249	6288	13.1833	-1.34628	-2.32705	0.0199627	0.125774
ENSMUSG00000016494	Cd34	protein_coding	CD34 antigen [Source:MGI Symbol;Acc:MGI:88329]	12490	1	194938819	194961279	2454	253.524	-0.229021	-0.669834	0.502964	0.73394
ENSMUSG00000016495	Plgrkt	protein_coding	plasminogen receptor, C-terminal lysine transmembrane protein [Source:MGI Symbol;Acc:MGI:1915009]	67759	19	29348599	29367390	1020	331.801	-0.575695	-1.6064	0.108187	0.324241
ENSMUSG00000016496	Cd274	protein_coding	CD274 antigen [Source:MGI Symbol;Acc:MGI:1926446]	60533	19	29367455	29388095	3622	170.16	-0.395032	-1.29891	0.193975	0.447502
ENSMUSG00000016498	Pdcd1lg2	protein_coding	programmed cell death 1 ligand 2 [Source:MGI Symbol;Acc:MGI:1930125]	58205	19	29410919	29471157	1645	0.946888	0	0	1	1
ENSMUSG00000016503	Gtf3a	protein_coding	general transcription factor III A [Source:MGI Symbol;Acc:MGI:1913846]	66596	5	146948657	146955614	1298	171.22	0.023427	0.0598488	0.952276	0.997974
ENSMUSG00000016510	Mtif3	protein_coding	mitochondrial translational initiation factor 3 [Source:MGI Symbol;Acc:MGI:1923616]	76366	5	146951573	146963800	4927	415.398	-0.102372	-0.497487	0.618846	0.8147
ENSMUSG00000016520	Lnx2	protein_coding	ligand of numb-protein X 2 [Source:MGI Symbol;Acc:MGI:2155959]	140887	5	147016655	147076586	4557	105.303	0.681677	2.23465	0.0254405	0.14554
ENSMUSG00000016524	Il19	protein_coding	interleukin 19 [Source:MGI Symbol;Acc:MGI:1890472]	329244	1	130932656	130940115	1135	35.2323	-0.999288	-1.80161	0.0716065	0.257371
ENSMUSG00000016526	Dyrk3	protein_coding	dual-specificity tyrosine-(Y)-phosphorylation regulated kinase 3 [Source:MGI Symbol;Acc:MGI:1330300]	226419	1	131127455	131138340	3164	325.518	-0.0370069	-0.141723	0.887299	0.969148
ENSMUSG00000016528	Mapkapk2	protein_coding	MAP kinase-activated protein kinase 2 [Source:MGI Symbol;Acc:MGI:109298]	17164	1	131053700	131097826	2854	1661.77	0.50593	2.61329	0.00896745	0.0796125
ENSMUSG00000016529	Il10	protein_coding	interleukin 10 [Source:MGI Symbol;Acc:MGI:96537]	16153	1	131019845	131024974	1310	0.674189	-0.104992	-0.185652	0.852717
ENSMUSG00000016534	Lamp2	protein_coding	lysosomal-associated membrane protein 2 [Source:MGI Symbol;Acc:MGI:96748]	16784	X	38401357	38456454	2184	3255.14	-0.583026	-2.61633	0.00888817	0.0791767
ENSMUSG00000016541	Atxn10	protein_coding	ataxin 10 [Source:MGI Symbol;Acc:MGI:1859293]	54138	15	85336381	85463836	2425	11018.7	-0.145176	-1.00898	0.312982	0.577614
ENSMUSG00000016552	Foxred2	protein_coding	FAD-dependent oxidoreductase domain containing 2 [Source:MGI Symbol;Acc:MGI:106315]	239554	15	77940522	77956722	4793	463.66	0.285168	1.50749	0.131684	0.362257
ENSMUSG00000016554	Eif3d	protein_coding	eukaryotic translation initiation factor 3, subunit D [Source:MGI Symbol;Acc:MGI:1933181]	55944	15	77958998	77970824	1910	1705.07	0.688487	3.08801	0.002015	0.0323636
ENSMUSG00000016559	H3f3b	protein_coding	H3 histone, family 3B [Source:MGI Symbol;Acc:MGI:1101768]	15081	11	116021912	116027962	2514	4013.7	-0.453439	-2.76673	0.00566209	0.0613407
ENSMUSG00000016619	Nup50	protein_coding	nucleoporin 50 [Source:MGI Symbol;Acc:MGI:1351502]	18141	15	84923428	84942955	4741	1565.56	-0.869992	-2.94513
ENSMUSG00000016624	Phf21b	protein_coding	PHD finger protein 21B [Source:MGI Symbol;Acc:MGI:2443812]	271305	15	84785381	84856049	3377	116.772	0.868223	3.07198	0.00212644	0.0335547
ENSMUSG00000016626	Nlrp14	protein_coding	NLR family, pyrin domain containing 14 [Source:MGI Symbol;Acc:MGI:1924108]	76858	7	107166990	107198102	3272	0.808274	-0.349503	-1.39875
ENSMUSG00000016637	Ift27	protein_coding	intraflagellar transport 27 [Source:MGI Symbol;Acc:MGI:1914292]	67042	15	78159465	78174108	1012	848.925	0.108342	0.541691	0.588031	0.793768
ENSMUSG00000016664	Pacsin2	protein_coding	protein kinase C and casein kinase substrate in neurons 2 [Source:MGI Symbol;Acc:MGI:1345153]	23970	15	83375607	83464606	3693	3978.56	0.456371	2.54524	0.0109203	0.0895026
ENSMUSG00000016756	Cmah	protein_coding	cytidine monophospho-N-acetylneuraminic acid hydroxylase [Source:MGI Symbol;Acc:MGI:103227]	12763	13	24327420	24477285	2859	8.83427	0.697363	1.23287	0.217625	0.476279
ENSMUSG00000016757	Ttll12	protein_coding	tubulin tyrosine ligase-like family, member 12 [Source:MGI Symbol;Acc:MGI:3039573]	223723	15	83575119	83595157	3575	1232.62	0.16387	0.871179	0.383656	0.640965
ENSMUSG00000016758	Bik	protein_coding	BCL2-interacting killer [Source:MGI Symbol;Acc:MGI:1206591]	12124	15	83526862	83544635	943	6.74962	0.429945	0.70874	0.478486	0.714519
ENSMUSG00000016763	Scube1	protein_coding	signal peptide, CUB domain, EGF-like 1 [Source:MGI Symbol;Acc:MGI:1890616]	64706	15	83602583	83725021	5840	241.357	0.377355	1.44368	0.148829	0.388945
ENSMUSG00000016831	Tox4	protein_coding	TOX high mobility group box family member 4 [Source:MGI Symbol;Acc:MGI:1915389]	268741	14	52279146	52296391	5340	1750.33	0.0143942	0.0906412	0.927778	0.985643
ENSMUSG00000016833	Mrps18c	protein_coding	mitochondrial ribosomal protein S18C [Source:MGI Symbol;Acc:MGI:1915985]	68735	5	100798627	100804471	638	1462.38	-0.19371	-0.779956	0.435417	0.681105
ENSMUSG00000016918	Sulf1	protein_coding	sulfatase 1 [Source:MGI Symbol;Acc:MGI:2138563]	240725	1	12692277	12861192	5598	185.705	-1.49107	-4.00479	6.20736e-05	0.00371458
ENSMUSG00000016921	Srsf6	protein_coding	serine/arginine-rich splicing factor 6 [Source:MGI Symbol;Acc:MGI:1915246]	67996	2	162931528	162937121	2897	3621.2	-0.6641	-2.73519	0.00623437	0.0647943
ENSMUSG00000016933	Plcg1	protein_coding	phospholipase C, gamma 1 [Source:MGI Symbol;Acc:MGI:97615]	18803	2	160731300	160775760	4388	777.274	-0.756478	-2.79491	0.00519135	0.0580013
ENSMUSG00000016940	Kctd2	protein_coding	potassium channel tetramerisation domain containing 2 [Source:MGI Symbol;Acc:MGI:1917632]	70382	11	115420128	115431274	1764	3846.18	0.205795	1.20282	0.229047	0.489721
ENSMUSG00000016942	Tmprss6	protein_coding	transmembrane serine protease 6 [Source:MGI Symbol;Acc:MGI:1919003]	71753	15	78439668	78468634	3191	13.0001	0.184895	0.341958	0.732383	0.886179
ENSMUSG00000016946	Kctd5	protein_coding	potassium channel tetramerisation domain containing 5 [Source:MGI Symbol;Acc:MGI:1916509]	69259	17	24047734	24073485	2443	856.159	0.120455	0.804641	0.421027	0.670349
ENSMUSG00000016982	Pom121l2	protein_coding	POM121 membrane glycoprotein-like 2 (rat) [Source:MGI Symbol;Acc:MGI:2684870]	195236	13	21981194	21988734	1943	0.311607	0	0	1
ENSMUSG00000016984	Etaa1	protein_coding	Ewing tumor-associated antigen 1 [Source:MGI Symbol;Acc:MGI:1915395]	68145	11	17938756	17953875	4185	304.7	-0.121731	-0.529985	0.596122	0.799528
ENSMUSG00000016995	Matn4	protein_coding	matrilin 4 [Source:MGI Symbol;Acc:MGI:1328314]	17183	2	164389393	164405160	2179	118.729	-0.996244	-2.39825	0.0164735	0.113338
ENSMUSG00000016998	Svs4	protein_coding	seminal vesicle secretory protein 4 [Source:MGI Symbol;Acc:MGI:98450]	20941	2	164275952	164278459	731	0.00956031	0	0	1
ENSMUSG00000017000	Svs6	protein_coding	seminal vesicle secretory protein 6 [Source:MGI Symbol;Acc:MGI:106178]	20945	2	164316751	164318453	535	0.0465605	0	0	1
ENSMUSG00000017002	Slpi	protein_coding	secretory leukocyte peptidase inhibitor [Source:MGI Symbol;Acc:MGI:109297]	20568	2	164354070	164389095	876	13.8917	-0.397054	-0.678828	0.497247	0.729848
ENSMUSG00000017003	Svs3a	protein_coding	seminal vesicle secretory protein 3A [Source:MGI Symbol;Acc:MGI:1927635]	64335	2	164289268	164291500	1191	0.061168	0	0	1
ENSMUSG00000017004	Svs5	protein_coding	seminal vesicle secretory protein 5 [Source:MGI Symbol;Acc:MGI:98453]	20944	2	164332740	164334396	628	0.255086	0	0	1
ENSMUSG00000017007	Rbpjl	protein_coding	recombination signal binding protein for immunoglobulin kappa J region-like [Source:MGI Symbol;Acc:MGI:1196616]	19668	2	164403141	164415448	4908	6.75012	0.239453	0.374155	0.708289	0.872268
ENSMUSG00000017009	Sdc4	protein_coding	syndecan 4 [Source:MGI Symbol;Acc:MGI:1349164]	20971	2	164424247	164443887	2458	1206.66	-1.06115	-2.46951	0.0135298	0.101189
ENSMUSG00000017049	Ccdc70	protein_coding	coiled-coil domain containing 70 [Source:MGI Symbol;Acc:MGI:1915179]	67929	8	21969775	21974041	961	0
ENSMUSG00000017057	Il13ra1	protein_coding	interleukin 13 receptor, alpha 1 [Source:MGI Symbol;Acc:MGI:105052]	16164	X	36112110	36171259	3712	143.56	-0.30081	-0.792299	0.428187	0.67546
ENSMUSG00000017064	Prl5a1	protein_coding	prolactin family 5, subfamily a, member 1 [Source:MGI Symbol;Acc:MGI:106332]	28078	13	28142484	28151611	1061	0
ENSMUSG00000017119	Nbr1	protein_coding	neighbor of Brca1 gene 1 [Source:MGI Symbol;Acc:MGI:108498]	17966	11	101552149	101581951	4789	3737.49	-0.254865	-1.68865	0.0912866	0.296312
ENSMUSG00000017132	Cyth1	protein_coding	cytohesin 1 [Source:MGI Symbol;Acc:MGI:1334257]	19157	11	118132019	118248592	3135	2301.44	-0.17756	-1.02531	0.305215	0.569348
ENSMUSG00000017144	Rnd3	protein_coding	Rho family GTPase 3 [Source:MGI Symbol;Acc:MGI:1921444]	74194	2	51130438	51149111	2828	864.303	0.0737997	0.359099	0.719521	0.878817
ENSMUSG00000017146	Brca1	protein_coding	breast cancer 1, early onset [Source:MGI Symbol;Acc:MGI:104537]	12189	11	101488764	101551955	6572	65.9431	0.772316	2.14633	0.0318468	0.166312
ENSMUSG00000017165	Gast	protein_coding	gastrin [Source:MGI Symbol;Acc:MGI:104768]	14459	11	100334407	100336996	460	1.35983	0.850129	1.25596	0.20913	0.465087
ENSMUSG00000017167	Cntnap1	protein_coding	contactin associated protein-like 1 [Source:MGI Symbol;Acc:MGI:1858201]	53321	11	101170523	101190724	664	4007.45	0.163227	0.974035	0.330039	0.594467
ENSMUSG00000017176	Nt5c3b	protein_coding	5'-nucleotidase, cytosolic IIIB [Source:MGI Symbol;Acc:MGI:1915356]	68106	11	100422321	100441808	1635	1016.98	-0.0853284	-0.409001	0.682539	0.85557
ENSMUSG00000017188	Coa3	protein_coding	cytochrome C oxidase assembly factor 3 [Source:MGI Symbol;Acc:MGI:1098757]	52469	11	101277968	101279114	886	5126.83	0.103427	0.550163	0.582207	0.789871
ENSMUSG00000017195	Zpbp2	protein_coding	zona pellucida binding protein 2 [Source:MGI Symbol;Acc:MGI:1916626]	69376	11	98551097	98558665	1577	3.26763	0.492479	0.785641	0.432078	0.678379
ENSMUSG00000017204	Gsdma	protein_coding	gasdermin A [Source:MGI Symbol;Acc:MGI:1889509]	57911	11	98664351	98677708	2726	28.1341	-0.109741	-0.235903	0.813508	0.930853
ENSMUSG00000017210	Med24	protein_coding	mediator complex subunit 24 [Source:MGI Symbol;Acc:MGI:1344385]	23989	11	98704591	98729435	4577	1360.35	-0.0321948	-0.164117	0.869639	0.960938
ENSMUSG00000017211	Gsdma2	protein_coding	gasdermin A2 [Source:MGI Symbol;Acc:MGI:1921490]	76758	11	98646759	98657964	1673	0.0930718	-0.0857045	-0.343139
ENSMUSG00000017221	Psmd3	protein_coding	proteasome (prosome, macropain) 26S subunit, non-ATPase, 3 [Source:MGI Symbol;Acc:MGI:98858]	22123	11	98682554	98695979	2148	5201.4	0.0741619	0.295964	0.767257	0.906858
ENSMUSG00000017264	Exosc10	protein_coding	exosome component 10 [Source:MGI Symbol;Acc:MGI:1355322]	50912	4	148558429	148582401	2790	681.257	0.197178	1.09931	0.271632	0.534969
ENSMUSG00000017286	Glod4	protein_coding	glyoxalase domain containing 4 [Source:MGI Symbol;Acc:MGI:1914451]	67201	11	76120987	76243725	1472	1444.92	0.032732	0.191765	0.847926	0.949198
ENSMUSG00000017288	Vps53	protein_coding	VPS53 GARP complex subunit [Source:MGI Symbol;Acc:MGI:1915549]	68299	11	76046226	76179647	2833	1578.32	0.236525	1.68704	0.0915964	0.29691
ENSMUSG00000017291	Taok1	protein_coding	TAO kinase 1 [Source:MGI Symbol;Acc:MGI:1914490]	216965	11	77529162	77607815	11813	2714.86	-0.38214	-1.61167	0.107034	0.322317
ENSMUSG00000017299	Dnttip1	protein_coding	deoxynucleotidyltransferase, terminal, interacting protein 1 [Source:MGI Symbol;Acc:MGI:1923483]	76233	2	164745983	164768607	1664	559.621	0.342416	1.68176	0.0926157	0.298648
ENSMUSG00000017300	Tnnc2	protein_coding	troponin C2, fast [Source:MGI Symbol;Acc:MGI:98780]	21925	2	164777161	164779967	700	11.6006	-0.149737	-0.224563	0.822319	0.935439
ENSMUSG00000017307	Acot8	protein_coding	acyl-CoA thioesterase 8 [Source:MGI Symbol;Acc:MGI:2158201]	170789	2	164792768	164804882	1276	279.623	0.431705	1.55836	0.119147	0.342075
ENSMUSG00000017309	Cd300lg	protein_coding	CD300 molecule like family member G [Source:MGI Symbol;Acc:MGI:1289168]	52685	11	102041509	102055620	837	3.1762	0.768719	1.11752	0.263771	0.527019
ENSMUSG00000017310	Spint4	protein_coding	serine protease inhibitor, Kunitz type 4 [Source:MGI Symbol;Acc:MGI:1925489]	78239	2	164698501	164702453	751	0
ENSMUSG00000017311	Pyy	protein_coding	peptide YY [Source:MGI Symbol;Acc:MGI:99924]	217212	11	102106676	102107832	551	0.430186	0	0	1
ENSMUSG00000017314	Mpp2	protein_coding	membrane protein, palmitoylated 2 (MAGUK p55 subfamily member 2) [Source:MGI Symbol;Acc:MGI:1858257]	50997	11	102057015	102088515	4089	1370.3	-0.0550542	-0.228076	0.819587	0.933636
ENSMUSG00000017316	Ppy	protein_coding	pancreatic polypeptide [Source:MGI Symbol;Acc:MGI:97753]	19064	11	102099930	102101319	487	0.0150176	0	0	1
ENSMUSG00000017344	Vtn	protein_coding	vitronectin [Source:MGI Symbol;Acc:MGI:98940]	22370	11	78499091	78502324	1171	776.236	-0.811765	-1.74174	0.0815547	0.2772
ENSMUSG00000017376	Nlk	protein_coding	nemo like kinase [Source:MGI Symbol;Acc:MGI:1201387]	18099	11	78567168	78697373	4444	1754.61	-0.151475	-0.66792	0.504185	0.734563
ENSMUSG00000017386	Traf4	protein_coding	TNF receptor associated factor 4 [Source:MGI Symbol;Acc:MGI:1202880]	22032	11	78158499	78165589	3223	241.221	0.0151671	0.0412153	0.967124	1
ENSMUSG00000017390	Aldoc	protein_coding	aldolase C, fructose-bisphosphate [Source:MGI Symbol;Acc:MGI:101863]	11676	11	78322968	78327781	2786	36094.9	-0.425704	-1.97347	0.048442	0.208416
ENSMUSG00000017400	Stac2	protein_coding	SH3 and cysteine rich domain 2 [Source:MGI Symbol;Acc:MGI:2144518]	217154	11	98036623	98053462	3050	3708.84	0.015249	0.0913815	0.927189	0.985401
ENSMUSG00000017404	Rpl19	protein_coding	ribosomal protein L19 [Source:MGI Symbol;Acc:MGI:98020]	19921	11	98026710	98030492	737	68.5315	0.45268	1.51003	0.131036	0.361422
ENSMUSG00000017405	Nek8	protein_coding	NIMA (never in mitosis gene a)-related expressed kinase 8 [Source:MGI Symbol;Acc:MGI:1890646]	140859	11	78166106	78176675	2882	79.7712	0.500522	1.49514	0.134878	0.366951
ENSMUSG00000017412	Cacnb4	protein_coding	calcium channel, voltage-dependent, beta 4 subunit [Source:MGI Symbol;Acc:MGI:103301]	12298	2	52428320	52676831	7872	2980.56	-1.29651	-4.06218	4.86167e-05	0.0031857
ENSMUSG00000017417	Plxdc1	protein_coding	plexin domain containing 1 [Source:MGI Symbol;Acc:MGI:1919574]	72324	11	97923238	97986444	2881	1828.01	0.479941	2.5886	0.00963656	0.0828512
ENSMUSG00000017418	Arl5b	protein_coding	ADP-ribosylation factor-like 5B [Source:MGI Symbol;Acc:MGI:1923119]	75869	2	15049395	15082456	6933	781.802	-0.151169	-0.565386	0.571811	0.783337
ENSMUSG00000017421	Zfp207	protein_coding	zinc finger protein 207 [Source:MGI Symbol;Acc:MGI:1340045]	22680	11	80383279	80405733	2898	2314.02	-0.569814	-3.29982	0.000967463	0.0215658
ENSMUSG00000017428	Psmd11	protein_coding	proteasome (prosome, macropain) 26S subunit, non-ATPase, 11 [Source:MGI Symbol;Acc:MGI:1916327]	69077	11	80428615	80473248	2975	2248.97	-0.179348	-0.994166	0.320142	0.584419
ENSMUSG00000017446	C1qtnf1	protein_coding	C1q and tumor necrosis factor related protein 1 [Source:MGI Symbol;Acc:MGI:1919254]	56745	11	118428203	118449963	684	36.36	0.480118	1.09339	0.274223	0.538409
ENSMUSG00000017453	Pipox	protein_coding	pipecolic acid oxidase [Source:MGI Symbol;Acc:MGI:1197006]	19193	11	77880615	77894096	1998	71.2911	-0.779438	-2.03609	0.041741	0.192246
ENSMUSG00000017466	Timp2	protein_coding	tissue inhibitor of metalloproteinase 2 [Source:MGI Symbol;Acc:MGI:98753]	21858	11	118301069	118355740	3709	13629.2	0.0535733	0.456365	0.648128	0.833417
ENSMUSG00000017478	Zc3h18	protein_coding	zinc finger CCCH-type containing 18 [Source:MGI Symbol;Acc:MGI:1923264]	76014	8	122376609	122417360	3810	494.807	-0.0341927	-0.230912	0.817383	0.932872
ENSMUSG00000017485	Top2b	protein_coding	topoisomerase (DNA) II beta [Source:MGI Symbol;Acc:MGI:98791]	21974	14	16365179	16430787	5660	1159.48	-0.547198	-2.25271	0.0242775	0.141294
ENSMUSG00000017491	Rarb	protein_coding	retinoic acid receptor, beta [Source:MGI Symbol;Acc:MGI:97857]	218772	14	16430842	16575472	3034	293.819	-0.367446	-1.85557	0.0635145	0.242341
ENSMUSG00000017493	Igfbp4	protein_coding	insulin-like growth factor binding protein 4 [Source:MGI Symbol;Acc:MGI:96439]	16010	11	99041244	99054392	3831	532.226	-0.370221	-0.972319	0.330892	0.59473
ENSMUSG00000017499	Cdc6	protein_coding	cell division cycle 6 [Source:MGI Symbol;Acc:MGI:1345150]	23834	11	98907801	98923940	4614	11.7425	-0.104568	-0.173924	0.861925	0.956325
ENSMUSG00000017548	Suz12	protein_coding	suppressor of zeste 12 homolog (Drosophila) [Source:MGI Symbol;Acc:MGI:1261758]	52615	11	79993106	80034123	4373	952.967	-0.0972308	-0.394218	0.69342	0.863045
ENSMUSG00000017550	Atad5	protein_coding	ATPase family, AAA domain containing 5 [Source:MGI Symbol;Acc:MGI:2442925]	237877	11	80089400	80135794	7266	59.0397	-1.59273	-3.10377	0.00191073	0.0315563
ENSMUSG00000017561	Crlf3	protein_coding	cytokine receptor-like factor 3 [Source:MGI Symbol;Acc:MGI:1860086]	54394	11	80046493	80080991	2230	616.85	-0.551936	-2.00083	0.0454102	0.20169
ENSMUSG00000017588	Krt27	protein_coding	keratin 27 [Source:MGI Symbol;Acc:MGI:1339999]	16675	11	99345565	99351104	1550	3.60909	1.02131	1.64691	0.0995761	0.309771
ENSMUSG00000017607	Tns4	protein_coding	tensin 4 [Source:MGI Symbol;Acc:MGI:2144377]	217169	11	99065678	99089306	4755	11.9397	0.458818	0.689468
ENSMUSG00000017615	Tnfaip1	protein_coding	tumor necrosis factor, alpha-induced protein 1 (endothelial) [Source:MGI Symbol;Acc:MGI:104961]	21927	11	78522850	78536332	3720	1249.53	0.0875398	0.806506	0.419951	0.669458
ENSMUSG00000017631	Abr	protein_coding	active BCR-related gene [Source:MGI Symbol;Acc:MGI:107771]	109934	11	76416734	76622314	5236	6799.06	-0.0174015	-0.126458	0.899369	0.973655
ENSMUSG00000017639	Rab11fip4	protein_coding	RAB11 family interacting protein 4 (class II) [Source:MGI Symbol;Acc:MGI:2442920]	268451	11	79591212	79698023	7156	7353.33	0.374488	2.72199	0.0064891	0.0664739
ENSMUSG00000017652	Cd40	protein_coding	CD40 antigen [Source:MGI Symbol;Acc:MGI:88336]	21939	2	165055627	165072948	348	18.8112	0.635588	1.27088	0.203773	0.460006
ENSMUSG00000017664	Slc35c2	protein_coding	solute carrier family 35, member C2 [Source:MGI Symbol;Acc:MGI:2385166]	228875	2	165276554	165287869	376	1900.75	-0.0696614	-0.340025	0.733837	0.886991
ENSMUSG00000017667	Zfp334	protein_coding	zinc finger protein 334 [Source:MGI Symbol;Acc:MGI:2388656]	228876	2	165374264	165388259	8205	783.428	0.248205	1.73537	0.082675	0.279676
ENSMUSG00000017670	Elmo2	protein_coding	engulfment and cell motility 2 [Source:MGI Symbol;Acc:MGI:2153045]	140579	2	165288031	165326479	4695	2310.46	-0.496273	-1.84281	0.065357	0.245533
ENSMUSG00000017677	Wsb1	protein_coding	WD repeat and SOCS box-containing 1 [Source:MGI Symbol;Acc:MGI:1926139]	78889	11	79239372	79254671	2476	1758.2	-1.31878	-3.4153	0.000637107	0.016284
ENSMUSG00000017679	Ttpal	protein_coding	tocopherol (alpha) transfer protein-like [Source:MGI Symbol;Acc:MGI:1923330]	76080	2	163602314	163619013	1999	1513.55	-0.835081	-3.2972	0.000976539	0.0216352
ENSMUSG00000017686	Rhot1	protein_coding	ras homolog family member T1 [Source:MGI Symbol;Acc:MGI:1926078]	59040	11	80209019	80267907	3297	2442.87	-0.324695	-2.09715	0.0359807	0.177022
ENSMUSG00000017688	Hnf4g	protein_coding	hepatocyte nuclear factor 4, gamma [Source:MGI Symbol;Acc:MGI:1353604]	30942	3	3508030	3658052	2224	0.285311	0	0	1
ENSMUSG00000017692	Rhbdl3	protein_coding	rhomboid, veinlet-like 3 (Drosophila) [Source:MGI Symbol;Acc:MGI:2179276]	246104	11	80300912	80355955	3736	1579.87	0.129432	0.790217	0.429401	0.676294
ENSMUSG00000017697	Ada	protein_coding	adenosine deaminase [Source:MGI Symbol;Acc:MGI:87916]	11486	2	163726584	163750239	1688	37.7427	0.267603	0.518744	0.603939	0.803867
ENSMUSG00000017707	Serinc3	protein_coding	serine incorporator 3 [Source:MGI Symbol;Acc:MGI:1349457]	26943	2	163623272	163645131	3683	8937.98	-0.371853	-2.01546	0.0438565	0.197705
ENSMUSG00000017713	Tha1	protein_coding	threonine aldolase 1 [Source:MGI Symbol;Acc:MGI:1919026]	71776	11	117867952	117873481	1770	111.328	0.364749	1.30655	0.191365	0.444263
ENSMUSG00000017715	Pgs1	protein_coding	phosphatidylglycerophosphate synthase 1 [Source:MGI Symbol;Acc:MGI:1921701]	74451	11	117986292	118024011	2863	3496.04	0.163248	0.96945	0.33232	0.596087
ENSMUSG00000017716	Birc5	protein_coding	baculoviral IAP repeat-containing 5 [Source:MGI Symbol;Acc:MGI:1203517]	11799	11	117849251	117855743	947	170.039	0.332994	1.20681	0.227505	0.487935
ENSMUSG00000017718	Afmid	protein_coding	arylformamidase [Source:MGI Symbol;Acc:MGI:2448704]	71562	11	117825924	117839908	2327	23.6699	1.10466	2.29013	0.0220139	0.133144
ENSMUSG00000017720	Trp53tg5	protein_coding	transformation related protein 53 target 5 [Source:MGI Symbol;Acc:MGI:1920853]	73603	2	164470301	164473724	934	1.16913	0	0	1	1
ENSMUSG00000017721	Pigt	protein_coding	phosphatidylinositol glycan anchor biosynthesis, class T [Source:MGI Symbol;Acc:MGI:1926178]	78928	2	164497520	164508301	2562	2983.32	0.248248	1.02794	0.303979	0.568601
ENSMUSG00000017723	Wfdc2	protein_coding	WAP four-disulfide core domain 2 [Source:MGI Symbol;Acc:MGI:1914951]	67701	2	164562413	164568510	398	11.1776	0.383057	0.597016	0.550496	0.768969
ENSMUSG00000017724	Etv4	protein_coding	ets variant 4 [Source:MGI Symbol;Acc:MGI:99423]	18612	11	101769742	101785371	2377	212.939	-0.526164	-1.52556	0.127119	0.355095
ENSMUSG00000017733	Eppin	protein_coding	epididymal peptidase inhibitor [Source:MGI Symbol;Acc:MGI:1922776]	75526	2	164588343	164593594	778	1.4093	-0.528036	-0.924156	0.355405	0.616362
ENSMUSG00000017734	Dbndd2	protein_coding	dysbindin (dystrobrevin binding protein 1) domain containing 2 [Source:MGI Symbol;Acc:MGI:106562]	52840	2	164486106	164493319	1055	2268.92	-0.27268	-1.91123	0.0559746	0.226095
ENSMUSG00000017737	Mmp9	protein_coding	matrix metallopeptidase 9 [Source:MGI Symbol;Acc:MGI:97011]	17395	2	164940780	164955850	416	945.407	0.427471	2.3441	0.0190732	0.12267
ENSMUSG00000017740	Slc12a5	protein_coding	solute carrier family 12, member 5 [Source:MGI Symbol;Acc:MGI:1862037]	57138	2	164960802	164999731	422	12913.9	0.139167	1.07371	0.282952	0.547255
ENSMUSG00000017747	Ghdc	protein_coding	GH3 domain containing [Source:MGI Symbol;Acc:MGI:1931556]	80860	11	100766032	100770957	2462	298.225	0.462513	2.50786	0.0121464	0.0950366
ENSMUSG00000017754	Pltp	protein_coding	phospholipid transfer protein [Source:MGI Symbol;Acc:MGI:103151]	18830	2	164839518	164857711	2226	263.45	0.370382	0.750225	0.453119	0.695089
ENSMUSG00000017756	Slc12a7	protein_coding	solute carrier family 12, member 7 [Source:MGI Symbol;Acc:MGI:1342283]	20499	13	73763697	73816743	5131	72.8396	0.170704	0.407913	0.683338	0.856134
ENSMUSG00000017760	Ctsa	protein_coding	cathepsin A [Source:MGI Symbol;Acc:MGI:97748]	19025	2	164832873	164841032	2534	2737.04	-0.0252844	-0.128949	0.897398	0.973172
ENSMUSG00000017764	Zswim1	protein_coding	zinc finger SWIM-type containing 1 [Source:MGI Symbol;Acc:MGI:1919221]	71971	2	164822686	164826871	2705	492.716	0.336511	1.71882	0.0856473	0.285633
ENSMUSG00000017765	Slc12a4	protein_coding	solute carrier family 12, member 4 [Source:MGI Symbol;Acc:MGI:1309465]	20498	8	105943590	105966097	3755	235.983	-0.680777	-2.04061	0.0412893	0.190861
ENSMUSG00000017767	Spata25	protein_coding	spermatogenesis associated 25 [Source:MGI Symbol;Acc:MGI:1922892]	75642	2	164826389	164828537	476	0.376579	0	0	1
ENSMUSG00000017774	Myo1c	protein_coding	myosin IC [Source:MGI Symbol;Acc:MGI:106612]	17913	11	75650504	75673910	4652	334.438	0.380906	1.78075	0.0749531	0.263863
ENSMUSG00000017776	Crk	protein_coding	v-crk avian sarcoma virus CT10 oncogene homolog [Source:MGI Symbol;Acc:MGI:88508]	12928	11	75679259	75706908	3642	4708.75	-0.248239	-1.29861	0.194077	0.447535
ENSMUSG00000017778	Cox7c	protein_coding	cytochrome c oxidase subunit VIIc [Source:MGI Symbol;Acc:MGI:103226]	12867	13	86044816	86046904	433	788.188	-0.002195	-0.00789147	0.993704	1
ENSMUSG00000017781	Pitpna	protein_coding	phosphatidylinositol transfer protein, alpha [Source:MGI Symbol;Acc:MGI:99887]	18738	11	75588097	75628804	3761	19604.6	-0.0620038	-0.750694	0.452837	0.694826
ENSMUSG00000017801	Mlx	protein_coding	MAX-like protein X [Source:MGI Symbol;Acc:MGI:108398]	21428	11	101087277	101092207	1826	850.931	0.108568	0.681834	0.495344	0.728501
ENSMUSG00000017802	Fam134c	protein_coding	family with sequence similarity 134, member C [Source:MGI Symbol;Acc:MGI:1915248]	67998	11	101096322	101119893	3229	1832.74	0.186413	1.30597	0.191564	0.444513
ENSMUSG00000017817	Jph2	protein_coding	junctophilin 2 [Source:MGI Symbol;Acc:MGI:1891496]	59091	2	163336242	163397993	4211	79.8098	-0.315703	-0.643509	0.519894	0.744869
ENSMUSG00000017830	Dhx58	protein_coding	DEXH (Asp-Glu-X-His) box polypeptide 58 [Source:MGI Symbol;Acc:MGI:1931560]	80861	11	100694884	100704271	2412	93.677	0.18768	0.694421	0.487418	0.721557
ENSMUSG00000017831	Rab5a	protein_coding	RAB5A, member RAS oncogene family [Source:MGI Symbol;Acc:MGI:105926]	271457	17	53479234	53507671	2357	3682.51	-0.586474	-2.00384	0.0450875	0.201059
ENSMUSG00000017832	Hspb9	protein_coding	heat shock protein, alpha-crystallin-related, B9 [Source:MGI Symbol;Acc:MGI:1922732]	75482	11	100713850	100714575	652	3.07068	1.09583	1.60476	0.108548	0.32487
ENSMUSG00000017837	Nkiras2	protein_coding	NFKB inhibitor interacting Ras-like protein 2 [Source:MGI Symbol;Acc:MGI:1919216]	71966	11	100619244	100627607	1727	454.289	0.151838	0.749814	0.453366	0.695105
ENSMUSG00000017843	Ppp2r5c	protein_coding	protein phosphatase 2, regulatory subunit B', gamma [Source:MGI Symbol;Acc:MGI:1349475]	26931	12	110485739	110583061	4224	5340.28	-0.663517	-3.3897	0.000699703	0.0171479
ENSMUSG00000017858	Ift52	protein_coding	intraflagellar transport 52 [Source:MGI Symbol;Acc:MGI:2387217]	245866	2	163017354	163046141	2248	809.217	-0.321967	-2.13476	0.0327804	0.168678
ENSMUSG00000017861	Mybl2	protein_coding	myeloblastosis oncogene-like 2 [Source:MGI Symbol;Acc:MGI:101785]	17865	2	163054687	163084688	3651	7.46425	-2.16665	-3.55443	0.000378799	0.0115327
ENSMUSG00000017868	Sgk2	protein_coding	serum/glucocorticoid regulated kinase 2 [Source:MGI Symbol;Acc:MGI:1351318]	27219	2	162987330	163014127	2693	189.979	-1.25737	-3.29882	0.000970934	0.0215855
ENSMUSG00000017897	Eya2	protein_coding	EYA transcriptional coactivator and phosphatase 2 [Source:MGI Symbol;Acc:MGI:109341]	14049	2	165595032	165771727	2460	383.384	0.135636	0.561332	0.574572	0.784962
ENSMUSG00000017922	Prl3c1	protein_coding	prolactin family 3, subfamily c, member 1 [Source:MGI Symbol;Acc:MGI:1351649]	27372	13	27196659	27203749	823	0
ENSMUSG00000017929	B4galt5	protein_coding	UDP-Gal:betaGlcNAc beta 1,4-galactosyltransferase, polypeptide 5 [Source:MGI Symbol;Acc:MGI:1927169]	56336	2	167298444	167349183	4210	1630.79	0.136347	0.84077	0.400477	0.65418
ENSMUSG00000017943	Gdap1l1	protein_coding	ganglioside-induced differentiation-associated protein 1-like 1 [Source:MGI Symbol;Acc:MGI:2385163]	228858	2	163438476	163455324	1206	2831.58	0.462722	2.46651	0.0136438	0.101461
ENSMUSG00000017950	Hnf4a	protein_coding	hepatic nuclear factor 4, alpha [Source:MGI Symbol;Acc:MGI:109128]	15378	2	163506808	163572910	431	6.40892	-0.235756	-0.366219
ENSMUSG00000017969	Ptgis	protein_coding	prostaglandin I2 (prostacyclin) synthase [Source:MGI Symbol;Acc:MGI:1097156]	19223	2	167191805	167240604	2107	147.976	0.156237	0.486461	0.62664	0.819501
ENSMUSG00000017978	Cadps2	protein_coding	Ca2+-dependent activator protein for secretion 2 [Source:MGI Symbol;Acc:MGI:2443963]	320405	6	23262773	23839421	4848	526.307	-0.465634	-2.55011	0.010769	0.0887894
ENSMUSG00000017999	Ddx27	protein_coding	DEAD (Asp-Glu-Ala-Asp) box polypeptide 27 [Source:MGI Symbol;Acc:MGI:2385884]	228889	2	167015193	167034947	2714	641.201	-0.566127	-2.12519	0.0335711	0.170884
ENSMUSG00000018001	Cyth3	protein_coding	cytohesin 3 [Source:MGI Symbol;Acc:MGI:1335107]	19159	5	143622447	143710250	3738	908.57	-0.809844	-2.81257	0.00491473	0.0562153
ENSMUSG00000018008	Cyth4	protein_coding	cytohesin 4 [Source:MGI Symbol;Acc:MGI:2441702]	72318	15	78597047	78622019	2791	214.19	-0.350669	-0.83624	0.40302	0.656068
ENSMUSG00000018012	Rac3	protein_coding	RAS-related C3 botulinum substrate 3 [Source:MGI Symbol;Acc:MGI:2180784]	170758	11	120721470	120723969	1076	1162.64	0.0397672	0.145757	0.884113	0.968072
ENSMUSG00000018040	Rrp7a	protein_coding	ribosomal RNA processing 7 homolog A (S. cerevisiae) [Source:MGI Symbol;Acc:MGI:1922028]	74778	15	83113433	83122801	4363	2648.74	0.19204	0.949452	0.342391	0.604677
ENSMUSG00000018042	Cyb5r3	protein_coding	cytochrome b5 reductase 3 [Source:MGI Symbol;Acc:MGI:94893]	109754	15	83153494	83172592	2422	6366.72	0.541133	2.62184	0.00874571	0.0785366
ENSMUSG00000018068	Ints2	protein_coding	integrator complex subunit 2 [Source:MGI Symbol;Acc:MGI:1917672]	70422	11	86210681	86257575	5906	166.956	0.329254	0.716313	0.473798	0.711081
ENSMUSG00000018076	Med13l	protein_coding	mediator complex subunit 13-like [Source:MGI Symbol;Acc:MGI:2670178]	76199	5	118560679	118765438	2218	511.011	-0.0964364	-0.280699	0.778941	0.913005
ENSMUSG00000018102	Hist1h2bc	protein_coding	histone cluster 1, H2bc [Source:MGI Symbol;Acc:MGI:1915274]	68024	13	23684199	23692488	736	1533.4	-0.591212	-2.51381	0.0119435	0.0940534
ENSMUSG00000018126	Baiap2l2	protein_coding	BAI1-associated protein 2-like 2 [Source:MGI Symbol;Acc:MGI:2652819]	207495	15	79258195	79285537	2100	7.16729	0.119501	0.208284	0.835007	0.941977
ENSMUSG00000018143	Mafk	protein_coding	v-maf musculoaponeurotic fibrosarcoma oncogene family, protein K (avian) [Source:MGI Symbol;Acc:MGI:99951]	17135	5	139791513	139802653	2849	410.781	-0.396045	-1.19443	0.232309	0.493281
ENSMUSG00000018160	Med1	protein_coding	mediator complex subunit 1 [Source:MGI Symbol;Acc:MGI:1100846]	19014	11	98152154	98193293	2627	1042.83	-0.425955	-2.37708	0.0174501	0.116708
ENSMUSG00000018166	Erbb3	protein_coding	erb-b2 receptor tyrosine kinase 3 [Source:MGI Symbol;Acc:MGI:95411]	13867	10	128567523	128589652	6016	537.912	-1.59248	-3.94643	7.93254e-05	0.00432177
ENSMUSG00000018167	Stard3	protein_coding	START domain containing 3 [Source:MGI Symbol;Acc:MGI:1929618]	59045	11	98358368	98381112	2070	945.049	-0.0842221	-0.386661	0.699007	0.866093
ENSMUSG00000018168	Ikzf3	protein_coding	IKAROS family zinc finger 3 [Source:MGI Symbol;Acc:MGI:1342542]	22780	11	98464902	98546031	3658	4.42533	-0.258432	-0.377635	0.705701	0.871062
ENSMUSG00000018169	Mfng	protein_coding	MFNG O-fucosylpeptide 3-beta-N-acetylglucosaminyltransferase [Source:MGI Symbol;Acc:MGI:1095404]	17305	15	78755882	78773475	1865	122.634	0.735073	2.16342	0.0305088	0.162622
ENSMUSG00000018171	Vmp1	protein_coding	vacuole membrane protein 1 [Source:MGI Symbol;Acc:MGI:1923159]	75909	11	86583865	86683836	420	4055.15	-0.407096	-2.49163	0.0127159	0.0973942
ENSMUSG00000018189	Uchl5	protein_coding	ubiquitin carboxyl-terminal esterase L5 [Source:MGI Symbol;Acc:MGI:1914848]	56207	1	143777272	143807466	1696	4565.86	-0.582568	-2.5216	0.0116824	0.0928448
ENSMUSG00000018196	Glrx2	protein_coding	glutaredoxin 2 (thioltransferase) [Source:MGI Symbol;Acc:MGI:1916617]	69367	1	143716338	143749676	3905	2281.56	-0.039553	-0.248134	0.804031	0.926271
ENSMUSG00000018199	Trove2	protein_coding	TROVE domain family, member 2 [Source:MGI Symbol;Acc:MGI:106652]	20822	1	143750790	143777068	8738	1232.27	-0.286467	-1.08606	0.277452	0.541691
ENSMUSG00000018209	Stk4	protein_coding	serine/threonine kinase 4 [Source:MGI Symbol;Acc:MGI:1929004]	58231	2	164070322	164155524	5232	768.348	-0.4285	-2.21404	0.0268261	0.150632
ENSMUSG00000018211	Wfdc15b	protein_coding	WAP four-disulfide core domain 15B [Source:MGI Symbol;Acc:MGI:2445041]	192201	2	164214454	164221660	510	0.526989	0.168801	0.308946	0.757362
ENSMUSG00000018217	Pmp22	protein_coding	peripheral myelin protein 22 [Source:MGI Symbol;Acc:MGI:97631]	18858	11	63128982	63159547	1800	8749.28	-0.0197849	-0.091476	0.927114	0.985371
ENSMUSG00000018238	Gdf9	protein_coding	growth differentiation factor 9 [Source:MGI Symbol;Acc:MGI:95692]	14566	11	53431023	53437904	429	45.33	-0.314642	-0.840631	0.400555	0.654204
ENSMUSG00000018239	Zcchc10	protein_coding	zinc finger, CCHC domain containing 10 [Source:MGI Symbol;Acc:MGI:1196228]	67966	11	53324679	53333301	1267	648.053	-0.105529	-0.409085	0.682478	0.855545
ENSMUSG00000018259	Prl8a2	protein_coding	prolactin family 8, subfamily a, member 2 [Source:MGI Symbol;Acc:MGI:894281]	13529	13	27345683	27354216	926	0
ENSMUSG00000018263	Tbx5	protein_coding	T-box 5 [Source:MGI Symbol;Acc:MGI:102541]	21388	5	119832668	119885219	657	0.419866	-0.311009	-0.597193	0.550379
ENSMUSG00000018286	Psmb6	protein_coding	proteasome (prosome, macropain) subunit, beta type 6 [Source:MGI Symbol;Acc:MGI:104880]	19175	11	70525367	70527858	669	6224.58	0.44195	1.99395	0.0461578	0.203114
ENSMUSG00000018287	Spag7	protein_coding	sperm associated antigen 7 [Source:MGI Symbol;Acc:MGI:107380]	216873	11	70663771	70669416	1159	2260.25	0.389379	2.04839	0.040522	0.188949
ENSMUSG00000018293	Pfn1	protein_coding	profilin 1 [Source:MGI Symbol;Acc:MGI:97549]	18643	11	70651850	70654644	861	7620.79	0.0349441	0.150525	0.88035	0.966648
ENSMUSG00000018322	Tomm34	protein_coding	translocase of outer mitochondrial membrane 34 [Source:MGI Symbol;Acc:MGI:1914395]	67145	2	164053540	164071169	1923	4530.23	-0.150689	-0.749072	0.453814	0.695485
ENSMUSG00000018326	Ywhab	protein_coding	tyrosine 3-monooxygenase/tryptophan 5-monooxygenase activation protein, beta polypeptide [Source:MGI Symbol;Acc:MGI:1891917]	54401	2	163994960	164018588	3013	23466.6	0.231326	1.45394	0.145964	0.384441
ENSMUSG00000018334	Ksr1	protein_coding	kinase suppressor of ras 1 [Source:MGI Symbol;Acc:MGI:105051]	16706	11	79013440	79146407	5495	832.695	0.420479	2.6708	0.00756716	0.0722615
ENSMUSG00000018339	Gpx3	protein_coding	glutathione peroxidase 3 [Source:MGI Symbol;Acc:MGI:105102]	14778	11	54902453	54910377	829	2698.7	0.280828	1.16929	0.242285	0.504325
ENSMUSG00000018340	Anxa6	protein_coding	annexin A6 [Source:MGI Symbol;Acc:MGI:88255]	11749	11	54979108	55033445	2489	8961.63	0.49694	1.79108	0.0732812	0.260852
ENSMUSG00000018341	Il12rb2	protein_coding	interleukin 12 receptor, beta 2 [Source:MGI Symbol;Acc:MGI:1270861]	16162	6	67291318	67376188	2600	93.9773	0.452832	0.983349	0.325436	0.589508
ENSMUSG00000018347	Zkscan6	protein_coding	zinc finger with KRAB and SCAN domains 6 [Source:MGI Symbol;Acc:MGI:1289293]	52712	11	65807175	65829239	2302	311.589	-0.203177	-0.794476	0.426918	0.674368
ENSMUSG00000018362	Kpna2	protein_coding	karyopherin (importin) alpha 2 [Source:MGI Symbol;Acc:MGI:103561]	16647	11	106988629	106999541	1843	20.2651	0.205279	0.377349	0.705914	0.871209
ENSMUSG00000018363	Smurf2	protein_coding	SMAD specific E3 ubiquitin protein ligase 2 [Source:MGI Symbol;Acc:MGI:1913563]	66313	11	106820066	106920715	5290	615.152	-0.209238	-1.01925	0.308085	0.572402
ENSMUSG00000018372	Cep95	protein_coding	centrosomal protein 95 [Source:MGI Symbol;Acc:MGI:2443502]	320162	11	106789252	106819930	2696	135.889	0.651152	1.78102	0.0749092	0.263863
ENSMUSG00000018377	Vezf1	protein_coding	vascular endothelial zinc finger 1 [Source:MGI Symbol;Acc:MGI:1313291]	22344	11	88068279	88084729	4583	1349.73	-0.374594	-1.82912	0.0673818	0.248753
ENSMUSG00000018378	Cuedc1	protein_coding	CUE domain containing 1 [Source:MGI Symbol;Acc:MGI:2144281]	103841	11	88098058	88194140	1505	1480.4	0.259565	1.26993	0.204109	0.460431
ENSMUSG00000018379	Srsf1	protein_coding	serine/arginine-rich splicing factor 1 [Source:MGI Symbol;Acc:MGI:98283]	110809	11	88047373	88053755	5362	4744.48	-0.283426	-1.4147	0.157156	0.400492
ENSMUSG00000018381	Abi3	protein_coding	ABI gene family, member 3 [Source:MGI Symbol;Acc:MGI:1913860]	66610	11	95830074	95842476	4006	14.4291	0.520136	0.893445	0.371619	0.630109
ENSMUSG00000018387	Shroom1	protein_coding	shroom family member 1 [Source:MGI Symbol;Acc:MGI:1919024]	71774	11	53457205	53467766	3312	303.75	-0.484731	-1.71429	0.0864755	0.287315
ENSMUSG00000018395	Kif3a	protein_coding	kinesin family member 3A [Source:MGI Symbol;Acc:MGI:107689]	16568	11	53567379	53601967	2290	2787.72	0.140128	0.931656	0.351514	0.612518
ENSMUSG00000018398	2008-09-01	protein_coding	septin 8 [Source:MGI Symbol;Acc:MGI:894310]	20362	11	53519257	53549565	500	9087.84	-0.400162	-2.69142	0.00711484	0.0697767
ENSMUSG00000018401	Mtmr4	protein_coding	myotubularin related protein 4 [Source:MGI Symbol;Acc:MGI:2180699]	170749	11	87592162	87616302	5753	2797.49	-0.317353	-1.77567	0.0757873	0.265076
ENSMUSG00000018405	Mrm1	protein_coding	mitochondrial rRNA methyltransferase 1 [Source:MGI Symbol;Acc:MGI:2443470]	217038	11	84813061	84819515	2477	547.5	0.366097	2.0612	0.0392841	0.185856
ENSMUSG00000018411	Mapt	protein_coding	microtubule-associated protein tau [Source:MGI Symbol;Acc:MGI:97180]	17762	11	104231390	104332090	5253	12219.2	0.257655	1.50229	0.133021	0.364457
ENSMUSG00000018412	Kansl1	protein_coding	KAT8 regulatory NSL complex subunit 1 [Source:MGI Symbol;Acc:MGI:1923969]	76719	11	104333229	104468861	5061	1489.31	-0.304603	-1.51445	0.129911	0.359725
ENSMUSG00000018415	Gid4	protein_coding	GID complex subunit 4, VID24 homolog [Source:MGI Symbol;Acc:MGI:1914021]	66771	11	60417145	60450927	1717	2245.8	-0.745413	-3.34542	0.000821576	0.0191544
ENSMUSG00000018417	Myo1b	protein_coding	myosin IB [Source:MGI Symbol;Acc:MGI:107752]	17912	1	51749765	51916071	5052	185.784	-0.0693638	-0.229901	0.818168	0.932996
ENSMUSG00000018425	Dhx40	protein_coding	DEAH (Asp-Glu-Ala-His) box polypeptide 40 [Source:MGI Symbol;Acc:MGI:1914737]	67487	11	86768846	86807746	3813	962.338	-0.800595	-3.75292	0.000174789	0.00710935
ENSMUSG00000018427	Ypel2	protein_coding	yippee-like 2 (Drosophila) [Source:MGI Symbol;Acc:MGI:1925114]	77864	11	86936425	86993707	4847	1462.73	-0.929284	-3.28002	0.00103798	0.0223017
ENSMUSG00000018428	Akap1	protein_coding	A kinase (PRKA) anchor protein 1 [Source:MGI Symbol;Acc:MGI:104729]	11640	11	88830792	88864586	3721	426.222	0.188432	0.754725	0.450414	0.692994
ENSMUSG00000018433	Nol11	protein_coding	nucleolar protein 11 [Source:MGI Symbol;Acc:MGI:1916229]	68979	11	107166663	107189381	3098	353.667	0.486892	1.55837	0.119146	0.342075
ENSMUSG00000018442	Derl2	protein_coding	Der1-like domain family, member 2 [Source:MGI Symbol;Acc:MGI:2151483]	116891	11	71007164	71019841	884	765.491	-0.163235	-0.855354	0.392355	0.647163
ENSMUSG00000018446	C1qbp	protein_coding	complement component 1, q subcomponent binding protein [Source:MGI Symbol;Acc:MGI:1194505]	12261	11	70977836	70983026	1175	3645.41	-0.221871	-1.49408	0.135154	0.367252
ENSMUSG00000018449	Rpain	protein_coding	RPA interacting protein [Source:MGI Symbol;Acc:MGI:1916973]	69723	11	70970213	70977833	1100	348.955	-0.0298403	-0.134338	0.893135	0.971093
ENSMUSG00000018451	6330403K07Rik	lincRNA	RIKEN cDNA 6330403K07 gene [Source:MGI Symbol;Acc:MGI:1918001]		11	71031941	71033513	1494	19216.9	-0.00370451	-0.0203903	0.983732	1
ENSMUSG00000018459	Slc13a3	protein_coding	solute carrier family 13 (sodium-dependent dicarboxylate transporter), member 3 [Source:MGI Symbol;Acc:MGI:2149635]	114644	2	165405028	165473230	3524	506.729	-3.04026	-5.9194
ENSMUSG00000018470	Kcnab3	protein_coding	potassium voltage-gated channel, shaker-related subfamily, beta member 3 [Source:MGI Symbol;Acc:MGI:1336208]	16499	11	69326258	69333042	2538	3003.3	-0.554557	-3.02751	0.0024658	0.0368403
ENSMUSG00000018474	Chd3	protein_coding	chromodomain helicase DNA binding protein 3 [Source:MGI Symbol;Acc:MGI:1344395]	216848	11	69343273	69369406	1882	5857.31	0.0190177	0.0931033	0.925821	0.98464
ENSMUSG00000018476	Kdm6b	protein_coding	KDM1 lysine (K)-specific demethylase 6B [Source:MGI Symbol;Acc:MGI:2448492]	216850	11	69398508	69413675	743	373.56	0.47844	1.7026	0.0886431	0.291761
ENSMUSG00000018479	1700125H20Rik	protein_coding	RIKEN cDNA 1700125H20 gene [Source:MGI Symbol;Acc:MGI:1920884]	73634	11	85170404	85181145	687	8.24321	0.723363	1.27412	0.20262	0.458537
ENSMUSG00000018481	Appbp2	protein_coding	amyloid beta precursor protein (cytoplasmic tail) binding protein 2 [Source:MGI Symbol;Acc:MGI:1914134]	66884	11	85187262	85235130	6463	2960.4	-1.02319	-3.87039	0.000108663	0.00525617
ENSMUSG00000018486	Wnt9b	protein_coding	wingless-type MMTV integration site family, member 9B [Source:MGI Symbol;Acc:MGI:1197020]	22412	11	103727364	103749821	4518	12.3086	1.25394	1.89253	0.0584203	0.231609
ENSMUSG00000018500	Adora2b	protein_coding	adenosine A2b receptor [Source:MGI Symbol;Acc:MGI:99403]	11541	11	62248984	62266453	1845	107.878	-1.09048	-2.4672	0.0136176	0.101461
ENSMUSG00000018501	Ncor1	protein_coding	nuclear receptor co-repressor 1 [Source:MGI Symbol;Acc:MGI:1349717]	20185	11	62316426	62458541	9037	1626.99	-0.439599	-2.19086	0.0284621	0.155969
ENSMUSG00000018507	Trpv2	protein_coding	transient receptor potential cation channel, subfamily V, member 2 [Source:MGI Symbol;Acc:MGI:1341836]	22368	11	62574486	62600515	3671	880.591	0.49255	2.16679	0.0302505	0.161703
ENSMUSG00000018509	Cenpv	protein_coding	centromere protein V [Source:MGI Symbol;Acc:MGI:1920389]	73139	11	62524946	62539261	1032	546.742	-1.18294	-3.54238	0.000396528	0.0118971
ENSMUSG00000018537	Pcgf2	protein_coding	polycomb group ring finger 2 [Source:MGI Symbol;Acc:MGI:99161]	22658	11	97688823	97700497	1755	228.723	0.319609	1.19312	0.232824	0.493405
ENSMUSG00000018541	Cwc25	protein_coding	CWC25 spliceosome-associated protein [Source:MGI Symbol;Acc:MGI:1914730]	67480	11	97745481	97766556	2450	399.579	0.288037	1.60137	0.109295	0.326041
ENSMUSG00000018543	1700001P01Rik	protein_coding	RIKEN cDNA 1700001P01 gene [Source:MGI Symbol;Acc:MGI:1919465]	72215	11	97771481	97775918	624	3.88058	-0.380518	-0.590673	0.554739	0.7721
ENSMUSG00000018547	Pip4k2b	protein_coding	phosphatidylinositol-5-phosphate 4-kinase, type II, beta [Source:MGI Symbol;Acc:MGI:1934234]	108083	11	97715157	97744704	5053	3288.24	0.415898	3.42052	0.000625022	0.0160743
ENSMUSG00000018548	Trim37	protein_coding	tripartite motif-containing 37 [Source:MGI Symbol;Acc:MGI:2153072]	68729	11	87127077	87220683	5632	14367.1	-0.368538	-2.52584	0.0115421	0.0922252
ENSMUSG00000018554	Ybx2	protein_coding	Y box protein 2 [Source:MGI Symbol;Acc:MGI:1096372]	53422	11	69935796	69941605	1673	15.9428	-0.929974	-1.60722	0.108005	0.324109
ENSMUSG00000018559	Ctdnep1	protein_coding	CTD nuclear envelope phosphatase 1 [Source:MGI Symbol;Acc:MGI:1914431]	67181	11	69981156	69990601	1627	1614.44	-0.0369363	-0.173248	0.862457	0.956428
ENSMUSG00000018565	Elp5	protein_coding	elongator acetyltransferase complex subunit 5 [Source:MGI Symbol;Acc:MGI:1859017]	54351	11	69968222	69982517	899	2569.17	-0.130325	-0.846131	0.39748	0.651322
ENSMUSG00000018566	Slc2a4	protein_coding	solute carrier family 2 (facilitated glucose transporter), member 4 [Source:MGI Symbol;Acc:MGI:95758]	20528	11	69942539	69948188	3193	117.642	-2.38641	-3.787	0.000152479	0.00656293
ENSMUSG00000018567	Gabarap	protein_coding	gamma-aminobutyric acid receptor associated protein [Source:MGI Symbol;Acc:MGI:1861742]	56486	11	69991143	69994951	1351	11740.5	-0.146275	-0.871051	0.383726	0.64103
ENSMUSG00000018569	Cldn7	protein_coding	claudin 7 [Source:MGI Symbol;Acc:MGI:1859285]	53624	11	69964779	69967885	913	1.55685	0.13126	0.191186	0.84838	0.949198
ENSMUSG00000018570	2810408A11Rik	protein_coding	RIKEN cDNA 2810408A11 gene [Source:MGI Symbol;Acc:MGI:1917669]	70419	11	69897352	69900987	1437	9.62152	1.48501	3.20719	0.00134038	0.025991
ENSMUSG00000018572	Phf23	protein_coding	PHD finger protein 23 [Source:MGI Symbol;Acc:MGI:1925496]	78246	11	69995777	70000009	2006	2373.82	0.0501737	0.39018	0.696404	0.864471
ENSMUSG00000018574	Acadvl	protein_coding	acyl-Coenzyme A dehydrogenase, very long chain [Source:MGI Symbol;Acc:MGI:895149]	11370	11	70010183	70015411	2168	440.667	0.493507	1.56097	0.118531	0.341443
ENSMUSG00000018581	Dnah11	protein_coding	dynein, axonemal, heavy chain 11 [Source:MGI Symbol;Acc:MGI:1100864]	13411	12	117877982	118199043	8260	12.2728	0.11533	0.171542	0.863798	0.957224
ENSMUSG00000018583	G3bp1	protein_coding	GTPase activating protein (SH3 domain) binding protein 1 [Source:MGI Symbol;Acc:MGI:1351465]	27041	11	55469685	55504838	6703	1710.97	0.116275	0.684883	0.493418	0.726959
ENSMUSG00000018585	Atox1	protein_coding	antioxidant 1 copper chaperone [Source:MGI Symbol;Acc:MGI:1333855]	11927	11	55446641	55461239	541	4557.02	-0.258502	-1.11562	0.264585	0.527706
ENSMUSG00000018589	Glra2	protein_coding	glycine receptor, alpha 2 subunit [Source:MGI Symbol;Acc:MGI:95748]	237213	X	165129017	165327393	3150	436.368	-0.482842	-1.58863	0.112143	0.331057
ENSMUSG00000018593	Sparc	protein_coding	secreted acidic cysteine rich glycoprotein [Source:MGI Symbol;Acc:MGI:98373]	20692	11	55394500	55423183	2115	10793.3	-1.39116	-3.27916	0.00104116	0.0223017
ENSMUSG00000018595	Glra4	protein_coding	glycine receptor, alpha 4 subunit [Source:MGI Symbol;Acc:MGI:95750]	14657	X	136757674	136780141	1831	10.8237	0.0301399	0.0524866	0.958141	1
ENSMUSG00000018599	Mief2	protein_coding	mitochondrial elongation factor 2 [Source:MGI Symbol;Acc:MGI:2144199]	237781	11	60728398	60732951	2522	565.602	0.338979	1.77663	0.075629	0.264993
ENSMUSG00000018604	Tbx3	protein_coding	T-box 3 [Source:MGI Symbol;Acc:MGI:98495]	21386	5	119670669	119684724	2995	41.3283	0.270531	0.568758	0.56952	0.781778
ENSMUSG00000018620	Mmp20	protein_coding	matrix metallopeptidase 20 (enamelysin) [Source:MGI Symbol;Acc:MGI:1353466]	30800	9	7628231	7674979	3287	0.203615	-0.153529	-0.61469
ENSMUSG00000018623	Mmp7	protein_coding	matrix metallopeptidase 7 [Source:MGI Symbol;Acc:MGI:103189]	17393	9	7692090	7699585	1068	0
ENSMUSG00000018634	Crhr1	protein_coding	corticotropin releasing hormone receptor 1 [Source:MGI Symbol;Acc:MGI:88498]	12921	11	104132855	104175523	2460	304.786	0.139859	0.531319	0.595198	0.79915
ENSMUSG00000018648	Dusp14	protein_coding	dual specificity phosphatase 14 [Source:MGI Symbol;Acc:MGI:1927168]	56405	11	84048041	84069261	1447	390.057	-0.132417	-1.0207	0.307397	0.571688
ENSMUSG00000018651	Tada2a	protein_coding	transcriptional adaptor 2A [Source:MGI Symbol;Acc:MGI:2144471]	217031	11	84078920	84129600	2151	576.557	0.147501	0.976314	0.328909	0.593196
ENSMUSG00000018654	Ikzf1	protein_coding	IKAROS family zinc finger 1 [Source:MGI Symbol;Acc:MGI:1342540]	22778	11	11685003	11772926	446	103.288	-1.46761	-2.79848	0.00513432	0.0577406
ENSMUSG00000018656	Tcaf3	protein_coding	TRPM8 channel-associated factor 3 [Source:MGI Symbol;Acc:MGI:3042585]	403088	6	42584866	42597692	417	0.330411	0	0	1
ENSMUSG00000018659	Pnpo	protein_coding	pyridoxine 5'-phosphate oxidase [Source:MGI Symbol;Acc:MGI:2144151]	103711	11	96937825	96943986	2573	2725.45	0.347305	2.2443	0.0248133	0.143195
ENSMUSG00000018661	Cog1	protein_coding	component of oligomeric golgi complex 1 [Source:MGI Symbol;Acc:MGI:1333873]	16834	11	113649169	113667054	3935	674.856	0.21524	1.02226	0.306656	0.570977
ENSMUSG00000018666	Cbx1	protein_coding	chromobox 1 [Source:MGI Symbol;Acc:MGI:105369]	12412	11	96789127	96808640	1824	1112.9	-0.497173	-2.33337	0.0196285	0.124593
ENSMUSG00000018669	Cdk5rap3	protein_coding	CDK5 regulatory subunit associated protein 3 [Source:MGI Symbol;Acc:MGI:1933126]	80280	11	96907426	96916496	2250	849.257	0.189416	0.935875	0.349337	0.610405
ENSMUSG00000018672	Copz2	protein_coding	coatomer protein complex, subunit zeta 2 [Source:MGI Symbol;Acc:MGI:1929008]	56358	11	96849870	96861203	1045	156.313	-0.384906	-0.97508	0.329521	0.593895
ENSMUSG00000018677	Slc25a39	protein_coding	solute carrier family 25, member 39 [Source:MGI Symbol;Acc:MGI:1196386]	68066	11	102402985	102407946	1606	7155.71	0.15476	0.633581	0.526354	0.750021
ENSMUSG00000018678	Sp2	protein_coding	Sp2 transcription factor [Source:MGI Symbol;Acc:MGI:1926162]	78912	11	96953341	96982959	3055	326.117	-0.295036	-1.0979	0.272249	0.535725
ENSMUSG00000018697	Aatf	protein_coding	apoptosis antagonizing transcription factor [Source:MGI Symbol;Acc:MGI:1929608]	56321	11	84422855	84513522	1822	319.868	0.445859	1.52475	0.127322	0.355442
ENSMUSG00000018698	Lhx1	protein_coding	LIM homeobox protein 1 [Source:MGI Symbol;Acc:MGI:99783]	16869	11	84518284	84525535	3846	131.333	-0.689977	-1.48599	0.137282	0.371183
ENSMUSG00000018707	Dync1h1	protein_coding	dynein cytoplasmic 1 heavy chain 1 [Source:MGI Symbol;Acc:MGI:103147]	13424	12	110601452	110666945	14342	7326.32	0.263036	1.2754	0.202168	0.45803
ENSMUSG00000018727	Cpsf4l	protein_coding	cleavage and polyadenylation specific factor 4-like [Source:MGI Symbol;Acc:MGI:1277182]	52670	11	113698172	113710017	1123	5.33934	0.552393	0.894452	0.37108	0.629673
ENSMUSG00000018733	Pex12	protein_coding	peroxisomal biogenesis factor 12 [Source:MGI Symbol;Acc:MGI:2144177]	103737	11	83294642	83302586	2729	292.721	-0.231686	-1.29752	0.194453	0.447866
ENSMUSG00000018736	Ndel1	protein_coding	nudE neurodevelopment protein 1 like 1 [Source:MGI Symbol;Acc:MGI:1932915]	83431	11	68821434	68871858	2382	5566.44	-0.0214472	-0.148894	0.881637	0.967432
ENSMUSG00000018740	Slc25a35	protein_coding	solute carrier family 25, member 35 [Source:MGI Symbol;Acc:MGI:1919248]	71998	11	68968131	68974365	1828	111.867	-0.093868	-0.264605	0.791314	0.919336
ENSMUSG00000018750	Zbtb4	protein_coding	zinc finger and BTB domain containing 4 [Source:MGI Symbol;Acc:MGI:1922830]	75580	11	69765912	69784023	4067	5324.71	0.162475	1.31167	0.18963	0.441772
ENSMUSG00000018752	Tnfsfm13	protein_coding	tumor necrosis factor (ligand) superfamily, membrane-bound member 13 [Source:MGI Symbol;Acc:MGI:3845075]	619441	11	69682577	69696098	2235	15.6539	0.00860228	0.0185162	0.985227	1
ENSMUSG00000018761	Mpdu1	protein_coding	mannose-P-dolichol utilization defect 1 [Source:MGI Symbol;Acc:MGI:1346040]	24070	11	69656697	69662642	1321	2014.71	0.0686835	0.352593	0.724394	0.881561
ENSMUSG00000018765	Fxr2	protein_coding	fragile X mental retardation, autosomal homolog 2 [Source:MGI Symbol;Acc:MGI:1346074]	23879	11	69632990	69653297	2951	5796.28	0.743121	3.40251	0.00066769	0.0167899
ENSMUSG00000018770	Atp5g3	protein_coding	ATP synthase, H+ transporting, mitochondrial F0 complex, subunit C3 (subunit 9) [Source:MGI Symbol;Acc:MGI:2442035]	228033	2	73908447	73911326	723	28382.5	0.0618129	0.298528	0.7653	0.905631
ENSMUSG00000018774	Cd68	protein_coding	CD68 antigen [Source:MGI Symbol;Acc:MGI:88342]	12514	11	69664213	69666153	1230	104.58	-0.339291	-0.716836	0.473476	0.710883
ENSMUSG00000018776	Slc35g3	protein_coding	solute carrier family 35, member G3 [Source:MGI Symbol;Acc:MGI:1927128]	56293	11	69759890	69761968	1618	1.13701	0	0	1	1
ENSMUSG00000018796	Acsl1	protein_coding	acyl-CoA synthetase long-chain family member 1 [Source:MGI Symbol;Acc:MGI:102797]	14081	8	46471037	46536051	3897	1023.44	-0.450167	-2.36895	0.0178387	0.11803
[truncated: 41,630 more rows]

## Sheet: TDP43MUT_vs_WT_TRAP
ensembl_gene_id	external_gene_name	gene_biotype	description	entrezgene	chromosome_name	start_position	end_position	transcript_length	baseMean	log2FoldChange	stat	pvalue	padj
ENSMUSG00000000001	Gnai3	protein_coding	guanine nucleotide binding protein (G protein), alpha inhibiting 3 [Source:MGI Symbol;Acc:MGI:95773]	14679	3	108107280	108146146	3262	1060.67	-0.127969	-0.386923	0.698813	0.866094
ENSMUSG00000000003	Pbsn	protein_coding	probasin [Source:MGI Symbol;Acc:MGI:1860484]	54192	X	77837901	77853623	902	0
ENSMUSG00000000028	Cdc45	protein_coding	cell division cycle 45 [Source:MGI Symbol;Acc:MGI:1338073]	12544	16	18780447	18811987	2143	83.872	0.257604	0.752761	0.451594	0.688824
ENSMUSG00000000031	H19	lincRNA	H19, imprinted maternally expressed transcript [Source:MGI Symbol;Acc:MGI:95891]		7	142575529	142578143	2286	369.543	-2.43107	-3.72878	0.000192412	0.00404324
ENSMUSG00000000037	Scml2	protein_coding	sex comb on midleg-like 2 (Drosophila) [Source:MGI Symbol;Acc:MGI:1340042]	107815	X	161117193	161258213	3440	22.6527	2.22317	3.60947	0.000306824	0.0055767
ENSMUSG00000000049	Apoh	protein_coding	apolipoprotein H [Source:MGI Symbol;Acc:MGI:88058]	11818	11	108343354	108414396	1190	21.961	-0.0735452	-0.141024	0.887851	0.970902
ENSMUSG00000000056	Narf	protein_coding	nuclear prelamin A recognition factor [Source:MGI Symbol;Acc:MGI:1914858]	67608	11	121237253	121255856	4395	1489.28	0.0909314	0.501445	0.616058	0.814768
ENSMUSG00000000058	Cav2	protein_coding	caveolin 2 [Source:MGI Symbol;Acc:MGI:107571]	12390	6	17281185	17289115	2733	1010.93	0.106296	0.308599	0.757627	0.899081
ENSMUSG00000000078	Klf6	protein_coding	Kruppel-like factor 6 [Source:MGI Symbol;Acc:MGI:1346318]	23849	13	5861489	5870393	4217	816.41	-0.352869	-1.49428	0.135103	0.340882
ENSMUSG00000000085	Scmh1	protein_coding	sex comb on midleg homolog 1 [Source:MGI Symbol;Acc:MGI:1352762]	29871	4	120405281	120530186	3353	531.211	0.332576	1.41529	0.156982	0.372764
ENSMUSG00000000088	Cox5a	protein_coding	cytochrome c oxidase subunit Va [Source:MGI Symbol;Acc:MGI:88474]	12858	9	57521274	57532426	1818	9867.66	0.717509	3.43956	0.000582667	0.00868321
ENSMUSG00000000093	Tbx2	protein_coding	T-box 2 [Source:MGI Symbol;Acc:MGI:98494]	21385	11	85832551	85841948	3626	72.1637	0.13502	0.279106	0.780164	0.912072
ENSMUSG00000000094	Tbx4	protein_coding	T-box 4 [Source:MGI Symbol;Acc:MGI:102556]	21387	11	85886422	85916097	3153	1.14508	-0.234446	-0.345011	0.730086
ENSMUSG00000000103	Zfy2	protein_coding	zinc finger protein 2, Y-linked [Source:MGI Symbol;Acc:MGI:99213]	22768	Y	2106015	2170409	2846	0
ENSMUSG00000000120	Ngfr	protein_coding	nerve growth factor receptor (TNFR superfamily, member 16) [Source:MGI Symbol;Acc:MGI:97323]	18053	11	95568818	95587735	3446	108.493	-0.250227	-0.593093	0.553119	0.771812
ENSMUSG00000000125	Wnt3	protein_coding	wingless-type MMTV integration site family, member 3 [Source:MGI Symbol;Acc:MGI:98955]	22415	11	103774150	103817957	3076	233.085	-0.00679409	-0.0239065	0.980927	1
ENSMUSG00000000126	Wnt9a	protein_coding	wingless-type MMTV integration site family, member 9A [Source:MGI Symbol;Acc:MGI:2446084]	216795	11	59306928	59333552	3320	106.363	-0.0364479	-0.0973843	0.922421	0.985495
ENSMUSG00000000127	Fer	protein_coding	fer (fms/fps related) protein kinase [Source:MGI Symbol;Acc:MGI:105917]	14158	17	63896018	64139494	3008	231.471	0.540942	1.89921	0.0575366	0.199003
ENSMUSG00000000131	Xpo6	protein_coding	exportin 6 [Source:MGI Symbol;Acc:MGI:2429950]	74204	7	126101715	126200501	4552	1657.09	-0.252425	-1.05498	0.291436	0.537404
ENSMUSG00000000134	Tfe3	protein_coding	transcription factor E3 [Source:MGI Symbol;Acc:MGI:98511]	209446	X	7762560	7775202	636	1375.53	0.138343	0.714663	0.474817	0.707274
ENSMUSG00000000142	Axin2	protein_coding	axin 2 [Source:MGI Symbol;Acc:MGI:1270862]	12006	11	108920349	108950783	4260	163.518	-0.614195	-1.53972	0.123629	0.323939
ENSMUSG00000000148	Brat1	protein_coding	BRCA1-associated ATM activator 1 [Source:MGI Symbol;Acc:MGI:1891679]	231841	5	140705011	140719379	3333	349.208	-0.249505	-0.892039	0.372372	0.618384
ENSMUSG00000000149	Gna12	protein_coding	guanine nucleotide binding protein, alpha 12 [Source:MGI Symbol;Acc:MGI:95767]	14673	5	140758408	140830431	3416	5248.51	-0.794299	-3.14026	0.00168797	0.0181256
ENSMUSG00000000154	Slc22a18	protein_coding	solute carrier family 22 (organic cation transporter), member 18 [Source:MGI Symbol;Acc:MGI:1336884]	18400	7	143473736	143499334	1525	17.1752	0.309504	0.532115	0.594646	0.801074
ENSMUSG00000000157	Itgb2l	protein_coding	integrin beta 2-like [Source:MGI Symbol;Acc:MGI:1277979]	16415	16	96422288	96443619	2633	2.87661	0	0	1	1
ENSMUSG00000000159	Igsf5	protein_coding	immunoglobulin superfamily, member 5 [Source:MGI Symbol;Acc:MGI:1919308]	72058	16	96361668	96525580	1601	7.01191	-1.9874	-2.89113
ENSMUSG00000000167	Pih1d2	protein_coding	PIH1 domain containing 2 [Source:MGI Symbol;Acc:MGI:1919864]	72614	9	50617321	50625000	1256	74.36	0.598724	1.51747	0.129148	0.332085
ENSMUSG00000000168	Dlat	protein_coding	dihydrolipoamide S-acetyltransferase (E2 component of pyruvate dehydrogenase complex) [Source:MGI Symbol;Acc:MGI:2385311]	235339	9	50634633	50659780	4035	6337.99	0.208533	1.05572	0.291095	0.537171
ENSMUSG00000000171	Sdhd	protein_coding	succinate dehydrogenase complex, subunit D, integral membrane protein [Source:MGI Symbol;Acc:MGI:1914175]	66925	9	50596357	50603812	1231	5843.54	0.243112	1.82449	0.0680786	0.222178
ENSMUSG00000000182	Fgf23	protein_coding	fibroblast growth factor 23 [Source:MGI Symbol;Acc:MGI:1891427]	64654	6	127072902	127081408	1814	4.03399	-0.362542	-0.52938	0.596542	0.802087
ENSMUSG00000000183	Fgf6	protein_coding	fibroblast growth factor 6 [Source:MGI Symbol;Acc:MGI:95520]	14177	6	127015586	127028187	4657	0.0118053	0	0	1
ENSMUSG00000000184	Ccnd2	protein_coding	cyclin D2 [Source:MGI Symbol;Acc:MGI:88314]	12444	6	127125162	127152193	6330	307.755	-1.06026	-2.83038	0.00464926	0.0367008
ENSMUSG00000000194	Gpr107	protein_coding	G protein-coupled receptor 107 [Source:MGI Symbol;Acc:MGI:2139054]	277463	2	31152316	31218775	6134	1084.69	-0.667419	-2.97849	0.00289669	0.0263872
ENSMUSG00000000197	Nalcn	protein_coding	sodium leak channel, non-selective [Source:MGI Symbol;Acc:MGI:2444306]	338370	14	123276641	123627144	7115	2428.17	-0.384021	-1.78026	0.0750334	0.23626
ENSMUSG00000000202	Btbd17	protein_coding	BTB (POZ) domain containing 17 [Source:MGI Symbol;Acc:MGI:1919264]	72014	11	114791217	114795945	3020	334.943	-0.37427	-0.888814	0.374103	0.620137
ENSMUSG00000000204	Slfn4	protein_coding	schlafen 4 [Source:MGI Symbol;Acc:MGI:1329010]	20558	11	83175186	83190216	3958	17.1675	-3.00647	-4.37503	1.21417e-05	0.000587349
ENSMUSG00000000214	Th	protein_coding	tyrosine hydroxylase [Source:MGI Symbol;Acc:MGI:98735]	21823	7	142892752	142931128	1829	164.342	0.845458	1.991	0.0464805	0.172959
ENSMUSG00000000215	Ins2	protein_coding	insulin II [Source:MGI Symbol;Acc:MGI:96573]	16334	7	142678656	142743381	472	0.607876	-0.127599	-0.217357	0.82793
ENSMUSG00000000216	Scnn1g	protein_coding	sodium channel, nonvoltage-gated 1 gamma [Source:MGI Symbol;Acc:MGI:104695]	20278	7	121734479	121768475	2991	1.22035	0	0	1
ENSMUSG00000000223	Drp2	protein_coding	dystrophin related protein 2 [Source:MGI Symbol;Acc:MGI:107432]	13497	X	134404551	134456573	3141	1093.55	-1.21078	-3.79621	0.000146927	0.00332831
ENSMUSG00000000244	Tspan32	protein_coding	tetraspanin 32 [Source:MGI Symbol;Acc:MGI:1350360]	27027	7	143005046	143019644	1582	14.7606	-1.09366	-1.84344	0.0652642	0.21572
ENSMUSG00000000247	Lhx2	protein_coding	LIM homeobox protein 2 [Source:MGI Symbol;Acc:MGI:96785]	16870	2	38339281	38369733	1696	42.55	0.613688	1.21229	0.2254	0.46295
ENSMUSG00000000248	Clec2g	protein_coding	C-type lectin domain family 2, member g [Source:MGI Symbol;Acc:MGI:1918059]	70809	6	128934381	128984707	2463	0.031664	0	0	1
ENSMUSG00000000253	Gmpr	protein_coding	guanosine monophosphate reductase [Source:MGI Symbol;Acc:MGI:1913605]	66355	13	45507444	45546382	1580	2991.22	0.0869868	0.341589	0.73266	0.884678
ENSMUSG00000000263	Glra1	protein_coding	glycine receptor, alpha 1 subunit [Source:MGI Symbol;Acc:MGI:95747]	14654	11	55514238	55608198	1797	282.409	0.621247	1.53215	0.125487	0.326734
ENSMUSG00000000266	Mid2	protein_coding	midline 2 [Source:MGI Symbol;Acc:MGI:1344333]	23947	X	140664599	140767715	6271	764.204	-0.234575	-0.954344	0.339909	0.587971
ENSMUSG00000000275	Trim25	protein_coding	tripartite motif-containing 25 [Source:MGI Symbol;Acc:MGI:102749]	217069	11	88999376	89020293	1433	123.411	-0.379277	-0.906052	0.364908	0.611863
ENSMUSG00000000276	Dgke	protein_coding	diacylglycerol kinase, epsilon [Source:MGI Symbol;Acc:MGI:1889276]	56077	11	89035179	89066850	8347	1728.47	0.088565	0.49978	0.61723	0.815335
ENSMUSG00000000278	Scpep1	protein_coding	serine carboxypeptidase 1 [Source:MGI Symbol;Acc:MGI:1921867]	74617	11	88924020	88955465	2097	939.389	-0.212493	-1.45135	0.146682	0.358268
ENSMUSG00000000282	Mnt	protein_coding	max binding protein [Source:MGI Symbol;Acc:MGI:109150]	17428	11	74830920	74845725	4590	883.825	0.296874	1.35249	0.176219	0.400526
ENSMUSG00000000290	Itgb2	protein_coding	integrin beta 2 [Source:MGI Symbol;Acc:MGI:96611]	16414	10	77530252	77565708	2970	65.5971	-1.66029	-3.09895	0.00194205	0.0199695
ENSMUSG00000000295	Hddc2	protein_coding	HD domain containing 2 [Source:MGI Symbol;Acc:MGI:1916942]	69692	10	31313383	31328204	858	1795.22	0.44806	1.99101	0.0464793	0.172959
ENSMUSG00000000296	Tpd52l1	protein_coding	tumor protein D52-like 1 [Source:MGI Symbol;Acc:MGI:1298386]	21987	10	31332376	31445958	1308	2859.47	0.26483	1.43034	0.15262	0.366601
ENSMUSG00000000301	Pemt	protein_coding	phosphatidylethanolamine N-methyltransferase [Source:MGI Symbol;Acc:MGI:104535]	18618	11	59970614	60046489	424	243.118	-0.612753	-1.61239	0.106877	0.296352
ENSMUSG00000000303	Cdh1	protein_coding	cadherin 1 [Source:MGI Symbol;Acc:MGI:88354]	12550	8	106603351	106670246	4430	56.5803	-1.11102	-1.87992	0.0601194	0.204777
ENSMUSG00000000305	Cdh4	protein_coding	cadherin 4 [Source:MGI Symbol;Acc:MGI:99218]	12561	2	179442431	179899373	6388	236.048	-1.02893	-4.50222	6.72474e-06	0.000375444
ENSMUSG00000000308	Ckmt1	protein_coding	creatine kinase, mitochondrial 1, ubiquitous [Source:MGI Symbol;Acc:MGI:99441]	12716	2	121357714	121363737	850	17581.3	0.455432	2.51317	0.0119652	0.0699372
ENSMUSG00000000317	Bcl6b	protein_coding	B cell CLL/lymphoma 6, member B [Source:MGI Symbol;Acc:MGI:1278332]	12029	11	70224128	70229798	3366	16.1653	-0.330839	-0.536944	0.591306	0.798766
ENSMUSG00000000318	Clec10a	protein_coding	C-type lectin domain family 10, member A [Source:MGI Symbol;Acc:MGI:96975]	17312	11	70156197	70170834	789	8.49368	-2.65911	-4.31644	1.58569e-05	0.000707793
ENSMUSG00000000320	Alox12	protein_coding	arachidonate 12-lipoxygenase [Source:MGI Symbol;Acc:MGI:87998]	11684	11	70241457	70255353	3001	13.7152	1.22612	1.93566	0.0529089	0.188487
ENSMUSG00000000325	Arvcf	protein_coding	armadillo repeat gene deleted in velo-cardio-facial syndrome [Source:MGI Symbol;Acc:MGI:109620]	11877	16	18348182	18407076	4698	708.801	0.250682	1.02374	0.305959	0.55347
ENSMUSG00000000326	Comt	protein_coding	catechol-O-methyltransferase [Source:MGI Symbol;Acc:MGI:88470]	12846	16	18406886	18426852	1786	2648.81	0.168808	0.83205	0.405381	0.649085
ENSMUSG00000000339	Rtca	protein_coding	RNA 3'-terminal phosphate cyclase [Source:MGI Symbol;Acc:MGI:1913618]	66368	3	116488963	116508208	1594	1337.95	0.162538	0.628414	0.529733	0.753691
ENSMUSG00000000340	Dbt	protein_coding	dihydrolipoamide branched chain transacylase E2 [Source:MGI Symbol;Acc:MGI:105386]	13171	3	116513070	116549981	3301	420.141	-0.256498	-0.536637	0.591518	0.798772
ENSMUSG00000000346	Dazap2	protein_coding	DAZ associated protein 2 [Source:MGI Symbol;Acc:MGI:1344344]	23994	15	100615628	100620731	1826	7411.3	-0.0682153	-0.550416	0.582034	0.79229
ENSMUSG00000000355	Mcts1	protein_coding	malignant T cell amplified sequence 1 [Source:MGI Symbol;Acc:MGI:1916245]	68995	X	38600578	38613426	783	3435.68	0.624034	2.34605	0.0189737	0.095403
ENSMUSG00000000359	Rem1	protein_coding	rad and gem related GTP binding protein 1 [Source:MGI Symbol;Acc:MGI:1097696]	19700	2	152626951	152635198	1663	5.88762	1.24435	1.83542	0.0664434	0.218332
ENSMUSG00000000365	Rnf17	protein_coding	ring finger protein 17 [Source:MGI Symbol;Acc:MGI:1353419]	30054	14	56402697	56525032	5148	16.0595	-0.23441	-0.431277	0.666267	0.847012
ENSMUSG00000000374	Trappc10	protein_coding	trafficking protein particle complex 10 [Source:MGI Symbol;Acc:MGI:1336209]	216131	10	78186725	78244641	5047	1997.54	-0.340249	-2.02961	0.0423967	0.163397
ENSMUSG00000000378	Ccm2	protein_coding	cerebral cavernous malformation 2 [Source:MGI Symbol;Acc:MGI:2384924]	216527	11	6546887	6596744	1858	1707.19	-0.522284	-2.00231	0.0452519	0.169963
ENSMUSG00000000381	Wap	protein_coding	whey acidic protein [Source:MGI Symbol;Acc:MGI:98943]	22373	11	6635482	6638637	905	0.275722	-0.0497683	-0.129376	0.89706
ENSMUSG00000000384	Tbrg4	protein_coding	transforming growth factor beta regulated gene 4 [Source:MGI Symbol;Acc:MGI:1100868]	21379	11	6615598	6626067	2324	1222.55	0.350566	1.48978	0.136283	0.342867
ENSMUSG00000000385	Tmprss2	protein_coding	transmembrane protease, serine 2 [Source:MGI Symbol;Acc:MGI:1354381]	50528	16	97564684	97611195	3159	1.47144	0	0	1
ENSMUSG00000000386	Mx1	protein_coding	MX dynamin-like GTPase 1 [Source:MGI Symbol;Acc:MGI:97243]		16	97447035	97462907	2967	7.19768	1.03063	1.54919	0.121336	0.320214
ENSMUSG00000000392	Fap	protein_coding	fibroblast activation protein [Source:MGI Symbol;Acc:MGI:109608]	14089	2	62500943	62574075	2751	9.17574	-2.30852	-3.45182	0.000556821	0.00843825
ENSMUSG00000000394	Gcg	protein_coding	glucagon [Source:MGI Symbol;Acc:MGI:95674]	14526	2	62474530	62483650	1088	6.40263	-0.361675	-0.538017	0.590565	0.798368
ENSMUSG00000000399	Ndufa9	protein_coding	NADH dehydrogenase (ubiquinone) 1 alpha subcomplex, 9 [Source:MGI Symbol;Acc:MGI:1913358]	66108	6	126821721	126849136	1445	5588.42	0.228656	1.59543	0.110617	0.303084
ENSMUSG00000000402	Egfl6	protein_coding	EGF-like-domain, multiple 6 [Source:MGI Symbol;Acc:MGI:1858599]	54156	X	166523007	166585720	2704	159.995	0.368998	1.14606	0.251769	0.492996
ENSMUSG00000000409	Lck	protein_coding	lymphocyte protein tyrosine kinase [Source:MGI Symbol;Acc:MGI:96756]	16818	4	129548344	129573641	2185	22.5556	2.03678	3.86527	0.000110965	0.0027869
ENSMUSG00000000411	Tssk3	protein_coding	testis-specific serine kinase 3 [Source:MGI Symbol;Acc:MGI:1929914]	58864	4	129489014	129491022	1280	0.563378	0	0	1
ENSMUSG00000000416	Cttnbp2	protein_coding	cortactin binding protein 2 [Source:MGI Symbol;Acc:MGI:1353467]	30785	6	18366478	18514843	4391	845.202	-0.583381	-1.78129	0.0748644	0.235933
ENSMUSG00000000420	Galnt1	protein_coding	UDP-N-acetyl-alpha-D-galactosamine:polypeptide N-acetylgalactosaminyltransferase 1 [Source:MGI Symbol;Acc:MGI:894693]	14423	18	24205344	24286818	3977	1234.13	-0.225112	-1.1448	0.252291	0.493721
ENSMUSG00000000435	Myf5	protein_coding	myogenic factor 5 [Source:MGI Symbol;Acc:MGI:97252]	17877	10	107482908	107486134	2083	0.812295	0	0	1
ENSMUSG00000000439	Mkrn2	protein_coding	makorin, ring finger protein, 2 [Source:MGI Symbol;Acc:MGI:1914277]	67027	6	115601902	115622624	6230	760.864	-0.114518	-0.57478	0.56544	0.781564
ENSMUSG00000000440	Pparg	protein_coding	peroxisome proliferator activated receptor gamma [Source:MGI Symbol;Acc:MGI:97747]	19016	6	115360951	115490399	2125	40.8619	0.584073	1.46707	0.142357	0.352034
ENSMUSG00000000441	Raf1	protein_coding	v-raf-leukemia viral oncogene 1 [Source:MGI Symbol;Acc:MGI:97847]	110157	6	115618067	115676635	3968	2898.11	0.13792	0.923557	0.355717	0.602837
ENSMUSG00000000486	2001-09-01	protein_coding	septin 1 [Source:MGI Symbol;Acc:MGI:1858916]	54204	7	127214447	127233130	575	148.549	-0.593068	-1.69763	0.0895778	0.264637
ENSMUSG00000000489	Pdgfb	protein_coding	platelet derived growth factor, B polypeptide [Source:MGI Symbol;Acc:MGI:97528]	18591	15	79995900	80014808	2918	309.247	0.432515	1.58765	0.112366	0.306042
ENSMUSG00000000530	Acvrl1	protein_coding	activin A receptor, type II-like 1 [Source:MGI Symbol;Acc:MGI:1338946]	11482	15	101128522	101145336	3640	77.7414	-1.13256	-1.92438	0.0543074	0.191593
ENSMUSG00000000531	Grasp	protein_coding	GRP1 (general receptor for phosphoinositides 1)-associated scaffold protein [Source:MGI Symbol;Acc:MGI:1860303]	56149	15	101224207	101232755	2013	261.974	0.132434	0.407765	0.683446	0.857692
ENSMUSG00000000532	Acvr1b	protein_coding	activin A receptor, type 1B [Source:MGI Symbol;Acc:MGI:1338944]	11479	15	101174067	101213679	4413	1632.44	0.161496	0.941308	0.346547	0.59396
ENSMUSG00000000538	Tom1l2	protein_coding	target of myb1-like 2 (chicken) [Source:MGI Symbol;Acc:MGI:2443306]	216810	11	60226714	60352905	3791	9558.97	0.197985	1.16866	0.242542	0.482229
ENSMUSG00000000544	Gpa33	protein_coding	glycoprotein A33 (transmembrane) [Source:MGI Symbol;Acc:MGI:1891703]	59290	1	166130238	166166510	2515	0.331412	0.0596294	0.122049	0.90286
ENSMUSG00000000552	Zfp385a	protein_coding	zinc finger protein 385A [Source:MGI Symbol;Acc:MGI:1352495]	29813	15	103313895	103340086	2291	3793.69	-0.127481	-0.435578	0.663143	0.844797
ENSMUSG00000000555	Itga5	protein_coding	integrin alpha 5 (fibronectin receptor alpha) [Source:MGI Symbol;Acc:MGI:96604]	16402	15	103344286	103366763	4415	35.0932	-0.734234	-1.61833	0.105591	0.294184
ENSMUSG00000000560	Gabra2	protein_coding	gamma-aminobutyric acid (GABA) A receptor, subunit alpha 2 [Source:MGI Symbol;Acc:MGI:95614]	14395	5	70957597	71095849	5852	606.027	0.142871	0.429278	0.667721	0.847864
ENSMUSG00000000561	Wdr77	protein_coding	WD repeat domain 77 [Source:MGI Symbol;Acc:MGI:1917715]	70465	3	105959369	105970037	3682	1963.4	-0.0896356	-0.758603	0.44809	0.68595
ENSMUSG00000000562	Adora3	protein_coding	adenosine A3 receptor [Source:MGI Symbol;Acc:MGI:104847]	11542	3	105870858	105908926	1219	11.7058	0.0894025	0.134317	0.893152	0.972983
ENSMUSG00000000563	Atp5f1	protein_coding	ATP synthase, H+ transporting, mitochondrial F0 complex, subunit B1 [Source:MGI Symbol;Acc:MGI:1100495]	11950	3	105942698	105960099	1604	11465.4	0.249115	1.47268	0.140837	0.349953
ENSMUSG00000000567	Sox9	protein_coding	SRY (sex determining region Y)-box 9 [Source:MGI Symbol;Acc:MGI:98371]	20682	11	112782224	112787760	4135	580.287	-0.730871	-1.77952	0.0751548	0.236431
ENSMUSG00000000568	Hnrnpd	protein_coding	heterogeneous nuclear ribonucleoprotein D [Source:MGI Symbol;Acc:MGI:101947]	11991	5	99955935	99978938	6811	2711.53	0.542118	2.8563	0.00428604	0.0345984
ENSMUSG00000000579	Dynlt1c	protein_coding	dynein light chain Tctex-type 1C [Source:MGI Symbol;Acc:MGI:3807476]	100040563	17	6601671	6609774	2589	1.42715	0	0	1
ENSMUSG00000000581	C1d	protein_coding	C1D nuclear receptor co-repressor [Source:MGI Symbol;Acc:MGI:1927354]	57316	11	17257579	17269176	2981	3889.87	0.188666	0.778154	0.436478	0.676131
ENSMUSG00000000594	Gm2a	protein_coding	GM2 ganglioside activator protein [Source:MGI Symbol;Acc:MGI:95762]	14667	11	55098115	55113029	4127	1785.9	-0.903158	-2.89847	0.00374991	0.031514
ENSMUSG00000000600	Krit1	protein_coding	KRIT1, ankyrin repeat containing [Source:MGI Symbol;Acc:MGI:1930618]	79264	5	3803184	3845564	4293	610.878	-0.609098	-1.87533	0.0607479	0.20606
ENSMUSG00000000605	Clcn4	protein_coding	chloride channel, voltage-sensitive 4 [Source:MGI Symbol;Acc:MGI:104571]	12727	7	7282309	7300851	4607	5194.37	-0.642025	-4.13923	3.48473e-05	0.00125222
ENSMUSG00000000606	Vmn2r88	protein_coding	vomeronasal 2, receptor 88 [Source:MGI Symbol;Acc:MGI:1316662]	669149	14	51411001	51419527	2773	0
ENSMUSG00000000617	Grm6	protein_coding	glutamate receptor, metabotropic 6 [Source:MGI Symbol;Acc:MGI:1351343]	108072	11	50850685	50866208	1463	0.399805	0	0	1
ENSMUSG00000000627	Sema4f	protein_coding	sema domain, immunoglobulin domain (Ig), TM domain, and short cytoplasmic domain [Source:MGI Symbol;Acc:MGI:1340055]	20355	6	82911885	82939769	4086	1474.51	0.0385186	0.167774	0.866761	0.959415
ENSMUSG00000000628	Hk2	protein_coding	hexokinase 2 [Source:MGI Symbol;Acc:MGI:1315197]	15277	6	82725025	82774454	5513	81.2257	-0.770513	-1.31658	0.187978	0.416901
ENSMUSG00000000631	Myo18a	protein_coding	myosin XVIIIA [Source:MGI Symbol;Acc:MGI:2667185]	360013	11	77763246	77865980	7513	2801.46	-0.0363832	-0.138254	0.89004	0.971483
ENSMUSG00000000632	Sez6	protein_coding	seizure related gene 6 [Source:MGI Symbol;Acc:MGI:104745]	20370	11	77930800	77979048	4239	1369.82	-0.468472	-2.2826	0.0224542	0.106832
ENSMUSG00000000673	Haao	protein_coding	3-hydroxyanthranilate 3,4-dioxygenase [Source:MGI Symbol;Acc:MGI:1349444]	107766	17	83831356	83846790	1222	12.0036	-1.24708	-2.10457	0.0353288	0.145214
ENSMUSG00000000682	Cd52	protein_coding	CD52 antigen [Source:MGI Symbol;Acc:MGI:1346088]	23833	4	134082448	134095082	380	102.511	-1.47037	-3.11874	0.00181627	0.0191679
ENSMUSG00000000686	Abhd15	protein_coding	abhydrolase domain containing 15 [Source:MGI Symbol;Acc:MGI:1914727]	67477	11	77515121	77538607	2662	5.91659	-0.325238	-0.480824	0.630642	0.823634
ENSMUSG00000000690	Hoxb6	protein_coding	homeobox B6 [Source:MGI Symbol;Acc:MGI:96187]	15414	11	96292476	96301569	1964	2032.33	-0.148311	-0.665936	0.505452	0.733654
ENSMUSG00000000693	Loxl3	protein_coding	lysyl oxidase-like 3 [Source:MGI Symbol;Acc:MGI:1337004]	16950	6	83034173	83052562	462	30.5885	1.66696	2.77965	0.00544178	0.0406839
ENSMUSG00000000701	Tcl1b5	protein_coding	T cell leukemia/lymphoma 1B, 5 [Source:MGI Symbol;Acc:MGI:1351635]	27382	12	105176358	105181143	1039	0
ENSMUSG00000000706	Btn1a1	protein_coding	butyrophilin, subfamily 1, member A1 [Source:MGI Symbol;Acc:MGI:103118]	12231	13	23456992	23465901	3423	4.55546	0.376894	0.56763	0.570286	0.783959
ENSMUSG00000000708	Kat2b	protein_coding	K(lysine) acetyltransferase 2B [Source:MGI Symbol;Acc:MGI:1343094]	18519	17	53566861	53672720	322	997.738	-0.646449	-1.81833	0.0690137	0.22417
ENSMUSG00000000711	Rab5b	protein_coding	RAB5B, member RAS oncogene family [Source:MGI Symbol;Acc:MGI:105938]	19344	10	128677193	128696268	3166	1950.96	0.18893	1.31396	0.18886	0.41794
ENSMUSG00000000724	Cryba1	protein_coding	crystallin, beta A1 [Source:MGI Symbol;Acc:MGI:88518]	12957	11	77718615	77725283	1377	0.296194	0	0	1
ENSMUSG00000000730	Dnmt3l	protein_coding	DNA (cytosine-5-)-methyltransferase 3-like [Source:MGI Symbol;Acc:MGI:1859287]	54427	10	78041947	78063622	210	29.1419	0.207475	0.355406	0.722286	0.878208
ENSMUSG00000000731	Aire	protein_coding	autoimmune regulator (autoimmune polyendocrinopathy candidiasis ectodermal dystrophy) [Source:MGI Symbol;Acc:MGI:1338803]	11634	10	78030022	78043610	1926	1.86521	-1.17217	-1.70389	0.0884013	0.262187
ENSMUSG00000000732	Icosl	protein_coding	icos ligand [Source:MGI Symbol;Acc:MGI:1354701]	50723	10	78069302	78083913	2814	84.9805	-1.10298	-2.56179	0.0104136	0.0637936
ENSMUSG00000000738	Spg7	protein_coding	spastic paraplegia 7 homolog (human) [Source:MGI Symbol;Acc:MGI:2385906]	234847	8	123062942	123097760	809	1105.17	-0.202339	-0.915126	0.360126	0.607187
ENSMUSG00000000739	Sult5a1	protein_coding	sulfotransferase family 5A, member 1 [Source:MGI Symbol;Acc:MGI:1931463]	57429	8	123140192	123158315	3805	6.09849	0.350617	0.518245	0.604287	0.807581
ENSMUSG00000000740	Rpl13	protein_coding	ribosomal protein L13 [Source:MGI Symbol;Acc:MGI:105922]	270106	8	123102350	123105244	780	469.095	0.32911	1.29387	0.195709	0.427311
ENSMUSG00000000743	Chmp1a	protein_coding	charged multivesicular body protein 1A [Source:MGI Symbol;Acc:MGI:1920159]	234852	8	123204264	123212763	2140	2661.76	0.491715	2.7544	0.00587991	0.0428708
ENSMUSG00000000751	Rpa1	protein_coding	replication protein A1 [Source:MGI Symbol;Acc:MGI:1915525]	68275	11	75298166	75348324	5077	2256.22	-0.147121	-1.26977	0.204167	0.437421
ENSMUSG00000000753	Serpinf1	protein_coding	serine (or cysteine) peptidase inhibitor, clade F, member 1 [Source:MGI Symbol;Acc:MGI:108080]	20317	11	75409769	75422701	1832	623.173	0.199421	0.499091
ENSMUSG00000000759	Tubgcp3	protein_coding	tubulin, gamma complex associated protein 3 [Source:MGI Symbol;Acc:MGI:2183752]	259279	8	12614277	12672248	3515	694.921	-0.536635	-2.95185	0.00315877	0.0278448
ENSMUSG00000000766	Oprm1	protein_coding	opioid receptor, mu 1 [Source:MGI Symbol;Acc:MGI:97441]	18390	10	6758506	7038198	2420	10.3943	0.601728	0.908791	0.36346	0.610404
ENSMUSG00000000776	Polr3d	protein_coding	polymerase (RNA) III (DNA directed) polypeptide D [Source:MGI Symbol;Acc:MGI:1914315]	67065	14	70438748	70443471	2049	558.895	0.756062	3.6295	0.000283973	0.00529691
ENSMUSG00000000782	Tcf7	protein_coding	transcription factor 7, T cell specific [Source:MGI Symbol;Acc:MGI:98507]	21414	11	52252371	52283014	2471	50.6024	0.827727	1.66871	0.0951751	0.275959
ENSMUSG00000000787	Ddx3x	protein_coding	DEAD/H (Asp-Glu-Ala-Asp/His) box polypeptide 3, X-linked [Source:MGI Symbol;Acc:MGI:103064]	13205	X	13280970	13294052	4692	7445.14	0.415672	1.78857	0.0736844	0.233677
[truncated: 43,493 more rows]

## Sheet: candidates_TRAP
up	down
Lypd8	Ccnd2
2810408A11Rik	Folr1
Fndc8	Aif1l
Mxd3	Prkd1
Tgm4	Plin4
Zap70	Efnb3
Tfcp2l1	Grm3
Tex26	Gstm7
Glt28d2	Etv1
Xrra1	Slc1a2
Cct8l1	Slc1a3
Atp6v0a4	Itih3
[truncated: 259 more rows]

## Sheet: TDP43MUT_vs_TDP43WT_SC
ensembl_gene_id	external_gene_name	gene_biotype	description	entrezgene	chromosome_name	start_position	end_position	transcript_length	baseMean	log2FoldChange	stat	pvalue	padj
[truncated: 43,629 more rows]

[truncated: 2 more sheets: TDP43MUT_vs_WT_SC, candidates_SC]
