# Supplementary material for: Motor neuron translatome reveals deregulation of SYNGR4 and PLEKHB1 in mutant TDP-43 amyotrophic lateral sclerosis models
Source: Hum Mol Genet. 2020 Jul 7;29(16):2647–61. doi: 10.1093/hmg/ddaa140 (PMC7530531; doi:10.1093/hmg/ddaa140)
Supplement: Supp_Table_4_Gene_set_enrichment_analysis_14w_ddaa140 [file supp_table_4_gene_set_enrichment_analysis_14w_ddaa140.xlsx]

## Sheet: candidates_diff_toppgene
Category	ID	Name	Source	p-value	q-value Bonferroni	q-value FDR B&H	q-value FDR B&Y	Hit Count in Query List	Hit Count in Genome	Hit in Query List
GO: Biological Process	GO:0042063	gliogenesis		7.937e-10	3.474e-06	1.211e-06	1.085e-05	22	352	SOX2,MAG,ZCCHC24,ERBB3,ENPP2,GPR37L1,EFEMP1,KCNJ10,AGT,NKX2-2,OLIG1,PLP1,IL33,CNP,GPR17,FA2H,POU3F1,LPAR1,GSN,SLC45A3,ARHGEF10,OLIG2
GO: Biological Process	GO:0010001	glial cell differentiation		9.583e-10	4.194e-06	1.211e-06	1.085e-05	19	261	SOX2,MAG,ERBB3,ENPP2,GPR37L1,KCNJ10,AGT,NKX2-2,OLIG1,PLP1,CNP,GPR17,FA2H,POU3F1,LPAR1,GSN,SLC45A3,ARHGEF10,OLIG2
GO: Biological Process	GO:0008366	axon ensheathment		1.107e-09	4.843e-06	1.211e-06	1.085e-05	15	154	MAG,MAL,MBP,KCNJ10,PLP1,FA2H,POU3F1,BCAS1,LPAR1,PLLP,CLDN11,ARHGEF10,SERINC5,GJC3,OLIG2
GO: Biological Process	GO:0007272	ensheathment of neurons		1.107e-09	4.843e-06	1.211e-06	1.085e-05	15	154	MAG,MAL,MBP,KCNJ10,PLP1,FA2H,POU3F1,BCAS1,LPAR1,PLLP,CLDN11,ARHGEF10,SERINC5,GJC3,OLIG2
GO: Biological Process	GO:0048709	oligodendrocyte differentiation		1.879e-09	8.223e-06	1.645e-06	1.474e-05	13	113	MAG,ENPP2,KCNJ10,NKX2-2,OLIG1,PLP1,CNP,GPR17,FA2H,LPAR1,GSN,SLC45A3,OLIG2
GO: Biological Process	GO:0042552	myelination		8.316e-09	3.64e-05	6.067e-06	5.437e-05	14	152	MAG,MAL,MBP,KCNJ10,PLP1,FA2H,POU3F1,BCAS1,LPAR1,PLLP,ARHGEF10,SERINC5,GJC3,OLIG2
GO: Biological Process	GO:0007417	central nervous system development		9.758e-09	4.271e-05	6.101e-06	5.468e-05	39	1129	SOX2,MAG,MAL,NDE1,ENPP2,MBP,GPR37L1,FABP7,S100A1,STXBP3,KCNJ10,AGT,NHLH1,NKX2-2,FGFR2,OLIG1,DNAH5,PLP1,CNP,MOG,SELENOP,GPR17,FA2H,POU3F1,CHD7,APOD,SLC1A2,S1PR1,LPAR1,GSN,HAPLN1,SLC6A11,MT-CO1,LBX1,SLC45A3,TIMP4,MT-ND4,CDK5RAP2,OLIG2
GO: Biological Process	GO:0007155	cell adhesion		1.847e-08	8.083e-05	1.01e-05	9.054e-05	46	1509	SOX2,MAG,TTYH1,ERBB3,ENPP2,MBP,ISLR,ADGRV1,KIRREL2,ITGB8,HEPACAM,LYVE1,STXBP3,AGT,PREX1,PLXNB1,MOG,DOCK1,GPM6B,COL6A2,DPT,DSG2,PCDHGA11,COL28A1,PPFIBP1,RGCC,APOD,CDH19,S1PR1,ZAP70,CLDN23,GSN,CLDN9,HAPLN1,THBS1,CLDN11,EFNB3,FAM107A,CD86,PYCARD,MYO1F,PRKCQ,TNFAIP6,EMP2,ATP1B2,PHLDB2
GO: Biological Process	GO:0022610	biological adhesion		2.125e-08	9.3e-05	1.033e-05	9.26e-05	46	1516	SOX2,MAG,TTYH1,ERBB3,ENPP2,MBP,ISLR,ADGRV1,KIRREL2,ITGB8,HEPACAM,LYVE1,STXBP3,AGT,PREX1,PLXNB1,MOG,DOCK1,GPM6B,COL6A2,DPT,DSG2,PCDHGA11,COL28A1,PPFIBP1,RGCC,APOD,CDH19,S1PR1,ZAP70,CLDN23,GSN,CLDN9,HAPLN1,THBS1,CLDN11,EFNB3,FAM107A,CD86,PYCARD,MYO1F,PRKCQ,TNFAIP6,EMP2,ATP1B2,PHLDB2
GO: Biological Process	GO:0022008	neurogenesis		3.656e-08	0.00016	1.6e-05	0.0001434	52	1867	SOX2,MAG,ZCCHC24,ERBB3,MAN2A1,NDE1,MYO6,ENPP2,ETV1,GPR37L1,PLPPR5,ATP8B1,ADGRV1,FABP7,CFLAR,GJA1,EFEMP1,KCNJ10,AGT,NKX2-2,FGFR2,OLIG1,PLP1,PREX1,IL33,CNP,PLXNB1,GPM6B,GPR17,FOLR1,FA2H,POU3F1,CHD7,APOD,SLC1A3,S1PR1,LPAR1,EDNRB,GSN,S1PR5,SLC39A12,EFNB3,LBX1,SLC45A3,ARHGEF10,EFHD1,CDK5RAP2,PRKD1,PRKCQ,OLIG2,GAB1,LGI1
GO: Biological Process	GO:0007605	sensory perception of sound		2.756e-07	0.001206	0.0001097	0.0009827	13	171	SOX2,MYO6,GJB6,MBP,OTOR,ATP8B1,ADGRV1,CHD7,SLC1A3,SLC12A2,TJP1,ATP6V0A4,GJC3
GO: Biological Process	GO:0042493	response to drug		3.769e-07	0.00165	0.0001375	0.001232	37	1194	SPARC,GALR1,MYO6,GPR37L1,ATP8B1,CFLAR,GJA1,KCNJ10,AGT,NKX2-2,FGFR2,CNR2,CA2,CA3,SLC17A6,GPLD1,DSG2,FOLR1,GPR37,APOBEC1,APOD,SLC1A2,SLC1A3,CRHBP,SLC2A4,GSN,SLC6A11,THBS1,TIMP4,IPCEF1,MT-ND1,MT-ND4,MT-ND5,MT-ND6,SLC47A1,ATP1A2,GABPA
GO: Biological Process	GO:0055085	transmembrane transport		8.012e-07	0.003507	0.0002698	0.002417	48	1830	TTYH1,ERBB3,ENPP1,ATP8B1,SLC30A3,S100A1,GJA1,GJB1,CCT8L2,STXBP3,KCNJ10,AGT,CA2,SLC17A6,GPLD1,CALCR,FOLR1,TTYH2,CASQ1,CHD7,CLIC6,GRM3,SLC1A2,SLC1A3,CRHBP,SLC2A4,SGK2,SLC6A11,SLC39A12,THBS1,RNASEL,SLC12A2,MT-CO1,SLC45A3,MT-ND1,MT-ND2,ATP6V0A4,MT-ND4,MT-ND5,MT-ND6,SLC47A1,PRKD1,GJC3,ATP1A2,VAMP8,ATP1B2,SHISA8,TMEM63A
GO: Biological Process	GO:1901700	response to oxygen-containing compound		9.22e-07	0.004036	0.0002883	0.002583	48	1839	SOX2,STX2,SPARC,ENPP1,GJB6,GPR37L1,GATM,CFLAR,GJA1,STXBP3,CCDC62,AGT,NKX2-2,FGFR2,CNP,CNR2,CA2,CA3,GPLD1,COL6A2,CALCR,DSG2,FOLR1,LITAF,GPR37,APOBEC1,APOD,SLC1A2,SLC1A3,LPAR1,CRHBP,SLC2A4,EDNRB,GSN,THBS1,TIMP4,CD86,PYCARD,MT-ND1,ATP6V0A4,MT-ND4,MT-ND5,MT-ND6,PRKD1,PRKCQ,ATP1A2,GAB1,GABPA
GO: Biological Process	GO:0098739	import across plasma membrane		1.082e-06	0.004735	0.0003157	0.002829	11	134	KCNJ10,AGT,CALCR,FOLR1,SLC1A2,SLC1A3,SLC39A12,THBS1,SLC12A2,ATP1A2,ATP1B2
GO: Biological Process	GO:0006855	drug transmembrane transport		1.249e-06	0.005469	0.0003418	0.003063	9	85	ATP8B1,KCNJ10,AGT,SLC17A6,FOLR1,SLC1A2,SLC1A3,SLC47A1,ATP1A2
GO: Biological Process	GO:0014003	oligodendrocyte development		1.908e-06	0.008351	0.0004912	0.004402	7	47	MAG,KCNJ10,NKX2-2,PLP1,FA2H,LPAR1,GSN
GO: Biological Process	GO:0050954	sensory perception of mechanical stimulus		2.044e-06	0.008945	0.0004969	0.004453	13	204	SOX2,MYO6,GJB6,MBP,OTOR,ATP8B1,ADGRV1,CHD7,SLC1A3,SLC12A2,TJP1,ATP6V0A4,GJC3
GO: Biological Process	GO:1901888	regulation of cell junction assembly		2.674e-06	0.0117	0.000616	0.00552	9	93	ENPP2,GJA1,AGT,GPM6B,APOD,THBS1,FAM107A,TJP1,PHLDB2
GO: Biological Process	GO:0001504	neurotransmitter uptake		4.384e-06	0.01919	0.0009138	0.008189	7	53	KCNJ10,SLC17A6,GPM6B,SLC1A2,SLC1A3,SLC6A11,ATP1A2
GO: Biological Process	GO:0021545	cranial nerve development		4.384e-06	0.01919	0.0009138	0.008189	7	53	ERBB3,TIFAB,ATP8B1,NKX2-2,CHD7,SLC1A3,LPAR1
GO: Biological Process	GO:0021782	glial cell development		5.621e-06	0.0246	0.001118	0.01002	10	129	MAG,KCNJ10,AGT,NKX2-2,PLP1,FA2H,POU3F1,LPAR1,GSN,ARHGEF10
GO: Biological Process	GO:0007194	negative regulation of adenylate cyclase activity		7.327e-06	0.03207	0.001394	0.0125	9	105	GALR1,GPR37L1,P2RY13,ADGRV1,GPR37,GRM3,S1PR1,LPAR1,EDNRB
GO: Biological Process	GO:0034220	ion transmembrane transport		7.753e-06	0.03394	0.001414	0.01267	39	1469	TTYH1,ATP8B1,SLC30A3,S100A1,GJA1,CCT8L2,KCNJ10,AGT,SLC17A6,GPLD1,CALCR,FOLR1,TTYH2,CASQ1,CHD7,CLIC6,SLC1A2,SLC1A3,CRHBP,SLC2A4,SGK2,SLC6A11,SLC39A12,THBS1,SLC12A2,MT-CO1,SLC45A3,MT-ND1,MT-ND2,ATP6V0A4,MT-ND4,MT-ND5,MT-ND6,PRKD1,ATP1A2,VAMP8,ATP1B2,SHISA8,TMEM63A
GO: Biological Process	GO:0031280	negative regulation of cyclase activity		8.553e-06	0.03744	0.001441	0.01292	9	107	GALR1,GPR37L1,P2RY13,ADGRV1,GPR37,GRM3,S1PR1,LPAR1,EDNRB
GO: Biological Process	GO:1903055	positive regulation of extracellular matrix organization		8.561e-06	0.03747	0.001441	0.01292	5	23	CFLAR,PHLDB1,AGT,RGCC,PHLDB2
GO: Biological Process	GO:0015893	drug transport		1.051e-05	0.04599	0.001647	0.01476	13	237	GALR1,ATP8B1,GJA1,KCNJ10,AGT,CA2,SLC17A6,FOLR1,SLC1A2,SLC1A3,IPCEF1,SLC47A1,ATP1A2
GO: Biological Process	GO:0051350	negative regulation of lyase activity		1.072e-05	0.04692	0.001647	0.01476	9	110	GALR1,GPR37L1,P2RY13,ADGRV1,GPR37,GRM3,S1PR1,LPAR1,EDNRB
GO: Biological Process	GO:0021675	nerve development		1.091e-05	0.04777	0.001647	0.01476	8	84	ERBB3,TIFAB,ATP8B1,SULF1,NKX2-2,CHD7,SLC1A3,LPAR1
GO: Biological Process	GO:0006811	ion transport		1.147e-05	0.05019	0.001673	0.01499	47	1956	TTYH1,MYO6,ENPP1,ATP10B,ATP8B1,SLC30A3,S100A1,GJA1,CCT8L2,KCNJ10,AGT,CA2,CA3,SLC17A6,GPLD1,GPM6B,CALCR,FOLR1,TTYH2,CASQ1,CHD7,CLIC6,SLC1A2,SLC1A3,CRHBP,SLC2A4,SGK2,SLC6A11,SLC39A12,THBS1,PLLP,SLC12A2,MT-CO1,SLC45A3,MT-ND1,MT-ND2,ATP6V0A4,MT-ND4,MT-ND5,MT-ND6,SLC47A1,PRKD1,ATP1A2,VAMP8,ATP1B2,SHISA8,TMEM63A
GO: Biological Process	GO:0030198	extracellular matrix organization		1.363e-05	0.05967	0.001925	0.01725	17	399	SPARC,ITGB8,CFLAR,PHLDB1,FBN2,SULF1,AGT,GPM6B,COL6A2,DPT,COL9A3,COL28A1,RGCC,GSN,HAPLN1,THBS1,PHLDB2
GO: Biological Process	GO:0009612	response to mechanical stimulus		1.563e-05	0.0684	0.002137	0.01915	13	246	SOX2,MAG,TIFAB,ETV1,ADGRV1,CHI3L1,GJA1,AGT,SLC1A3,PPL,THBS1,SLC12A2,ATP1A2
GO: Biological Process	GO:0015813	L-glutamate transmembrane transport		1.623e-05	0.07103	0.002146	0.01923	5	26	KCNJ10,SLC17A6,SLC1A2,SLC1A3,ATP1A2
GO: Biological Process	GO:0051094	positive regulation of developmental process		1.667e-05	0.07296	0.002146	0.01923	41	1633	SOX2,MAG,ERBB3,MAN2A1,SMYD1,ENPP2,GPR37L1,PLPPR5,ADGRV1,CHI3L1,F3,ITGB8,S100A1,CFLAR,GJA1,PHLDB1,FBN2,CD101,AGT,NKX2-2,FGFR2,PREX1,PLS1,PLXNB1,ALOX15B,CA2,DOCK1,GPM6B,RGCC,IFITM1,YBX3,CHD7,LPAR1,ZAP70,THBS1,ARNT,CD86,PRKD1,OLIG2,GAB1,PHLDB2
GO: Biological Process	GO:0048699	generation of neurons		1.744e-05	0.07634	0.002181	0.01955	43	1752	SOX2,MAG,ZCCHC24,MAN2A1,NDE1,MYO6,ENPP2,ETV1,GPR37L1,PLPPR5,ATP8B1,ADGRV1,CFLAR,GJA1,EFEMP1,AGT,NKX2-2,FGFR2,OLIG1,PLP1,PREX1,CNP,PLXNB1,GPM6B,FOLR1,CHD7,APOD,SLC1A3,S1PR1,LPAR1,EDNRB,S1PR5,SLC39A12,EFNB3,LBX1,SLC45A3,EFHD1,CDK5RAP2,PRKD1,PRKCQ,OLIG2,GAB1,LGI1
GO: Biological Process	GO:0009636	response to toxic substance		1.806e-05	0.07906	0.002196	0.01968	21	585	SPARC,MBP,GPR37L1,SLC30A3,FGFR2,CNP,CNR2,CA3,GPX8,GPR37,APOBEC1,CRHBP,SLC2A4,GSN,ARNT,GUCY2C,IPCEF1,MT-ND4,MT-ND5,MT-ND6,ATP1A2
GO: Biological Process	GO:0030029	actin filament-based process		1.918e-05	0.08397	0.00227	0.02034	26	829	MYO6,AIF1L,ERMN,CFLAR,GJA1,PREX1,PLS1,GPM6B,DSG2,RGCC,CASQ1,S1PR1,LPAR1,GSN,FAM107A,ARHGEF10,PYCARD,MYO1F,PRKCQ,ATP1A2,EMP2,TNNI1,EPB41L2,GAB1,PHLDB2,SMTNL2
GO: Biological Process	GO:0089718	amino acid import across plasma membrane		1.971e-05	0.08627	0.00227	0.02035	5	27	KCNJ10,AGT,SLC1A2,SLC1A3,ATP1A2
GO: Biological Process	GO:0006979	response to oxidative stress		2.551e-05	0.1117	0.002863	0.02566	19	507	STX2,PRR5L,GPR37L1,CFLAR,CA3,SELENOP,GPX8,GPR37,APOD,SGK2,THBS1,ARNT,MT-CO1,IPCEF1,MT-ND1,MT-ND5,MT-ND6,PRKD1,GAB1
GO: Biological Process	GO:0035295	tube development		2.953e-05	0.1292	0.003147	0.02821	34	1276	SOX2,STX2,SPARC,MAN2A1,ENPP2,RAD21L1,MEG3,CHI3L1,F3,ITGB8,S100A1,GJA1,GJB1,APLN,MGP,SULF1,ECSCR,AGT,ADGRF4,NKX2-2,FGFR2,GPLD1,FOLR1,RGCC,CHD7,APOD,S1PR1,EDNRB,THBS1,SLC12A2,LBX1,PRKD1,EMP2,GAB1
GO: Biological Process	GO:0090197	positive regulation of chemokine secretion		3.02e-05	0.1322	0.003147	0.02821	4	15	MBP,IL33,ALOX15B,PYCARD
GO: Biological Process	GO:0098712	L-glutamate import across plasma membrane		3.02e-05	0.1322	0.003147	0.02821	4	15	KCNJ10,SLC1A2,SLC1A3,ATP1A2
GO: Biological Process	GO:0009611	response to wounding		3.358e-05	0.147	0.003356	0.03007	24	756	SOX2,MAG,ERBB3,SPARC,F3,CFLAR,GJA1,LYVE1,STXBP3,FGFR2,DOCK1,FOLR1,APOD,SLC1A2,SLC1A3,PPL,GSN,NLRP6,THBS1,PLLP,TSPAN8,PRKCQ,SERPIND1,PHLDB2
GO: Biological Process	GO:0098810	neurotransmitter reuptake		3.374e-05	0.1477	0.003356	0.03007	5	30	KCNJ10,GPM6B,SLC1A2,SLC6A11,ATP1A2
GO: Biological Process	GO:0030282	bone mineralization		3.845e-05	0.1683	0.003713	0.03327	9	129	ASPN,ENPP1,ADGRV1,GJA1,FBN2,MGP,FGFR2,GPM6B,S1PR1
GO: Biological Process	GO:0043090	amino acid import		3.981e-05	0.1743	0.003713	0.03327	5	31	KCNJ10,AGT,SLC1A2,SLC1A3,ATP1A2
GO: Biological Process	GO:0051938	L-glutamate import		3.987e-05	0.1745	0.003713	0.03327	4	16	KCNJ10,SLC1A2,SLC1A3,ATP1A2
GO: Biological Process	GO:0098655	cation transmembrane transport		4.542e-05	0.1988	0.004141	0.03711	31	1138	TTYH1,SLC30A3,S100A1,CCT8L2,KCNJ10,AGT,GPLD1,CALCR,CASQ1,CHD7,SLC1A2,SLC1A3,CRHBP,SLC2A4,SGK2,SLC6A11,SLC39A12,SLC12A2,MT-CO1,SLC45A3,MT-ND1,MT-ND2,ATP6V0A4,MT-ND4,MT-ND5,MT-ND6,PRKD1,ATP1A2,ATP1B2,SHISA8,TMEM63A
GO: Biological Process	GO:0098660	inorganic ion transmembrane transport		4.876e-05	0.2134	0.00432	0.03871	30	1088	TTYH1,SLC30A3,S100A1,CCT8L2,KCNJ10,GPLD1,CALCR,TTYH2,CASQ1,CHD7,CLIC6,SLC1A2,SLC1A3,SLC2A4,SGK2,SLC6A11,SLC39A12,SLC12A2,MT-CO1,SLC45A3,MT-ND1,MT-ND2,ATP6V0A4,MT-ND4,MT-ND5,MT-ND6,PRKD1,ATP1A2,VAMP8,ATP1B2
GO: Biological Process	GO:0006812	cation transport		4.993e-05	0.2185	0.00432	0.03871	36	1423	TTYH1,SLC30A3,S100A1,GJA1,CCT8L2,KCNJ10,AGT,SLC17A6,GPLD1,GPM6B,CALCR,CASQ1,CHD7,SLC1A2,SLC1A3,CRHBP,SLC2A4,SGK2,SLC6A11,SLC39A12,SLC12A2,MT-CO1,SLC45A3,MT-ND1,MT-ND2,ATP6V0A4,MT-ND4,MT-ND5,MT-ND6,SLC47A1,PRKD1,ATP1A2,VAMP8,ATP1B2,SHISA8,TMEM63A
GO: Biological Process	GO:0030278	regulation of ossification		5.034e-05	0.2203	0.00432	0.03871	12	237	SOX2,ENPP1,ADGRV1,GJA1,FBN2,MGP,FGFR2,GPM6B,CALCR,IFITM1,S1PR1,PRKD1
GO: Biological Process	GO:0098657	import into cell		5.219e-05	0.2284	0.004337	0.03886	27	932	SPARC,MYO6,ENPP1,ENPP2,LDLRAD3,APLN,KCNJ10,AGT,SLC17A6,DOCK1,GPLD1,GPM6B,CALCR,FOLR1,SLC1A2,SLC1A3,SLC2A4,GSN,SLC6A11,SLC39A12,THBS1,SLC12A2,PYCARD,PRKD1,ATP1A2,VAMP8,ATP1B2
GO: Biological Process	GO:0001503	ossification		5.251e-05	0.2298	0.004337	0.03886	17	444	SOX2,SPARC,ASPN,ENPP1,ADGRV1,GJA1,FBN2,MGP,FGFR2,PLXNB1,GPLD1,GPM6B,CALCR,IFITM1,S1PR1,ATP6V0A4,PRKD1
GO: Biological Process	GO:0070167	regulation of biomineral tissue development		5.562e-05	0.2434	0.004426	0.03966	8	105	ASPN,ENPP1,ADGRV1,GJA1,FBN2,MGP,GPM6B,S1PR1
GO: Biological Process	GO:0110149	regulation of biomineralization		5.562e-05	0.2434	0.004426	0.03966	8	105	ASPN,ENPP1,ADGRV1,GJA1,FBN2,MGP,GPM6B,S1PR1
GO: Biological Process	GO:0009628	response to abiotic stimulus		5.679e-05	0.2486	0.004439	0.03978	35	1375	SOX2,MAG,SPARC,TIFAB,MYO6,GJB6,ETV1,ADGRV1,CHI3L1,PLEKHB1,CFLAR,GJA1,AGT,XRRA1,CA2,GPLD1,RGCC,CASQ1,YBX3,APOBEC1,PPEF1,SLC1A2,SLC1A3,LPAR1,SLC2A4,PPL,CCND2,THBS1,ARNT,SLC12A2,MT-CO1,EFHD1,MT-ND4,MT-ND5,ATP1A2
GO: Biological Process	GO:0090196	regulation of chemokine secretion		6.572e-05	0.2876	0.004959	0.04444	4	18	MBP,IL33,ALOX15B,PYCARD
GO: Biological Process	GO:0051895	negative regulation of focal adhesion assembly		6.572e-05	0.2876	0.004959	0.04444	4	18	APOD,THBS1,FAM107A,PHLDB2
GO: Biological Process	GO:0048870	cell motility		8.201e-05	0.359	0.005983	0.05361	44	1932	MAG,ERBB3,SPARC,PRR5L,NDE1,ENPP2,F3,ITGB8,GJA1,HOXB9,CCNYL1,EFEMP1,SULF1,AGT,GPC5,DNAH5,PREX1,IL33,PLXNB1,CNR2,ALOX15B,DOCK1,GPLD1,DNAH3,FOLR1,RGCC,IFITM1,APOD,S1PR1,LPAR1,ZAP70,EDNRB,THBS1,SLC12A2,FAM107A,PYCARD,MYO1F,PRKD1,PRKCQ,TNFAIP6,EMP2,ATP1B2,GAB1,PHLDB2
GO: Biological Process	GO:0051674	localization of cell		8.201e-05	0.359	0.005983	0.05361	44	1932	MAG,ERBB3,SPARC,PRR5L,NDE1,ENPP2,F3,ITGB8,GJA1,HOXB9,CCNYL1,EFEMP1,SULF1,AGT,GPC5,DNAH5,PREX1,IL33,PLXNB1,CNR2,ALOX15B,DOCK1,GPLD1,DNAH3,FOLR1,RGCC,IFITM1,APOD,S1PR1,LPAR1,ZAP70,EDNRB,THBS1,SLC12A2,FAM107A,PYCARD,MYO1F,PRKD1,PRKCQ,TNFAIP6,EMP2,ATP1B2,GAB1,PHLDB2
GO: Biological Process	GO:0048514	blood vessel morphogenesis		9.16e-05	0.4009	0.006503	0.05828	23	755	SPARC,ENPP2,CHI3L1,F3,ITGB8,S100A1,GJA1,APLN,SULF1,ECSCR,AGT,ADGRF4,FGFR2,GPLD1,FOLR1,RGCC,CHD7,APOD,S1PR1,THBS1,PRKD1,EMP2,GAB1
GO: Biological Process	GO:0043062	extracellular structure organization		9.211e-05	0.4032	0.006503	0.05828	18	511	SPARC,ITGB8,CFLAR,PHLDB1,FBN2,SULF1,AGT,GPLD1,GPM6B,COL6A2,DPT,COL9A3,COL28A1,RGCC,GSN,HAPLN1,THBS1,PHLDB2
GO: Biological Process	GO:0030500	regulation of bone mineralization		9.97e-05	0.4364	0.006864	0.06151	7	85	ENPP1,ADGRV1,GJA1,FBN2,MGP,GPM6B,S1PR1
GO: Biological Process	GO:0006820	anion transport		0.0001004	0.4393	0.006864	0.06151	22	709	TTYH1,MYO6,ENPP1,ATP10B,ATP8B1,GJA1,CCT8L2,KCNJ10,AGT,CA2,CA3,SLC17A6,FOLR1,TTYH2,CLIC6,SLC1A2,SLC1A3,SLC6A11,THBS1,SLC12A2,ATP1A2,VAMP8
GO: Biological Process	GO:0090195	chemokine secretion		0.000102	0.4465	0.006869	0.06156	4	20	MBP,IL33,ALOX15B,PYCARD
GO: Biological Process	GO:0007422	peripheral nervous system development		0.0001074	0.47	0.007121	0.06382	7	86	ERBB3,ETV1,AGT,FA2H,POU3F1,EDNRB,ARHGEF10
GO: Biological Process	GO:1903392	negative regulation of adherens junction organization		0.0001248	0.5461	0.008151	0.07304	4	21	APOD,THBS1,FAM107A,PHLDB2
GO: Biological Process	GO:0043434	response to peptide hormone		0.0001353	0.5921	0.008707	0.07803	17	480	SPARC,ENPP1,GATM,CFLAR,GJA1,STXBP3,AGT,CA2,GPLD1,APOBEC1,CRHBP,SLC2A4,EDNRB,TIMP4,ATP6V0A4,PRKCQ,GAB1
GO: Biological Process	GO:0090109	regulation of cell-substrate junction assembly		0.000141	0.6174	0.008707	0.07803	6	63	ENPP2,GPM6B,APOD,THBS1,FAM107A,PHLDB2
GO: Biological Process	GO:0051893	regulation of focal adhesion assembly		0.000141	0.6174	0.008707	0.07803	6	63	ENPP2,GPM6B,APOD,THBS1,FAM107A,PHLDB2
GO: Biological Process	GO:0007420	brain development		0.0001424	0.6232	0.008707	0.07803	24	830	SOX2,NDE1,MBP,GPR37L1,FABP7,S100A1,STXBP3,NKX2-2,FGFR2,DNAH5,PLP1,CNP,SELENOP,POU3F1,CHD7,APOD,SLC1A2,S1PR1,LPAR1,SLC6A11,MT-CO1,MT-ND4,CDK5RAP2,OLIG2
GO: Biological Process	GO:0035239	tube morphogenesis		0.0001432	0.6269	0.008707	0.07803	28	1045	SOX2,STX2,SPARC,ENPP2,CHI3L1,F3,ITGB8,S100A1,GJA1,APLN,MGP,SULF1,ECSCR,AGT,ADGRF4,FGFR2,GPLD1,FOLR1,RGCC,CHD7,APOD,S1PR1,THBS1,SLC12A2,LBX1,PRKD1,EMP2,GAB1
GO: Biological Process	GO:0001944	vasculature development		0.0001456	0.6371	0.008728	0.07821	25	884	SPARC,ENPP2,NDP,CHI3L1,F3,ITGB8,S100A1,CFLAR,GJA1,APLN,SULF1,ECSCR,AGT,ADGRF4,FGFR2,GPLD1,FOLR1,RGCC,CHD7,APOD,S1PR1,THBS1,PRKD1,EMP2,GAB1
GO: Biological Process	GO:0098662	inorganic cation transmembrane transport		0.0001494	0.6537	0.008834	0.07917	27	993	TTYH1,SLC30A3,S100A1,CCT8L2,KCNJ10,GPLD1,CALCR,CASQ1,CHD7,SLC1A2,SLC1A3,SLC2A4,SGK2,SLC6A11,SLC39A12,SLC12A2,MT-CO1,SLC45A3,MT-ND1,MT-ND2,ATP6V0A4,MT-ND4,MT-ND5,MT-ND6,PRKD1,ATP1A2,ATP1B2
GO: Biological Process	GO:0001501	skeletal system development		0.0001583	0.693	0.00924	0.0828	19	582	SPARC,TIFAB,OTOR,CHI3L1,ITGB8,GJA1,HOXB9,FBN2,EFEMP1,MGP,SULF1,FGFR2,PLXNB1,GPLD1,COL6A2,CHD7,LRRK1,HAPLN1,THBS1
GO: Biological Process	GO:0034330	cell junction organization		0.0001608	0.7038	0.009261	0.08299	13	309	ENPP2,GJA1,GJB1,AGT,GPM6B,DSG2,APOD,CDH19,CLDN9,THBS1,FAM107A,TJP1,PHLDB2
GO: Biological Process	GO:1901889	negative regulation of cell junction assembly		0.000181	0.7921	0.01012	0.09065	4	23	APOD,THBS1,FAM107A,PHLDB2
GO: Biological Process	GO:0072358	cardiovascular system development		0.0001821	0.7972	0.01012	0.09065	25	897	SPARC,ENPP2,NDP,CHI3L1,F3,ITGB8,S100A1,CFLAR,GJA1,APLN,SULF1,ECSCR,AGT,ADGRF4,FGFR2,GPLD1,FOLR1,RGCC,CHD7,APOD,S1PR1,THBS1,PRKD1,EMP2,GAB1
GO: Biological Process	GO:0016477	cell migration		0.0001826	0.7991	0.01012	0.09065	40	1757	MAG,SPARC,PRR5L,NDE1,ENPP2,F3,ITGB8,GJA1,HOXB9,EFEMP1,SULF1,AGT,GPC5,PREX1,IL33,PLXNB1,CNR2,ALOX15B,DOCK1,GPLD1,FOLR1,RGCC,IFITM1,APOD,S1PR1,LPAR1,ZAP70,EDNRB,THBS1,SLC12A2,FAM107A,PYCARD,MYO1F,PRKD1,PRKCQ,TNFAIP6,EMP2,ATP1B2,GAB1,PHLDB2
GO: Biological Process	GO:0030182	neuron differentiation		0.0001865	0.8164	0.01015	0.09096	37	1579	SOX2,MAG,MYO6,ETV1,GPR37L1,PLPPR5,ATP8B1,ADGRV1,CFLAR,GJA1,EFEMP1,AGT,NKX2-2,FGFR2,OLIG1,PLP1,PREX1,CNP,PLXNB1,GPM6B,FOLR1,APOD,SLC1A3,S1PR1,LPAR1,EDNRB,S1PR5,SLC39A12,EFNB3,LBX1,EFHD1,CDK5RAP2,PRKD1,PRKCQ,OLIG2,GAB1,LGI1
GO: Biological Process	GO:0003333	amino acid transmembrane transport		0.0001878	0.8222	0.01015	0.09096	7	94	KCNJ10,AGT,SLC17A6,SLC1A2,SLC1A3,SLC6A11,ATP1A2
GO: Biological Process	GO:0034762	regulation of transmembrane transport		0.000194	0.8491	0.01036	0.0928	20	641	ERBB3,ENPP1,S100A1,GJA1,STXBP3,KCNJ10,AGT,CA2,CALCR,CASQ1,CHD7,CLIC6,SLC1A2,CRHBP,THBS1,RNASEL,PRKD1,ATP1A2,ATP1B2,SHISA8
GO: Biological Process	GO:0001568	blood vessel development		0.0001996	0.8735	0.01052	0.09431	24	849	SPARC,ENPP2,CHI3L1,F3,ITGB8,S100A1,CFLAR,GJA1,APLN,SULF1,ECSCR,AGT,ADGRF4,FGFR2,GPLD1,FOLR1,RGCC,CHD7,APOD,S1PR1,THBS1,PRKD1,EMP2,GAB1
GO: Biological Process	GO:0032291	axon ensheathment in central nervous system		0.000215	0.9412	0.01107	0.09923	4	24	MAG,KCNJ10,PLP1,FA2H
GO: Biological Process	GO:0022010	central nervous system myelination		0.000215	0.9412	0.01107	0.09923	4	24	MAG,KCNJ10,PLP1,FA2H
GO: Biological Process	GO:1904037	positive regulation of epithelial cell apoptotic process		0.0002227	0.9746	0.01133	0.1016	5	44	ECSCR,RGCC,GSN,THBS1,TIA1
GO: Biological Process	GO:0046718	viral entry into host cell		0.0002347	1	0.01181	0.1058	8	129	TRIM59,MOG,IFITM1,GSN,CLDN9,EFNB3,CD86,VAMP8
GO: Biological Process	GO:0001953	negative regulation of cell-matrix adhesion		0.0002479	1	0.01219	0.1093	5	45	ENPP2,APOD,THBS1,FAM107A,PHLDB2
GO: Biological Process	GO:1903391	regulation of adherens junction organization		0.0002529	1	0.01219	0.1093	6	70	ENPP2,GPM6B,APOD,THBS1,FAM107A,PHLDB2
GO: Biological Process	GO:0031579	membrane raft organization		0.0002535	1	0.01219	0.1093	4	25	MAL,FA2H,GSN,EMP2
GO: Biological Process	GO:0086064	cell communication by electrical coupling involved in cardiac conduction		0.0002535	1	0.01219	0.1093	4	25	GJA1,GJC3,ATP1A2,ATP1B2
GO: Biological Process	GO:1902475	L-alpha-amino acid transmembrane transport		0.0002734	1	0.01296	0.1161	6	71	KCNJ10,AGT,SLC17A6,SLC1A2,SLC1A3,ATP1A2
GO: Biological Process	GO:1903053	regulation of extracellular matrix organization		0.0002753	1	0.01296	0.1161	5	46	CFLAR,PHLDB1,AGT,RGCC,PHLDB2
GO: Biological Process	GO:0042127	regulation of cell population proliferation		0.000294	1	0.01369	0.1227	42	1921	SOX2,ERBB3,SPARC,ENPP2,GJB6,GPR37L1,PTGDS,F3,FABP7,CFLAR,GJA1,EFEMP1,APLN,SULF1,AGT,FGFR2,PLXNB1,ALOX15B,GPLD1,DPT,FA2H,RGCC,IFITM1,APOBEC1,APOD,S1PR1,IFIT3,ZAP70,NUPR2,EDNRB,CCND2,SGK2,THBS1,ARNT,LBX1,GUCY2C,CD86,PYCARD,SIX5,PRKD1,PRKCQ,EMP2
GO: Biological Process	GO:0030036	actin cytoskeleton organization		0.0003155	1	0.01441	0.1292	21	717	AIF1L,ERMN,CFLAR,PREX1,PLS1,GPM6B,RGCC,CASQ1,S1PR1,LPAR1,GSN,FAM107A,ARHGEF10,PYCARD,MYO1F,PRKCQ,EMP2,EPB41L2,GAB1,PHLDB2,SMTNL2
GO: Biological Process	GO:1901652	response to peptide		0.0003162	1	0.01441	0.1292	18	565	SPARC,ENPP1,GATM,CFLAR,GJA1,STXBP3,AGT,CA2,GPLD1,CALCR,APOBEC1,CRHBP,SLC2A4,EDNRB,TIMP4,ATP6V0A4,PRKCQ,GAB1
GO: Biological Process	GO:0098656	anion transmembrane transport		0.0003298	1	0.01488	0.1334	15	423	TTYH1,CCT8L2,KCNJ10,AGT,SLC17A6,FOLR1,TTYH2,CLIC6,SLC1A2,SLC1A3,SLC6A11,THBS1,SLC12A2,ATP1A2,VAMP8
GO: Biological Process	GO:0003094	glomerular filtration		0.0003448	1	0.0154	0.138	4	27	GJA1,SULF1,ADGRF4,EMP2
GO: Biological Process	GO:0051270	regulation of cellular component movement		0.0003556	1	0.01572	0.1409	30	1219	ERBB3,SPARC,PRR5L,ENPP2,F3,EFEMP1,SULF1,AGT,PREX1,IL33,PLXNB1,ALOX15B,DOCK1,GPLD1,DSG2,RGCC,IFITM1,APOD,S1PR1,LPAR1,THBS1,FAM107A,PYCARD,MYO1F,PRKD1,TNFAIP6,ATP1A2,EMP2,GAB1,PHLDB2
GO: Biological Process	GO:0030155	regulation of cell adhesion		0.0003614	1	0.01582	0.1417	22	777	SOX2,ERBB3,ENPP2,MBP,PREX1,PLXNB1,DOCK1,GPM6B,RGCC,APOD,S1PR1,ZAP70,GSN,THBS1,EFNB3,FAM107A,CD86,PYCARD,MYO1F,PRKCQ,EMP2,PHLDB2
GO: Biological Process	GO:0060322	head development		0.0003659	1	0.01582	0.1417	24	885	SOX2,NDE1,MBP,GPR37L1,FABP7,S100A1,STXBP3,NKX2-2,FGFR2,DNAH5,PLP1,CNP,SELENOP,POU3F1,CHD7,APOD,SLC1A2,S1PR1,LPAR1,SLC6A11,MT-CO1,MT-ND4,CDK5RAP2,OLIG2
GO: Biological Process	GO:0015807	L-amino acid transport		0.0003686	1	0.01582	0.1417	6	75	KCNJ10,AGT,SLC17A6,SLC1A2,SLC1A3,ATP1A2
GO: Biological Process	GO:0030334	regulation of cell migration		0.0003735	1	0.01587	0.1422	27	1052	SPARC,PRR5L,ENPP2,F3,EFEMP1,SULF1,AGT,PREX1,IL33,PLXNB1,ALOX15B,DOCK1,GPLD1,RGCC,IFITM1,APOD,S1PR1,LPAR1,THBS1,FAM107A,PYCARD,MYO1F,PRKD1,TNFAIP6,EMP2,GAB1,PHLDB2
GO: Biological Process	GO:0097205	renal filtration		0.0003983	1	0.01654	0.1482	4	28	GJA1,SULF1,ADGRF4,EMP2
GO: Biological Process	GO:0034329	cell junction assembly		0.0004	1	0.01654	0.1482	11	254	ENPP2,GJA1,GJB1,AGT,GPM6B,APOD,CDH19,THBS1,FAM107A,TJP1,PHLDB2
GO: Biological Process	GO:0016264	gap junction assembly		0.0004006	1	0.01654	0.1482	3	12	GJA1,GJB1,AGT
GO: Biological Process	GO:0051017	actin filament bundle assembly		0.0004081	1	0.01669	0.1496	9	176	AIF1L,PLS1,RGCC,S1PR1,LPAR1,FAM107A,ARHGEF10,PRKCQ,PHLDB2
GO: Biological Process	GO:0007200	phospholipase C-activating G protein-coupled receptor signaling pathway		0.0004167	1	0.01689	0.1513	7	107	NTSR2,AGT,GPR17,LPAR4,S1PR1,LPAR1,EDNRB
GO: Biological Process	GO:0045471	response to ethanol		0.0004283	1	0.0172	0.1541	8	141	SPARC,FGFR2,CA3,APOBEC1,CRHBP,SLC2A4,GSN,MT-ND4
GO: Biological Process	GO:2000145	regulation of cell motility		0.0004408	1	0.01753	0.1571	28	1120	ERBB3,SPARC,PRR5L,ENPP2,F3,EFEMP1,SULF1,AGT,PREX1,IL33,PLXNB1,ALOX15B,DOCK1,GPLD1,RGCC,IFITM1,APOD,S1PR1,LPAR1,THBS1,FAM107A,PYCARD,MYO1F,PRKD1,TNFAIP6,EMP2,GAB1,PHLDB2
GO: Biological Process	GO:0030260	entry into host cell		0.000449	1	0.01753	0.1571	8	142	TRIM59,MOG,IFITM1,GSN,CLDN9,EFNB3,CD86,VAMP8
GO: Biological Process	GO:0044409	entry into host		0.000449	1	0.01753	0.1571	8	142	TRIM59,MOG,IFITM1,GSN,CLDN9,EFNB3,CD86,VAMP8
GO: Biological Process	GO:0007267	cell-cell signaling		0.0004529	1	0.01753	0.1571	41	1899	SOX2,MAG,STX2,GALR1,MYO6,MBP,NDP,GJA1,GJB1,STXBP3,APLN,SULF1,KCNJ10,AGT,GPC5,FGFR2,PLP1,CNP,CNR2,CA2,SLC17A6,GPLD1,NPBWR1,FOLR1,CHD7,LRRK1,GRM3,SLC1A2,SLC1A3,S1PR1,CRHBP,EFNB3,FAM107A,TJP1,UNC13C,GJC3,TNFAIP6,ATP1A2,VAMP8,LGI1,SHISA8
GO: Biological Process	GO:0007610	behavior		0.0004692	1	0.01753	0.1571	21	739	TIFAB,MYO6,ETV1,GATM,PTGDS,GJA1,APLN,KCNJ10,AGT,CNP,SELENOP,GPR37,CHD7,SLC1A2,SLC1A3,CRHBP,CCND2,TGM4,THBS1,EFNB3,ATP1A2
GO: Biological Process	GO:0021530	spinal cord oligodendrocyte cell fate specification		0.0004711	1	0.01753	0.1571	2	3	NKX2-2,OLIG2
GO: Biological Process	GO:0003331	positive regulation of extracellular matrix constituent secretion		0.0004711	1	0.01753	0.1571	2	3	AGT,RGCC
GO: Biological Process	GO:0021529	spinal cord oligodendrocyte cell differentiation		0.0004711	1	0.01753	0.1571	2	3	NKX2-2,OLIG2
GO: Biological Process	GO:0061572	actin filament bundle organization		0.0004806	1	0.01753	0.1571	9	180	AIF1L,PLS1,RGCC,S1PR1,LPAR1,FAM107A,ARHGEF10,PRKCQ,PHLDB2
GO: Biological Process	GO:0110148	biomineralization		0.0004806	1	0.01753	0.1571	9	180	ASPN,ENPP1,ADGRV1,GJA1,FBN2,MGP,FGFR2,GPM6B,S1PR1
GO: Biological Process	GO:0031214	biomineral tissue development		0.0004806	1	0.01753	0.1571	9	180	ASPN,ENPP1,ADGRV1,GJA1,FBN2,MGP,FGFR2,GPM6B,S1PR1
GO: Biological Process	GO:0010644	cell communication by electrical coupling		0.0005226	1	0.0189	0.1694	4	30	GJA1,GJC3,ATP1A2,ATP1B2
GO: Biological Process	GO:0006935	chemotaxis		0.0005667	1	0.0202	0.181	20	697	ENPP2,ETV1,F3,HOXB9,ECSCR,PREX1,PLXNB1,CNR2,S1PR1,LPAR1,EDNRB,THBS1,EFNB3,SLC12A2,CMTM5,PRKD1,PRKCQ,SERPIND1,GAB1,LGI1
GO: Biological Process	GO:0001525	angiogenesis		0.0005676	1	0.0202	0.181	19	645	SPARC,ENPP2,CHI3L1,F3,ITGB8,S100A1,APLN,SULF1,ECSCR,AGT,FGFR2,GPLD1,RGCC,APOD,S1PR1,THBS1,PRKD1,EMP2,GAB1
GO: Biological Process	GO:0008285	negative regulation of cell population proliferation		0.0005784	1	0.02042	0.1829	23	859	SOX2,SPARC,GJB6,PTGDS,FABP7,GJA1,APLN,SULF1,AGT,FGFR2,PLXNB1,ALOX15B,GPLD1,DPT,RGCC,IFITM1,APOD,IFIT3,NUPR2,THBS1,LBX1,CD86,SIX5
GO: Biological Process	GO:0031279	regulation of cyclase activity		0.0005885	1	0.02044	0.1832	11	266	GALR1,GPR37L1,P2RY13,ADGRV1,AGT,CALCR,GPR37,GRM3,S1PR1,LPAR1,EDNRB
GO: Biological Process	GO:0055075	potassium ion homeostasis		0.0005941	1	0.02044	0.1832	4	31	KCNJ10,SLC12A2,ATP1A2,ATP1B2
GO: Biological Process	GO:0015800	acidic amino acid transport		0.0005957	1	0.02044	0.1832	6	82	MYO6,KCNJ10,SLC17A6,SLC1A2,SLC1A3,ATP1A2
GO: Biological Process	GO:0042330	taxis		0.0005978	1	0.02044	0.1832	20	700	ENPP2,ETV1,F3,HOXB9,ECSCR,PREX1,PLXNB1,CNR2,S1PR1,LPAR1,EDNRB,THBS1,EFNB3,SLC12A2,CMTM5,PRKD1,PRKCQ,SERPIND1,GAB1,LGI1
GO: Biological Process	GO:0006835	dicarboxylic acid transport		0.0006104	1	0.02071	0.1856	7	114	MYO6,KCNJ10,SLC17A6,FOLR1,SLC1A2,SLC1A3,ATP1A2
GO: Biological Process	GO:0051241	negative regulation of multicellular organismal process		0.0006306	1	0.02123	0.1903	34	1500	SOX2,MAG,SPARC,TIFAB,ASPN,ENPP1,GPR37L1,PTGDS,GJA1,EFEMP1,APLN,SULF1,ECSCR,AGT,NKX2-2,IL33,CALCR,RGCC,YBX3,APOD,LPAR1,CRHBP,EDNRB,THBS1,EFNB3,TIA1,LBX1,CD86,PYCARD,TSPAN8,CDK5RAP2,ATP1A2,OLIG2,GABPA
GO: Biological Process	GO:0072359	circulatory system development		0.0006463	1	0.0216	0.1935	31	1323	ERBB3,SPARC,SMYD1,ENPP2,NDP,CHI3L1,F3,ITGB8,S100A1,CFLAR,GJA1,APLN,SULF1,ECSCR,AGT,ADGRF4,FGFR2,DNAH5,GPLD1,DSG2,FOLR1,RGCC,CHD7,APOD,S1PR1,THBS1,LBX1,PRKD1,EMP2,TNNI1,GAB1
GO: Biological Process	GO:0007568	aging		0.0006561	1	0.02176	0.195	13	358	GJB6,MEG3,TFCP2L1,AGT,CNP,LITAF,APOD,SLC1A2,EDNRB,GSN,SLC12A2,MT-CO1,MT-ND4
GO: Biological Process	GO:0051339	regulation of lyase activity		0.0006658	1	0.02191	0.1963	11	270	GALR1,GPR37L1,P2RY13,ADGRV1,AGT,CALCR,GPR37,GRM3,S1PR1,LPAR1,EDNRB
GO: Biological Process	GO:0045665	negative regulation of neuron differentiation		0.0006864	1	0.02242	0.2009	11	271	SOX2,MAG,GPR37L1,EFEMP1,NKX2-2,LPAR1,EDNRB,EFNB3,LBX1,CDK5RAP2,OLIG2
GO: Biological Process	GO:0006120	mitochondrial electron transport, NADH to ubiquinone		0.0006927	1	0.02246	0.2013	5	56	MT-ND1,MT-ND2,MT-ND4,MT-ND5,MT-ND6
GO: Biological Process	GO:0010518	positive regulation of phospholipase activity		0.0007045	1	0.02267	0.2032	8	152	NTSR2,AGT,FGFR2,GPR17,LPAR4,S1PR1,LPAR1,EDNRB
GO: Biological Process	GO:0007204	positive regulation of cytosolic calcium ion concentration		0.0007458	1	0.02365	0.2119	13	363	GALR1,GJA1,AGT,GPR17,LPAR4,CALCR,CASQ1,CHD7,S1PR1,LPAR1,EDNRB,PRKD1,ATP1A2
GO: Biological Process	GO:0086065	cell communication involved in cardiac conduction		0.0007516	1	0.02365	0.2119	5	57	GJA1,DSG2,GJC3,ATP1A2,ATP1B2
GO: Biological Process	GO:0015672	monovalent inorganic cation transport		0.0007636	1	0.02365	0.2119	20	714	CCT8L2,KCNJ10,SLC17A6,GPLD1,SLC1A2,SLC1A3,SLC2A4,SGK2,SLC6A11,SLC12A2,MT-CO1,SLC45A3,MT-ND1,MT-ND2,ATP6V0A4,MT-ND4,MT-ND5,MT-ND6,ATP1A2,ATP1B2
GO: Biological Process	GO:0007045	cell-substrate adherens junction assembly		0.0007671	1	0.02365	0.2119	6	86	ENPP2,GPM6B,APOD,THBS1,FAM107A,PHLDB2
GO: Biological Process	GO:0046323	glucose import		0.0007671	1	0.02365	0.2119	6	86	ERBB3,ENPP1,STXBP3,SLC1A2,SLC2A4,RNASEL
GO: Biological Process	GO:0048041	focal adhesion assembly		0.0007671	1	0.02365	0.2119	6	86	ENPP2,GPM6B,APOD,THBS1,FAM107A,PHLDB2
GO: Biological Process	GO:0014889	muscle atrophy		0.0008057	1	0.02466	0.221	3	15	GATM,CFLAR,GSN
GO: Biological Process	GO:0001936	regulation of endothelial cell proliferation		0.0008225	1	0.025	0.224	9	194	SPARC,F3,GJA1,APLN,SULF1,RGCC,THBS1,ARNT,PRKD1
GO: Biological Process	GO:1901342	regulation of vasculature development		0.000875	1	0.0262	0.2347	15	465	SPARC,ENPP2,CHI3L1,F3,ITGB8,S100A1,CFLAR,SULF1,ECSCR,AGT,RGCC,THBS1,PRKD1,EMP2,GAB1
GO: Biological Process	GO:0042060	wound healing		0.0008827	1	0.0262	0.2347	18	617	SOX2,ERBB3,SPARC,F3,CFLAR,GJA1,STXBP3,FGFR2,DOCK1,APOD,PPL,GSN,NLRP6,THBS1,TSPAN8,PRKCQ,SERPIND1,PHLDB2
GO: Biological Process	GO:0033993	response to lipid		0.0008865	1	0.0262	0.2347	25	999	SOX2,SPARC,GJB6,CFLAR,GJA1,CCDC62,AGT,NKX2-2,FGFR2,CNP,CNR2,CA2,GPLD1,CALCR,DSG2,LITAF,LPAR1,CRHBP,EDNRB,THBS1,FAM107A,TIMP4,CD86,PYCARD,ATP1A2
GO: Biological Process	GO:0014013	regulation of gliogenesis		0.0009069	1	0.0262	0.2347	8	158	MAG,ZCCHC24,ENPP2,GPR37L1,EFEMP1,NKX2-2,SLC45A3,OLIG2
GO: Biological Process	GO:0048608	reproductive structure development		0.0009203	1	0.0262	0.2347	16	517	SOX2,TIFAB,RAD21L1,NDP,ITGB8,GJA1,GJB1,SULF1,AGT,FGFR2,ALOX15B,COL9A3,YBX3,CHD7,ARNT,GAB1
GO: Biological Process	GO:0051935	glutamate reuptake		0.0009344	1	0.0262	0.2347	2	4	KCNJ10,ATP1A2
GO: Biological Process	GO:0001766	membrane raft polarization		0.0009344	1	0.0262	0.2347	2	4	MAL,GSN
GO: Biological Process	GO:0015988	energy coupled proton transmembrane transport, against electrochemical gradient		0.0009344	1	0.0262	0.2347	2	4	MT-CO1,MT-ND4
GO: Biological Process	GO:0015990	electron transport coupled proton transport		0.0009344	1	0.0262	0.2347	2	4	MT-CO1,MT-ND4
GO: Biological Process	GO:0051933	amino acid neurotransmitter reuptake		0.0009344	1	0.0262	0.2347	2	4	KCNJ10,ATP1A2
GO: Biological Process	GO:1905867	epididymis development		0.0009344	1	0.0262	0.2347	2	4	GJA1,GJB1
GO: Biological Process	GO:0007268	chemical synaptic transmission		0.0009469	1	0.0262	0.2347	23	891	MAG,STX2,MYO6,MBP,KCNJ10,AGT,PLP1,CNP,CNR2,CA2,SLC17A6,NPBWR1,GRM3,SLC1A2,SLC1A3,S1PR1,CRHBP,EFNB3,FAM107A,UNC13C,ATP1A2,LGI1,SHISA8
GO: Biological Process	GO:0098916	anterograde trans-synaptic signaling		0.0009469	1	0.0262	0.2347	23	891	MAG,STX2,MYO6,MBP,KCNJ10,AGT,PLP1,CNP,CNR2,CA2,SLC17A6,NPBWR1,GRM3,SLC1A2,SLC1A3,S1PR1,CRHBP,EFNB3,FAM107A,UNC13C,ATP1A2,LGI1,SHISA8
GO: Biological Process	GO:0051482	positive regulation of cytosolic calcium ion concentration involved in phospholipase C-activating G protein-coupled signaling pathway		0.0009504	1	0.0262	0.2347	4	35	GPR17,LPAR4,S1PR1,LPAR1
GO: Biological Process	GO:0097435	supramolecular fiber organization		0.0009516	1	0.0262	0.2347	20	727	NDE1,AIF1L,ERMN,CFLAR,PREX1,PLS1,DPT,RGCC,CASQ1,S1PR1,LPAR1,GSN,SLC39A12,FAM107A,ARHGEF10,PYCARD,CDK5RAP2,PRKCQ,EMP2,PHLDB2
GO: Biological Process	GO:0045765	regulation of angiogenesis		0.000968	1	0.02645	0.2371	14	421	SPARC,ENPP2,CHI3L1,F3,ITGB8,S100A1,SULF1,ECSCR,AGT,RGCC,THBS1,PRKD1,EMP2,GAB1
GO: Biological Process	GO:0046677	response to antibiotic		0.0009798	1	0.02645	0.2371	13	374	SPARC,GPR37L1,FGFR2,CA3,GPR37,APOBEC1,SLC1A3,CRHBP,SLC2A4,GSN,MT-ND4,MT-ND5,MT-ND6
GO: Biological Process	GO:0021781	glial cell fate commitment		0.0009824	1	0.02645	0.2371	3	16	SOX2,NKX2-2,OLIG2
GO: Biological Process	GO:0060326	cell chemotaxis		0.0009851	1	0.02645	0.2371	12	328	ENPP2,HOXB9,PREX1,CNR2,S1PR1,LPAR1,EDNRB,THBS1,SLC12A2,PRKD1,PRKCQ,GAB1
GO: Biological Process	GO:0061458	reproductive system development		0.0009975	1	0.02662	0.2386	16	521	SOX2,TIFAB,RAD21L1,NDP,ITGB8,GJA1,GJB1,SULF1,AGT,FGFR2,ALOX15B,COL9A3,YBX3,CHD7,ARNT,GAB1
GO: Biological Process	GO:0007160	cell-matrix adhesion		0.001043	1	0.02766	0.2478	10	242	ENPP2,ITGB8,LYVE1,AGT,GPM6B,APOD,THBS1,FAM107A,EMP2,PHLDB2
GO: Biological Process	GO:0022904	respiratory electron transport chain		0.001053	1	0.02775	0.2487	7	125	SLC1A3,MT-CO1,MT-ND1,MT-ND2,MT-ND4,MT-ND5,MT-ND6
GO: Biological Process	GO:0048646	anatomical structure formation involved in morphogenesis		0.001075	1	0.02817	0.2524	31	1365	SOX2,SPARC,TIFAB,ENPP2,MBP,ATP8B1,CHI3L1,F3,ITGB8,S100A1,CFLAR,PHLDB1,FBN2,APLN,SULF1,ECSCR,AGT,FGFR2,GPLD1,FOLR1,RGCC,CASQ1,APOD,S1PR1,THBS1,TJP1,PRKD1,EMP2,GAB1,GABPA,PHLDB2
GO: Biological Process	GO:0099537	trans-synaptic signaling		0.001082	1	0.02818	0.2526	23	900	MAG,STX2,MYO6,MBP,KCNJ10,AGT,PLP1,CNP,CNR2,CA2,SLC17A6,NPBWR1,GRM3,SLC1A2,SLC1A3,S1PR1,CRHBP,EFNB3,FAM107A,UNC13C,ATP1A2,LGI1,SHISA8
GO: Biological Process	GO:0007202	activation of phospholipase C activity		0.001103	1	0.02819	0.2526	7	126	NTSR2,AGT,GPR17,LPAR4,S1PR1,LPAR1,EDNRB
GO: Biological Process	GO:0055078	sodium ion homeostasis		0.001104	1	0.02819	0.2526	5	62	AGT,EDNRB,SLC12A2,ATP1A2,ATP1B2
GO: Biological Process	GO:0043085	positive regulation of catalytic activity		0.001105	1	0.02819	0.2526	35	1611	ERBB3,MAL,MBP,NTSR2,CHI3L1,F3,S100A1,CFLAR,CCNYL1,RASGRP3,AGT,FGFR2,PREX1,PLXNB1,DOCK1,GPLD1,GPR17,LPAR4,CALCR,RGCC,APOBEC1,S1PR1,LPAR1,EDNRB,GSN,CCND2,THBS1,ARHGEF10,PYCARD,PRKD1,PRKCQ,SERINC5,EMP2,ATP1B2,GAB1
GO: Biological Process	GO:0007015	actin filament organization		0.001108	1	0.02819	0.2526	14	427	AIF1L,ERMN,PREX1,PLS1,RGCC,S1PR1,LPAR1,GSN,FAM107A,ARHGEF10,PYCARD,PRKCQ,EMP2,PHLDB2
GO: Biological Process	GO:0006836	neurotransmitter transport		0.001121	1	0.02832	0.2538	12	333	STX2,MYO6,APLN,KCNJ10,SLC17A6,GPM6B,SLC1A2,SLC1A3,SLC6A11,UNC13C,ATP1A2,VAMP8
GO: Biological Process	GO:0015698	inorganic anion transport		0.001132	1	0.02832	0.2538	9	203	TTYH1,ENPP1,CCT8L2,CA2,TTYH2,CLIC6,SLC1A3,SLC12A2,VAMP8
GO: Biological Process	GO:0032970	regulation of actin filament-based process		0.001132	1	0.02832	0.2538	14	428	PREX1,GPM6B,DSG2,RGCC,S1PR1,LPAR1,GSN,FAM107A,ARHGEF10,PYCARD,MYO1F,PRKCQ,ATP1A2,PHLDB2
GO: Biological Process	GO:0045685	regulation of glial cell differentiation		0.001156	1	0.02875	0.2577	6	93	MAG,ENPP2,GPR37L1,NKX2-2,SLC45A3,OLIG2
GO: Biological Process	GO:0007638	mechanosensory behavior		0.001182	1	0.02904	0.2603	3	17	TIFAB,ETV1,SLC1A3
GO: Biological Process	GO:0019932	second-messenger-mediated signaling		0.001199	1	0.02904	0.2603	18	634	ERBB3,GALR1,GPR37L1,NTSR2,AGT,CNR2,GPR17,LPAR4,CALCR,GPR37,CASQ1,GRM3,S1PR1,LPAR1,ZAP70,EDNRB,THBS1,ATP1A2
GO: Biological Process	GO:0010517	regulation of phospholipase activity		0.001199	1	0.02904	0.2603	8	165	NTSR2,AGT,FGFR2,GPR17,LPAR4,S1PR1,LPAR1,EDNRB
GO: Biological Process	GO:0060193	positive regulation of lipase activity		0.001199	1	0.02904	0.2603	8	165	NTSR2,AGT,FGFR2,GPR17,LPAR4,S1PR1,LPAR1,EDNRB
GO: Biological Process	GO:0007517	muscle organ development		0.001201	1	0.02904	0.2603	15	480	ERBB3,TIFAB,SMYD1,ETV1,MEG3,CFLAR,GJA1,MYLPF,FGFR2,CASQ1,YBX3,CHD7,S1PR1,LBX1,TNNI1
GO: Biological Process	GO:0001952	regulation of cell-matrix adhesion		0.001209	1	0.02907	0.2605	7	128	ENPP2,GPM6B,APOD,THBS1,FAM107A,EMP2,PHLDB2
GO: Biological Process	GO:0031589	cell-substrate adhesion		0.001243	1	0.02974	0.2665	13	384	TTYH1,ENPP2,ITGB8,LYVE1,AGT,PREX1,DOCK1,GPM6B,APOD,THBS1,FAM107A,EMP2,PHLDB2
GO: Biological Process	GO:0050678	regulation of epithelial cell proliferation		0.001264	1	0.03006	0.2693	14	433	SOX2,SPARC,F3,CFLAR,GJA1,APLN,SULF1,FGFR2,RGCC,EDNRB,CCND2,THBS1,ARNT,PRKD1
GO: Biological Process	GO:0010035	response to inorganic substance		0.001286	1	0.03006	0.2693	18	638	SPARC,GPR37L1,GATM,ADGRV1,SLC30A3,CFLAR,CA2,GPLD1,SELENOP,GPR37,APOBEC1,SLC1A3,CRHBP,GSN,THBS1,MT-CO1,MT-ND5,MT-ND6
GO: Biological Process	GO:0051492	regulation of stress fiber assembly		0.001291	1	0.03006	0.2693	6	95	RGCC,S1PR1,LPAR1,ARHGEF10,PRKCQ,PHLDB2
GO: Biological Process	GO:0099587	inorganic ion import across plasma membrane		0.001291	1	0.03006	0.2693	6	95	KCNJ10,CALCR,SLC39A12,SLC12A2,ATP1A2,ATP1B2
GO: Biological Process	GO:0098659	inorganic cation import across plasma membrane		0.001291	1	0.03006	0.2693	6	95	KCNJ10,CALCR,SLC39A12,SLC12A2,ATP1A2,ATP1B2
GO: Biological Process	GO:0099536	synaptic signaling		0.001306	1	0.03006	0.2693	23	913	MAG,STX2,MYO6,MBP,KCNJ10,AGT,PLP1,CNP,CNR2,CA2,SLC17A6,NPBWR1,GRM3,SLC1A2,SLC1A3,S1PR1,CRHBP,EFNB3,FAM107A,UNC13C,ATP1A2,LGI1,SHISA8
GO: Biological Process	GO:0040012	regulation of locomotion		0.001316	1	0.03006	0.2693	28	1203	ERBB3,SPARC,PRR5L,ENPP2,F3,EFEMP1,SULF1,AGT,PREX1,IL33,PLXNB1,ALOX15B,DOCK1,GPLD1,RGCC,IFITM1,APOD,S1PR1,LPAR1,THBS1,FAM107A,PYCARD,MYO1F,PRKD1,TNFAIP6,EMP2,GAB1,PHLDB2
GO: Biological Process	GO:0045761	regulation of adenylate cyclase activity		0.001331	1	0.03006	0.2693	10	250	GALR1,GPR37L1,P2RY13,ADGRV1,CALCR,GPR37,GRM3,S1PR1,LPAR1,EDNRB
GO: Biological Process	GO:1903825	organic acid transmembrane transport		0.00134	1	0.03006	0.2693	9	208	KCNJ10,AGT,SLC17A6,FOLR1,SLC1A2,SLC1A3,SLC6A11,THBS1,ATP1A2
GO: Biological Process	GO:1905039	carboxylic acid transmembrane transport		0.00134	1	0.03006	0.2693	9	208	KCNJ10,AGT,SLC17A6,FOLR1,SLC1A2,SLC1A3,SLC6A11,THBS1,ATP1A2
GO: Biological Process	GO:0006865	amino acid transport		0.001346	1	0.03006	0.2693	8	168	MYO6,KCNJ10,AGT,SLC17A6,SLC1A2,SLC1A3,SLC6A11,ATP1A2
GO: Biological Process	GO:0050767	regulation of neurogenesis		0.001346	1	0.03006	0.2693	24	972	SOX2,MAG,ZCCHC24,MAN2A1,ENPP2,GPR37L1,PLPPR5,CFLAR,EFEMP1,AGT,NKX2-2,PREX1,PLXNB1,CHD7,LPAR1,EDNRB,S1PR5,SLC39A12,EFNB3,LBX1,SLC45A3,CDK5RAP2,PRKD1,OLIG2
GO: Biological Process	GO:0006970	response to osmotic stress		0.001363	1	0.03006	0.2693	6	96	AGT,YBX3,APOBEC1,SLC2A4,SLC12A2,EFHD1
GO: Biological Process	GO:0034333	adherens junction assembly		0.001363	1	0.03006	0.2693	6	96	ENPP2,GPM6B,APOD,THBS1,FAM107A,PHLDB2
GO: Biological Process	GO:0010257	NADH dehydrogenase complex assembly		0.001366	1	0.03006	0.2693	5	65	MT-ND1,MT-ND2,MT-ND4,MT-ND5,MT-ND6
GO: Biological Process	GO:0032981	mitochondrial respiratory chain complex I assembly		0.001366	1	0.03006	0.2693	5	65	MT-ND1,MT-ND2,MT-ND4,MT-ND5,MT-ND6
GO: Biological Process	GO:0048016	inositol phosphate-mediated signaling		0.001397	1	0.03058	0.2741	8	169	ERBB3,NTSR2,AGT,GPR17,LPAR4,S1PR1,LPAR1,EDNRB
GO: Biological Process	GO:0001935	endothelial cell proliferation		0.001432	1	0.03119	0.2795	9	210	SPARC,F3,GJA1,APLN,SULF1,RGCC,THBS1,ARNT,PRKD1
GO: Biological Process	GO:0030030	cell projection organization		0.001499	1	0.03129	0.2804	38	1828	MAG,TTYH1,STX2,NDE1,MYO6,ENPP2,ETV1,PLPPR5,ATP8B1,AIF1L,ADGRV1,ERMN,CFLAR,GJA1,EFEMP1,AGT,FGFR2,DNAH5,PLP1,PREX1,PLS1,CNP,PLXNB1,GPM6B,FOLR1,APOD,S1PR1,LPAR1,GSN,SLC39A12,EFNB3,EFHD1,CDK5RAP2,PRKD1,PRKCQ,EMP2,GAB1,LGI1
GO: Biological Process	GO:0006821	chloride transport		0.001509	1	0.03129	0.2804	7	133	TTYH1,CA2,TTYH2,CLIC6,SLC1A3,SLC12A2,VAMP8
GO: Biological Process	GO:0008645	hexose transmembrane transport		0.001509	1	0.03129	0.2804	7	133	ERBB3,ENPP1,STXBP3,SLC1A2,SLC2A4,RNASEL,SLC45A3
GO: Biological Process	GO:0021778	oligodendrocyte cell fate specification		0.001544	1	0.03129	0.2804	2	5	NKX2-2,OLIG2
GO: Biological Process	GO:2001197	basement membrane assembly involved in embryonic body morphogenesis		0.001544	1	0.03129	0.2804	2	5	PHLDB1,PHLDB2
GO: Biological Process	GO:1904261	positive regulation of basement membrane assembly involved in embryonic body morphogenesis		0.001544	1	0.03129	0.2804	2	5	PHLDB1,PHLDB2
GO: Biological Process	GO:0070779	D-aspartate import across plasma membrane		0.001544	1	0.03129	0.2804	2	5	SLC1A2,SLC1A3
GO: Biological Process	GO:0110011	regulation of basement membrane organization		0.001544	1	0.03129	0.2804	2	5	PHLDB1,PHLDB2
GO: Biological Process	GO:0070777	D-aspartate transport		0.001544	1	0.03129	0.2804	2	5	SLC1A2,SLC1A3
GO: Biological Process	GO:0021650	vestibulocochlear nerve formation		0.001544	1	0.03129	0.2804	2	5	TIFAB,ATP8B1
GO: Biological Process	GO:1904259	regulation of basement membrane assembly involved in embryonic body morphogenesis		0.001544	1	0.03129	0.2804	2	5	PHLDB1,PHLDB2
GO: Biological Process	GO:0002580	regulation of antigen processing and presentation of peptide or polysaccharide antigen via MHC class II		0.001544	1	0.03129	0.2804	2	5	THBS1,PYCARD
GO: Biological Process	GO:0021779	oligodendrocyte cell fate commitment		0.001544	1	0.03129	0.2804	2	5	NKX2-2,OLIG2
GO: Biological Process	GO:0031580	membrane raft distribution		0.001544	1	0.03129	0.2804	2	5	MAL,GSN
GO: Biological Process	GO:0021780	glial cell fate specification		0.001544	1	0.03129	0.2804	2	5	NKX2-2,OLIG2
GO: Biological Process	GO:0008643	carbohydrate transport		0.001562	1	0.03151	0.2824	8	172	ERBB3,ENPP1,STXBP3,PLS1,SLC1A2,SLC2A4,RNASEL,SLC45A3
GO: Biological Process	GO:0015749	monosaccharide transmembrane transport		0.001644	1	0.033	0.2958	7	135	ERBB3,ENPP1,STXBP3,SLC1A2,SLC2A4,RNASEL,SLC45A3
GO: Biological Process	GO:0022414	reproductive process		0.00168	1	0.03329	0.2983	35	1651	SOX2,STX2,TIFAB,ENPP2,RAD21L1,NDP,PTGDS,ITGB8,GJA1,GJB1,TFCP2L1,CCNYL1,SULF1,AGT,TAC3,FGFR2,DNAH5,ALOX15B,SELENOP,COL9A3,DSG2,YBX3,CHD7,LRRK1,CRHBP,EDNRB,TGM4,CLDN11,ARNT,TIMP4,TSPAN8,SIX5,TNFAIP6,EMP2,GAB1
GO: Biological Process	GO:0055067	monovalent inorganic cation homeostasis		0.001681	1	0.03329	0.2983	8	174	KCNJ10,AGT,CA2,EDNRB,SLC12A2,ATP6V0A4,ATP1A2,ATP1B2
GO: Biological Process	GO:0042775	mitochondrial ATP synthesis coupled electron transport		0.001681	1	0.03329	0.2983	6	100	MT-CO1,MT-ND1,MT-ND2,MT-ND4,MT-ND5,MT-ND6
GO: Biological Process	GO:0000003	reproduction		0.001733	1	0.03416	0.3061	35	1654	SOX2,STX2,TIFAB,ENPP2,RAD21L1,NDP,PTGDS,ITGB8,GJA1,GJB1,TFCP2L1,CCNYL1,SULF1,AGT,TAC3,FGFR2,DNAH5,ALOX15B,SELENOP,COL9A3,DSG2,YBX3,CHD7,LRRK1,CRHBP,EDNRB,TGM4,CLDN11,ARNT,TIMP4,TSPAN8,SIX5,TNFAIP6,EMP2,GAB1
GO: Biological Process	GO:0042773	ATP synthesis coupled electron transport		0.001769	1	0.03471	0.3111	6	101	MT-CO1,MT-ND1,MT-ND2,MT-ND4,MT-ND5,MT-ND6
GO: Biological Process	GO:0010863	positive regulation of phospholipase C activity		0.001788	1	0.03483	0.3121	7	137	NTSR2,AGT,GPR17,LPAR4,S1PR1,LPAR1,EDNRB
GO: Biological Process	GO:0050673	epithelial cell proliferation		0.00179	1	0.03483	0.3121	15	500	SOX2,SPARC,F3,FABP7,CFLAR,GJA1,APLN,SULF1,FGFR2,RGCC,EDNRB,CCND2,THBS1,ARNT,PRKD1
GO: Biological Process	GO:0022603	regulation of anatomical structure morphogenesis		0.001799	1	0.03485	0.3123	29	1289	MAG,SPARC,ASPN,ENPP2,MBP,CHI3L1,F3,ITGB8,ERMN,S100A1,CFLAR,GJA1,PHLDB1,SULF1,ECSCR,AGT,FGFR2,PREX1,PLXNB1,DOCK1,RGCC,LPAR1,THBS1,EFNB3,PRKD1,EMP2,EPB41L2,GAB1,PHLDB2
GO: Biological Process	GO:0031032	actomyosin structure organization		0.001851	1	0.03569	0.3198	9	218	CFLAR,RGCC,CASQ1,S1PR1,LPAR1,ARHGEF10,PRKCQ,EPB41L2,PHLDB2
GO: Biological Process	GO:0090288	negative regulation of cellular response to growth factor stimulus		0.001871	1	0.03593	0.322	8	177	ASPN,CFLAR,FBN2,APLN,SULF1,AGT,HTRA3,THBS1
GO: Biological Process	GO:0014037	Schwann cell differentiation		0.001896	1	0.03604	0.323	4	42	ERBB3,FA2H,POU3F1,ARHGEF10
GO: Biological Process	GO:0072678	T cell migration		0.001903	1	0.03604	0.323	5	70	APOD,S1PR1,ZAP70,SLC12A2,PYCARD
GO: Biological Process	GO:0120036	plasma membrane bounded cell projection organization		0.001916	1	0.03604	0.323	37	1790	MAG,TTYH1,STX2,NDE1,MYO6,ENPP2,ETV1,PLPPR5,ATP8B1,AIF1L,ADGRV1,CFLAR,GJA1,EFEMP1,AGT,FGFR2,DNAH5,PLP1,PREX1,PLS1,CNP,PLXNB1,GPM6B,FOLR1,APOD,S1PR1,LPAR1,GSN,SLC39A12,EFNB3,EFHD1,CDK5RAP2,PRKD1,PRKCQ,EMP2,GAB1,LGI1
GO: Biological Process	GO:0050910	detection of mechanical stimulus involved in sensory perception of sound		0.001927	1	0.03604	0.323	3	20	SOX2,ADGRV1,SLC12A2
GO: Biological Process	GO:0006883	cellular sodium ion homeostasis		0.001927	1	0.03604	0.323	3	20	AGT,ATP1A2,ATP1B2
GO: Biological Process	GO:0070633	transepithelial transport		0.001927	1	0.03604	0.323	3	20	GPLD1,EDNRB,SLC12A2
GO: Biological Process	GO:0007044	cell-substrate junction assembly		0.001954	1	0.0364	0.3262	6	103	ENPP2,GPM6B,APOD,THBS1,FAM107A,PHLDB2
GO: Biological Process	GO:0051345	positive regulation of hydrolase activity		0.001985	1	0.03681	0.3299	22	886	MAL,MBP,NTSR2,F3,CFLAR,RASGRP3,AGT,FGFR2,PREX1,PLXNB1,DOCK1,GPLD1,GPR17,LPAR4,S1PR1,LPAR1,EDNRB,GSN,ARHGEF10,PYCARD,PRKD1,ATP1B2
GO: Biological Process	GO:1902533	positive regulation of intracellular signal transduction		0.002005	1	0.03703	0.3318	26	1119	SOX2,ERBB3,PRR5L,GPR37L1,NTSR2,ADGRV1,CHI3L1,F3,CFLAR,GJA1,AGT,FGFR2,PLXNB1,GPR17,LPAR4,CALCR,LITAF,GPR37,LRRK1,LPAR1,ZAP70,THBS1,CD86,PYCARD,PRKD1,GAB1
GO: Biological Process	GO:0003014	renal system process		0.002023	1	0.0372	0.3334	7	140	GJA1,SULF1,AGT,ADGRF4,EDNRB,GSN,EMP2
GO: Biological Process	GO:0007167	enzyme linked receptor protein signaling pathway		0.002106	1	0.03841	0.3442	26	1123	ERBB3,ASPN,ENPP1,MEG3,F3,FBN2,EFEMP1,APLN,SULF1,TGFBRAP1,AGT,FGFR2,DOCK1,GPLD1,FOLR1,HTRA3,APOD,THBS1,ARNT,EFNB3,TIA1,GUCY2C,ATP6V0A4,PRKD1,PRKCQ,GAB1
GO: Biological Process	GO:1900274	regulation of phospholipase C activity		0.002106	1	0.03841	0.3442	7	141	NTSR2,AGT,GPR17,LPAR4,S1PR1,LPAR1,EDNRB
GO: Biological Process	GO:0035637	multicellular organismal signaling		0.002225	1	0.04041	0.3622	9	224	MAG,GJA1,AGT,DSG2,CASQ1,S1PR1,GJC3,ATP1A2,ATP1B2
GO: Biological Process	GO:0098771	inorganic ion homeostasis		0.002244	1	0.04054	0.3633	21	838	GALR1,ENPP1,SLC30A3,GJA1,KCNJ10,AGT,CA2,GPR17,LPAR4,CALCR,CASQ1,CHD7,S1PR1,LPAR1,EDNRB,SLC39A12,SLC12A2,ATP6V0A4,PRKD1,ATP1A2,ATP1B2
GO: Biological Process	GO:0098801	regulation of renal system process		0.002255	1	0.04054	0.3633	4	44	GJA1,AGT,EDNRB,EMP2
GO: Biological Process	GO:0008344	adult locomotory behavior		0.00226	1	0.04054	0.3633	6	106	KCNJ10,CNP,CHD7,CCND2,EFNB3,ATP1A2
GO: Biological Process	GO:0044057	regulation of system process		0.002273	1	0.0406	0.3638	19	727	MAG,GALR1,TIFAB,S100A1,GJA1,APLN,KCNJ10,AGT,DSG2,CASQ1,GRM3,CRHBP,EDNRB,GJC3,ATP1A2,EMP2,TNNI1,VAMP8,ATP1B2
GO: Biological Process	GO:0010812	negative regulation of cell-substrate adhesion		0.002291	1	0.04071	0.3648	5	73	ENPP2,APOD,THBS1,FAM107A,PHLDB2
GO: Biological Process	GO:0051665	membrane raft localization		0.002297	1	0.04071	0.3648	2	6	MAL,GSN
GO: Biological Process	GO:0051480	regulation of cytosolic calcium ion concentration		0.00236	1	0.04143	0.3713	13	413	GALR1,GJA1,AGT,GPR17,LPAR4,CALCR,CASQ1,CHD7,S1PR1,LPAR1,EDNRB,PRKD1,ATP1A2
GO: Biological Process	GO:0048839	inner ear development		0.002363	1	0.04143	0.3713	9	226	SOX2,SPARC,TIFAB,MYO6,GJB6,ATP8B1,ADGRV1,FGFR2,CHD7
GO: Biological Process	GO:1904035	regulation of epithelial cell apoptotic process		0.002369	1	0.04143	0.3713	6	107	CFLAR,ECSCR,RGCC,GSN,THBS1,TIA1
GO: Biological Process	GO:0010243	response to organonitrogen compound		0.002376	1	0.04143	0.3713	26	1133	SPARC,ENPP1,GATM,CFLAR,GJA1,STXBP3,AGT,CNR2,CA2,GPLD1,CALCR,FOLR1,APOBEC1,SLC1A2,SLC1A3,CRHBP,SLC2A4,EDNRB,GSN,TIMP4,ATP6V0A4,MT-ND5,MT-ND6,PRKCQ,GAB1,GABPA
GO: Biological Process	GO:0051093	negative regulation of developmental process		0.002411	1	0.04187	0.3752	27	1194	SOX2,MAG,SPARC,ASPN,ENPP1,GPR37L1,ADGRV1,CFLAR,GJA1,EFEMP1,SULF1,ECSCR,AGT,NKX2-2,RGCC,YBX3,LPAR1,EDNRB,THBS1,EFNB3,LBX1,CD86,CDK5RAP2,CMTM5,OLIG2,GABPA,PHLDB2
GO: Biological Process	GO:0021762	substantia nigra development		0.002451	1	0.0424	0.38	4	45	MBP,S100A1,PLP1,CNP
GO: Biological Process	GO:0030534	adult behavior		0.002547	1	0.04365	0.3912	8	186	KCNJ10,CNP,CHD7,SLC1A2,CRHBP,CCND2,EFNB3,ATP1A2
GO: Biological Process	GO:0051897	positive regulation of protein kinase B signaling		0.002547	1	0.04365	0.3912	8	186	ERBB3,CHI3L1,F3,FGFR2,CALCR,THBS1,CD86,GAB1
GO: Biological Process	GO:0033194	response to hydroperoxide		0.002555	1	0.04365	0.3912	3	22	STX2,MT-ND1,PRKD1
GO: Biological Process	GO:0034219	carbohydrate transmembrane transport		0.002563	1	0.04365	0.3912	7	146	ERBB3,ENPP1,STXBP3,SLC1A2,SLC2A4,RNASEL,SLC45A3
GO: Biological Process	GO:0110020	regulation of actomyosin structure organization		0.0026	1	0.04411	0.3953	6	109	RGCC,S1PR1,LPAR1,ARHGEF10,PRKCQ,PHLDB2
GO: Biological Process	GO:0061337	cardiac conduction		0.002663	1	0.045	0.4033	7	147	GJA1,AGT,DSG2,CASQ1,GJC3,ATP1A2,ATP1B2
GO: Biological Process	GO:0046849	bone remodeling		0.002722	1	0.04565	0.4091	6	110	ENPP1,GJA1,CA2,CALCR,LRRK1,S1PR1
GO: Biological Process	GO:0032231	regulation of actin filament bundle assembly		0.002722	1	0.04565	0.4091	6	110	RGCC,S1PR1,LPAR1,ARHGEF10,PRKCQ,PHLDB2
GO: Biological Process	GO:0014706	striated muscle tissue development		0.002794	1	0.04665	0.418	14	472	ERBB3,SMYD1,MEG3,CFLAR,GJA1,AGT,MYLPF,FGFR2,DSG2,CASQ1,YBX3,CHD7,S1PR1,TNNI1
GO: Biological Process	GO:0051493	regulation of cytoskeleton organization		0.002803	1	0.04665	0.418	16	577	PHLDB1,PREX1,PLXNB1,GPM6B,RGCC,S1PR1,LPAR1,GSN,SLC39A12,FAM107A,ARHGEF10,PYCARD,MYO1F,CDK5RAP2,PRKCQ,PHLDB2
GO: Biological Process	GO:0032956	regulation of actin cytoskeleton organization		0.002818	1	0.04668	0.4183	12	372	PREX1,GPM6B,RGCC,S1PR1,LPAR1,GSN,FAM107A,ARHGEF10,PYCARD,MYO1F,PRKCQ,PHLDB2
GO: Biological Process	GO:0007162	negative regulation of cell adhesion		0.002836	1	0.04668	0.4183	11	324	ERBB3,ENPP2,MBP,PLXNB1,RGCC,APOD,THBS1,FAM107A,CD86,MYO1F,PHLDB2
GO: Biological Process	GO:0043149	stress fiber assembly		0.002848	1	0.04668	0.4183	6	111	RGCC,S1PR1,LPAR1,ARHGEF10,PRKCQ,PHLDB2
GO: Biological Process	GO:0030038	contractile actin filament bundle assembly		0.002848	1	0.04668	0.4183	6	111	RGCC,S1PR1,LPAR1,ARHGEF10,PRKCQ,PHLDB2
GO: Biological Process	GO:1902600	proton transmembrane transport		0.002891	1	0.04696	0.4209	10	278	SLC2A4,MT-CO1,SLC45A3,MT-ND1,MT-ND2,ATP6V0A4,MT-ND4,MT-ND5,MT-ND6,ATP1A2
GO: Biological Process	GO:0046324	regulation of glucose import		0.002893	1	0.04696	0.4209	5	77	ERBB3,ENPP1,STXBP3,SLC1A2,RNASEL
GO: Biological Process	GO:0051216	cartilage development		0.002897	1	0.04696	0.4209	9	233	OTOR,CHI3L1,ITGB8,EFEMP1,MGP,SULF1,GPLD1,COL6A2,THBS1
GO: Biological Process	GO:0046597	negative regulation of viral entry into host cell		0.002911	1	0.04702	0.4213	3	23	TRIM59,IFITM1,GSN
GO: Biological Process	GO:0034332	adherens junction organization		0.002981	1	0.04796	0.4298	7	150	ENPP2,GPM6B,APOD,CDH19,THBS1,FAM107A,PHLDB2
GO: Biological Process	GO:0048713	regulation of oligodendrocyte differentiation		0.003108	1	0.04965	0.445	4	48	ENPP2,NKX2-2,SLC45A3,OLIG2
GO: Biological Process	GO:0006873	cellular ion homeostasis		0.003108	1	0.04965	0.445	19	748	GALR1,ENPP1,SLC30A3,GJA1,AGT,CA2,GPR17,LPAR4,CALCR,CASQ1,CHD7,S1PR1,LPAR1,EDNRB,SLC39A12,ATP6V0A4,PRKD1,ATP1A2,ATP1B2
