# Supplementary material for: Motor neuron translatome reveals deregulation of SYNGR4 and PLEKHB1 in mutant TDP-43 amyotrophic lateral sclerosis models
Source: Hum Mol Genet. 2020 Jul 7;29(16):2647–61. doi: 10.1093/hmg/ddaa140 (PMC7530531; doi:10.1093/hmg/ddaa140)
Supplement: Supp_Table_5_Differential_gene_expression_9w_ddaa140 [file supp_table_5_differential_gene_expression_9w_ddaa140.xlsx]

## Sheet: TDP43MUT_vs_TDP43WT_TRAP
ensembl_gene_id	external_gene_name	gene_biotype	description	entrezgene	chromosome_name	start_position	end_position	transcript_length	baseMean	log2FoldChange	stat	pvalue	padj
ENSMUSG00000000001	Gnai3	protein_coding	guanine nucleotide binding protein (G protein), alpha inhibiting 3 [Source:MGI Symbol;Acc:MGI:95773]	14679	3	108107280	108146146	3262	1060.67	-0.506186	-1.45392	0.145969	0.484029
ENSMUSG00000000003	Pbsn	protein_coding	probasin [Source:MGI Symbol;Acc:MGI:1860484]	54192	X	77837901	77853623	902	0
ENSMUSG00000000028	Cdc45	protein_coding	cell division cycle 45 [Source:MGI Symbol;Acc:MGI:1338073]	12544	16	18780447	18811987	2143	83.872	0.707416	1.87323	0.0610369	0.320305
ENSMUSG00000000031	H19	lincRNA	H19, imprinted maternally expressed transcript [Source:MGI Symbol;Acc:MGI:95891]		7	142575529	142578143	2286	369.543	-1.23957	-1.8917	0.0585308	0.313624
ENSMUSG00000000037	Scml2	protein_coding	sex comb on midleg-like 2 (Drosophila) [Source:MGI Symbol;Acc:MGI:1340042]	107815	X	161117193	161258213	3440	22.6527	0.444927	0.742168	0.457985	0.766025
ENSMUSG00000000049	Apoh	protein_coding	apolipoprotein H [Source:MGI Symbol;Acc:MGI:88058]	11818	11	108343354	108414396	1190	21.961	-0.214458	-0.39131	0.695568	0.898275
ENSMUSG00000000056	Narf	protein_coding	nuclear prelamin A recognition factor [Source:MGI Symbol;Acc:MGI:1914858]	67608	11	121237253	121255856	4395	1489.28	0.278474	1.41373	0.157442	0.497259
ENSMUSG00000000058	Cav2	protein_coding	caveolin 2 [Source:MGI Symbol;Acc:MGI:107571]	12390	6	17281185	17289115	2733	1010.93	-0.414081	-1.14541	0.252037	0.606116
ENSMUSG00000000078	Klf6	protein_coding	Kruppel-like factor 6 [Source:MGI Symbol;Acc:MGI:1346318]	23849	13	5861489	5870393	4217	816.41	0.236238	0.918443	0.358387	0.697244
ENSMUSG00000000085	Scmh1	protein_coding	sex comb on midleg homolog 1 [Source:MGI Symbol;Acc:MGI:1352762]	29871	4	120405281	120530186	3353	531.211	0.00666225	0.0268361	0.97859	1
ENSMUSG00000000088	Cox5a	protein_coding	cytochrome c oxidase subunit Va [Source:MGI Symbol;Acc:MGI:88474]	12858	9	57521274	57532426	1818	9867.66	0.269968	1.24707	0.212372	0.564757
ENSMUSG00000000093	Tbx2	protein_coding	T-box 2 [Source:MGI Symbol;Acc:MGI:98494]	21385	11	85832551	85841948	3626	72.1637	0.182419	0.365464	0.714765	0.90735
ENSMUSG00000000094	Tbx4	protein_coding	T-box 4 [Source:MGI Symbol;Acc:MGI:102556]	21387	11	85886422	85916097	3153	1.14508	0	0	1
ENSMUSG00000000103	Zfy2	protein_coding	zinc finger protein 2, Y-linked [Source:MGI Symbol;Acc:MGI:99213]	22768	Y	2106015	2170409	2846	0
ENSMUSG00000000120	Ngfr	protein_coding	nerve growth factor receptor (TNFR superfamily, member 16) [Source:MGI Symbol;Acc:MGI:97323]	18053	11	95568818	95587735	3446	108.493	-0.0226879	-0.0513368	0.959057	0.997473
ENSMUSG00000000125	Wnt3	protein_coding	wingless-type MMTV integration site family, member 3 [Source:MGI Symbol;Acc:MGI:98955]	22415	11	103774150	103817957	3076	233.085	-0.0844356	-0.282896	0.777256	0.933416
ENSMUSG00000000126	Wnt9a	protein_coding	wingless-type MMTV integration site family, member 9A [Source:MGI Symbol;Acc:MGI:2446084]	216795	11	59306928	59333552	3320	106.363	-0.619914	-1.57848	0.114456	0.43172
ENSMUSG00000000127	Fer	protein_coding	fer (fms/fps related) protein kinase [Source:MGI Symbol;Acc:MGI:105917]	14158	17	63896018	64139494	3008	231.471	0.73627	2.35129	0.0187086	0.17134
ENSMUSG00000000131	Xpo6	protein_coding	exportin 6 [Source:MGI Symbol;Acc:MGI:2429950]	74204	7	126101715	126200501	4552	1657.09	0.0717324	0.28042	0.779155	0.93361
ENSMUSG00000000134	Tfe3	protein_coding	transcription factor E3 [Source:MGI Symbol;Acc:MGI:98511]	209446	X	7762560	7775202	636	1375.53	0.215403	1.0348	0.30076	0.652086
ENSMUSG00000000142	Axin2	protein_coding	axin 2 [Source:MGI Symbol;Acc:MGI:1270862]	12006	11	108920349	108950783	4260	163.518	-0.623133	-1.47456	0.140331	0.476574
ENSMUSG00000000148	Brat1	protein_coding	BRCA1-associated ATM activator 1 [Source:MGI Symbol;Acc:MGI:1891679]	231841	5	140705011	140719379	3333	349.208	-0.411348	-1.38197	0.166982	0.510904
ENSMUSG00000000149	Gna12	protein_coding	guanine nucleotide binding protein, alpha 12 [Source:MGI Symbol;Acc:MGI:95767]	14673	5	140758408	140830431	3416	5248.51	-0.915845	-3.4647	0.000530815	0.0191877
ENSMUSG00000000154	Slc22a18	protein_coding	solute carrier family 22 (organic cation transporter), member 18 [Source:MGI Symbol;Acc:MGI:1336884]	18400	7	143473736	143499334	1525	17.1752	0.767824	1.28299	0.199495	0.550544
ENSMUSG00000000157	Itgb2l	protein_coding	integrin beta 2-like [Source:MGI Symbol;Acc:MGI:1277979]	16415	16	96422288	96443619	2633	2.87661	-0.502544	-0.752898	0.451511	0.761441
ENSMUSG00000000159	Igsf5	protein_coding	immunoglobulin superfamily, member 5 [Source:MGI Symbol;Acc:MGI:1919308]	72058	16	96361668	96525580	1601	7.01191	-3.31333	-4.84023
ENSMUSG00000000167	Pih1d2	protein_coding	PIH1 domain containing 2 [Source:MGI Symbol;Acc:MGI:1919864]	72614	9	50617321	50625000	1256	74.36	-0.749419	-1.87695	0.0605252	0.319177
ENSMUSG00000000168	Dlat	protein_coding	dihydrolipoamide S-acetyltransferase (E2 component of pyruvate dehydrogenase complex) [Source:MGI Symbol;Acc:MGI:2385311]	235339	9	50634633	50659780	4035	6337.99	-0.0360542	-0.175009	0.861072	0.966276
ENSMUSG00000000171	Sdhd	protein_coding	succinate dehydrogenase complex, subunit D, integral membrane protein [Source:MGI Symbol;Acc:MGI:1914175]	66925	9	50596357	50603812	1231	5843.54	0.220281	1.55193	0.120679	0.444306
ENSMUSG00000000182	Fgf23	protein_coding	fibroblast growth factor 23 [Source:MGI Symbol;Acc:MGI:1891427]	64654	6	127072902	127081408	1814	4.03399	-0.456091	-0.675877	0.499119	0.790587
ENSMUSG00000000183	Fgf6	protein_coding	fibroblast growth factor 6 [Source:MGI Symbol;Acc:MGI:95520]	14177	6	127015586	127028187	4657	0.0118053	0	0	1
ENSMUSG00000000184	Ccnd2	protein_coding	cyclin D2 [Source:MGI Symbol;Acc:MGI:88314]	12444	6	127125162	127152193	6330	307.755	-1.62662	-4.16379	3.13007e-05	0.00298703
ENSMUSG00000000194	Gpr107	protein_coding	G protein-coupled receptor 107 [Source:MGI Symbol;Acc:MGI:2139054]	277463	2	31152316	31218775	6134	1084.69	-0.575439	-2.39855	0.0164602	0.15827
ENSMUSG00000000197	Nalcn	protein_coding	sodium leak channel, non-selective [Source:MGI Symbol;Acc:MGI:2444306]	338370	14	123276641	123627144	7115	2428.17	-0.480752	-2.10776	0.0350517	0.243626
ENSMUSG00000000202	Btbd17	protein_coding	BTB (POZ) domain containing 17 [Source:MGI Symbol;Acc:MGI:1919264]	72014	11	114791217	114795945	3020	334.943	-0.706069	-1.61991	0.105253	0.416774
ENSMUSG00000000204	Slfn4	protein_coding	schlafen 4 [Source:MGI Symbol;Acc:MGI:1329010]	20558	11	83175186	83190216	3958	17.1675	-1.03513	-1.52127	0.128192	0.458351
ENSMUSG00000000214	Th	protein_coding	tyrosine hydroxylase [Source:MGI Symbol;Acc:MGI:98735]	21823	7	142892752	142931128	1829	164.342	1.00101	2.22404	0.026146	0.207631
ENSMUSG00000000215	Ins2	protein_coding	insulin II [Source:MGI Symbol;Acc:MGI:96573]	16334	7	142678656	142743381	472	0.607876	0.580027	0.982386	0.32591
ENSMUSG00000000216	Scnn1g	protein_coding	sodium channel, nonvoltage-gated 1 gamma [Source:MGI Symbol;Acc:MGI:104695]	20278	7	121734479	121768475	2991	1.22035	0.2715	0.404754	0.685659
ENSMUSG00000000223	Drp2	protein_coding	dystrophin related protein 2 [Source:MGI Symbol;Acc:MGI:107432]	13497	X	134404551	134456573	3141	1093.55	-0.899465	-2.66902	0.00760733	0.0990406
ENSMUSG00000000244	Tspan32	protein_coding	tetraspanin 32 [Source:MGI Symbol;Acc:MGI:1350360]	27027	7	143005046	143019644	1582	14.7606	0.983829	1.59225	0.111328	0.427096
ENSMUSG00000000247	Lhx2	protein_coding	LIM homeobox protein 2 [Source:MGI Symbol;Acc:MGI:96785]	16870	2	38339281	38369733	1696	42.55	-0.0596361	-0.114589	0.908771	0.981208
ENSMUSG00000000248	Clec2g	protein_coding	C-type lectin domain family 2, member g [Source:MGI Symbol;Acc:MGI:1918059]	70809	6	128934381	128984707	2463	0.031664	0	0	1
ENSMUSG00000000253	Gmpr	protein_coding	guanosine monophosphate reductase [Source:MGI Symbol;Acc:MGI:1913605]	66355	13	45507444	45546382	1580	2991.22	0.380083	1.4254	0.154041	0.493816
ENSMUSG00000000263	Glra1	protein_coding	glycine receptor, alpha 1 subunit [Source:MGI Symbol;Acc:MGI:95747]	14654	11	55514238	55608198	1797	282.409	-0.554149	-1.30285	0.192626	0.541946
ENSMUSG00000000266	Mid2	protein_coding	midline 2 [Source:MGI Symbol;Acc:MGI:1344333]	23947	X	140664599	140767715	6271	764.204	0.553378	2.02814	0.0425463	0.26882
ENSMUSG00000000275	Trim25	protein_coding	tripartite motif-containing 25 [Source:MGI Symbol;Acc:MGI:102749]	217069	11	88999376	89020293	1433	123.411	-1.49243	-3.39777	0.000679374	0.0223947
ENSMUSG00000000276	Dgke	protein_coding	diacylglycerol kinase, epsilon [Source:MGI Symbol;Acc:MGI:1889276]	56077	11	89035179	89066850	8347	1728.47	-0.273843	-1.43271	0.151939	0.491545
ENSMUSG00000000278	Scpep1	protein_coding	serine carboxypeptidase 1 [Source:MGI Symbol;Acc:MGI:1921867]	74617	11	88924020	88955465	2097	939.389	0.218535	1.35053	0.176845	0.522199
ENSMUSG00000000282	Mnt	protein_coding	max binding protein [Source:MGI Symbol;Acc:MGI:109150]	17428	11	74830920	74845725	4590	883.825	0.127559	0.543068	0.587083	0.84401
ENSMUSG00000000290	Itgb2	protein_coding	integrin beta 2 [Source:MGI Symbol;Acc:MGI:96611]	16414	10	77530252	77565708	2970	65.5971	-0.0819723	-0.150177	0.880625	0.971988
ENSMUSG00000000295	Hddc2	protein_coding	HD domain containing 2 [Source:MGI Symbol;Acc:MGI:1916942]	69692	10	31313383	31328204	858	1795.22	-0.243628	-1.02959	0.303201	0.654256
ENSMUSG00000000296	Tpd52l1	protein_coding	tumor protein D52-like 1 [Source:MGI Symbol;Acc:MGI:1298386]	21987	10	31332376	31445958	1308	2859.47	0.267171	1.36352	0.172717	0.518284
ENSMUSG00000000301	Pemt	protein_coding	phosphatidylethanolamine N-methyltransferase [Source:MGI Symbol;Acc:MGI:104535]	18618	11	59970614	60046489	424	243.118	-0.862761	-2.17156	0.029889	0.222801
ENSMUSG00000000303	Cdh1	protein_coding	cadherin 1 [Source:MGI Symbol;Acc:MGI:88354]	12550	8	106603351	106670246	4430	56.5803	-1.17526	-1.91517	0.0554709	0.305634
ENSMUSG00000000305	Cdh4	protein_coding	cadherin 4 [Source:MGI Symbol;Acc:MGI:99218]	12561	2	179442431	179899373	6388	236.048	-0.471262	-1.8908	0.058651	0.313649
ENSMUSG00000000308	Ckmt1	protein_coding	creatine kinase, mitochondrial 1, ubiquitous [Source:MGI Symbol;Acc:MGI:99441]	12716	2	121357714	121363737	850	17581.3	0.341905	1.81668	0.0692657	0.34106
ENSMUSG00000000317	Bcl6b	protein_coding	B cell CLL/lymphoma 6, member B [Source:MGI Symbol;Acc:MGI:1278332]	12029	11	70224128	70229798	3366	16.1653	-0.175727	-0.278959	0.780276	0.934217
ENSMUSG00000000318	Clec10a	protein_coding	C-type lectin domain family 10, member A [Source:MGI Symbol;Acc:MGI:96975]	17312	11	70156197	70170834	789	8.49368	-0.50767	-0.822181	0.410974	0.735476
ENSMUSG00000000320	Alox12	protein_coding	arachidonate 12-lipoxygenase [Source:MGI Symbol;Acc:MGI:87998]	11684	11	70241457	70255353	3001	13.7152	-0.472095	-0.761903	0.446118	0.758337
ENSMUSG00000000325	Arvcf	protein_coding	armadillo repeat gene deleted in velo-cardio-facial syndrome [Source:MGI Symbol;Acc:MGI:109620]	11877	16	18348182	18407076	4698	708.801	0.0134053	0.0514953	0.958931	0.997473
ENSMUSG00000000326	Comt	protein_coding	catechol-O-methyltransferase [Source:MGI Symbol;Acc:MGI:88470]	12846	16	18406886	18426852	1786	2648.81	0.248577	1.15732	0.247143	0.600705
ENSMUSG00000000339	Rtca	protein_coding	RNA 3'-terminal phosphate cyclase [Source:MGI Symbol;Acc:MGI:1913618]	66368	3	116488963	116508208	1594	1337.95	0.275355	1.00949	0.312742	0.662545
ENSMUSG00000000340	Dbt	protein_coding	dihydrolipoamide branched chain transacylase E2 [Source:MGI Symbol;Acc:MGI:105386]	13171	3	116513070	116549981	3301	420.141	-0.0572516	-0.114248	0.909041	0.981332
ENSMUSG00000000346	Dazap2	protein_coding	DAZ associated protein 2 [Source:MGI Symbol;Acc:MGI:1344344]	23994	15	100615628	100620731	1826	7411.3	-0.147251	-1.11517	0.264777	0.619182
ENSMUSG00000000355	Mcts1	protein_coding	malignant T cell amplified sequence 1 [Source:MGI Symbol;Acc:MGI:1916245]	68995	X	38600578	38613426	783	3435.68	-0.107793	-0.389898	0.696612	0.898633
ENSMUSG00000000359	Rem1	protein_coding	rad and gem related GTP binding protein 1 [Source:MGI Symbol;Acc:MGI:1097696]	19700	2	152626951	152635198	1663	5.88762	-0.99969	-1.46493	0.14294	0.480667
ENSMUSG00000000365	Rnf17	protein_coding	ring finger protein 17 [Source:MGI Symbol;Acc:MGI:1353419]	30054	14	56402697	56525032	5148	16.0595	0.867919	1.56679	0.117165	0.438042
ENSMUSG00000000374	Trappc10	protein_coding	trafficking protein particle complex 10 [Source:MGI Symbol;Acc:MGI:1336209]	216131	10	78186725	78244641	5047	1997.54	0.0215628	0.117783	0.90624	0.980725
ENSMUSG00000000378	Ccm2	protein_coding	cerebral cavernous malformation 2 [Source:MGI Symbol;Acc:MGI:2384924]	216527	11	6546887	6596744	1858	1707.19	-0.614944	-2.24683	0.0246512	0.200402
ENSMUSG00000000381	Wap	protein_coding	whey acidic protein [Source:MGI Symbol;Acc:MGI:98943]	22373	11	6635482	6638637	905	0.275722	0	0	1
ENSMUSG00000000384	Tbrg4	protein_coding	transforming growth factor beta regulated gene 4 [Source:MGI Symbol;Acc:MGI:1100868]	21379	11	6615598	6626067	2324	1222.55	-0.265266	-1.06791	0.285563	0.638061
ENSMUSG00000000385	Tmprss2	protein_coding	transmembrane protease, serine 2 [Source:MGI Symbol;Acc:MGI:1354381]	50528	16	97564684	97611195	3159	1.47144	0	0	1
ENSMUSG00000000386	Mx1	protein_coding	MX dynamin-like GTPase 1 [Source:MGI Symbol;Acc:MGI:97243]		16	97447035	97462907	2967	7.19768	-2.18082	-3.2832	0.00102636	0.0291916
ENSMUSG00000000392	Fap	protein_coding	fibroblast activation protein [Source:MGI Symbol;Acc:MGI:109608]	14089	2	62500943	62574075	2751	9.17574	-0.0974782	-0.146307	0.883679	0.972387
ENSMUSG00000000394	Gcg	protein_coding	glucagon [Source:MGI Symbol;Acc:MGI:95674]	14526	2	62474530	62483650	1088	6.40263	-0.102667	-0.153753	0.877805	0.971503
ENSMUSG00000000399	Ndufa9	protein_coding	NADH dehydrogenase (ubiquinone) 1 alpha subcomplex, 9 [Source:MGI Symbol;Acc:MGI:1913358]	66108	6	126821721	126849136	1445	5588.42	0.324203	2.12177	0.0338573	0.238891
ENSMUSG00000000402	Egfl6	protein_coding	EGF-like-domain, multiple 6 [Source:MGI Symbol;Acc:MGI:1858599]	54156	X	166523007	166585720	2704	159.995	-0.0119929	-0.0348824	0.972173	1
ENSMUSG00000000409	Lck	protein_coding	lymphocyte protein tyrosine kinase [Source:MGI Symbol;Acc:MGI:96756]	16818	4	129548344	129573641	2185	22.5556	1.24587	2.3279	0.0199172	0.177552
ENSMUSG00000000411	Tssk3	protein_coding	testis-specific serine kinase 3 [Source:MGI Symbol;Acc:MGI:1929914]	58864	4	129489014	129491022	1280	0.563378	-0.412746	-0.703113	0.481985
ENSMUSG00000000416	Cttnbp2	protein_coding	cortactin binding protein 2 [Source:MGI Symbol;Acc:MGI:1353467]	30785	6	18366478	18514843	4391	845.202	-0.418901	-1.19195	0.23328	0.586743
ENSMUSG00000000420	Galnt1	protein_coding	UDP-N-acetyl-alpha-D-galactosamine:polypeptide N-acetylgalactosaminyltransferase 1 [Source:MGI Symbol;Acc:MGI:894693]	14423	18	24205344	24286818	3977	1234.13	-0.463443	-2.17768	0.0294301	0.221404
ENSMUSG00000000435	Myf5	protein_coding	myogenic factor 5 [Source:MGI Symbol;Acc:MGI:97252]	17877	10	107482908	107486134	2083	0.812295	-0.84995	-1.31527	0.188419
ENSMUSG00000000439	Mkrn2	protein_coding	makorin, ring finger protein, 2 [Source:MGI Symbol;Acc:MGI:1914277]	67027	6	115601902	115622624	6230	760.864	-0.219516	-1.01877	0.30831	0.658779
ENSMUSG00000000440	Pparg	protein_coding	peroxisome proliferator activated receptor gamma [Source:MGI Symbol;Acc:MGI:97747]	19016	6	115360951	115490399	2125	40.8619	-0.409577	-0.999546	0.31753	0.666224
ENSMUSG00000000441	Raf1	protein_coding	v-raf-leukemia viral oncogene 1 [Source:MGI Symbol;Acc:MGI:97847]	110157	6	115618067	115676635	3968	2898.11	0.0461612	0.28852	0.772949	0.931913
ENSMUSG00000000486	Sept1	protein_coding	septin 1 [Source:MGI Symbol;Acc:MGI:1858916]	54204	7	127214447	127233130	575	148.549	-0.726199	-1.97246	0.0485569	0.286446
ENSMUSG00000000489	Pdgfb	protein_coding	platelet derived growth factor, B polypeptide [Source:MGI Symbol;Acc:MGI:97528]	18591	15	79995900	80014808	2918	309.247	0.132717	0.456432	0.648079	0.875595
ENSMUSG00000000530	Acvrl1	protein_coding	activin A receptor, type II-like 1 [Source:MGI Symbol;Acc:MGI:1338946]	11482	15	101128522	101145336	3640	77.7414	-2.12193	-3.48138	0.000498842	0.0184715
ENSMUSG00000000531	Grasp	protein_coding	GRP1 (general receptor for phosphoinositides 1)-associated scaffold protein [Source:MGI Symbol;Acc:MGI:1860303]	56149	15	101224207	101232755	2013	261.974	-0.0267969	-0.0772953	0.938389	0.991082
ENSMUSG00000000532	Acvr1b	protein_coding	activin A receptor, type 1B [Source:MGI Symbol;Acc:MGI:1338944]	11479	15	101174067	101213679	4413	1632.44	-0.456134	-2.48777	0.0128545	0.136604
ENSMUSG00000000538	Tom1l2	protein_coding	target of myb1-like 2 (chicken) [Source:MGI Symbol;Acc:MGI:2443306]	216810	11	60226714	60352905	3791	9558.97	0.259268	1.45807	0.144821	0.483673
ENSMUSG00000000544	Gpa33	protein_coding	glycoprotein A33 (transmembrane) [Source:MGI Symbol;Acc:MGI:1891703]	59290	1	166130238	166166510	2515	0.331412	-0.223896	-0.462843	0.643477
ENSMUSG00000000552	Zfp385a	protein_coding	zinc finger protein 385A [Source:MGI Symbol;Acc:MGI:1352495]	29813	15	103313895	103340086	2291	3793.69	0.429647	1.40871	0.15892	0.499367
ENSMUSG00000000555	Itga5	protein_coding	integrin alpha 5 (fibronectin receptor alpha) [Source:MGI Symbol;Acc:MGI:96604]	16402	15	103344286	103366763	4415	35.0932	0.746308	1.51132	0.130706	0.461684
ENSMUSG00000000560	Gabra2	protein_coding	gamma-aminobutyric acid (GABA) A receptor, subunit alpha 2 [Source:MGI Symbol;Acc:MGI:95614]	14395	5	70957597	71095849	5852	606.027	-0.46898	-1.33713	0.181179	0.526891
ENSMUSG00000000561	Wdr77	protein_coding	WD repeat domain 77 [Source:MGI Symbol;Acc:MGI:1917715]	70465	3	105959369	105970037	3682	1963.4	0.13118	1.00612	0.314358	0.662965
ENSMUSG00000000562	Adora3	protein_coding	adenosine A3 receptor [Source:MGI Symbol;Acc:MGI:104847]	11542	3	105870858	105908926	1219	11.7058	-0.828313	-1.24944	0.211505	0.563596
ENSMUSG00000000563	Atp5f1	protein_coding	ATP synthase, H+ transporting, mitochondrial F0 complex, subunit B1 [Source:MGI Symbol;Acc:MGI:1100495]	11950	3	105942698	105960099	1604	11465.4	-0.0308927	-0.17528	0.860859	0.966151
ENSMUSG00000000567	Sox9	protein_coding	SRY (sex determining region Y)-box 9 [Source:MGI Symbol;Acc:MGI:98371]	20682	11	112782224	112787760	4135	580.287	-1.22033	-2.84095	0.004498	0.0724288
ENSMUSG00000000568	Hnrnpd	protein_coding	heterogeneous nuclear ribonucleoprotein D [Source:MGI Symbol;Acc:MGI:101947]	11991	5	99955935	99978938	6811	2711.53	0.20528	1.00736	0.31376	0.662657
ENSMUSG00000000579	Dynlt1c	protein_coding	dynein light chain Tctex-type 1C [Source:MGI Symbol;Acc:MGI:3807476]	100040563	17	6601671	6609774	2589	1.42715	-0.449362	-0.676212	0.498906
ENSMUSG00000000581	C1d	protein_coding	C1D nuclear receptor co-repressor [Source:MGI Symbol;Acc:MGI:1927354]	57316	11	17257579	17269176	2981	3889.87	-0.251187	-0.994184	0.320133	0.668059
ENSMUSG00000000594	Gm2a	protein_coding	GM2 ganglioside activator protein [Source:MGI Symbol;Acc:MGI:95762]	14667	11	55098115	55113029	4127	1785.9	-0.463219	-1.39715	0.16237	0.504545
ENSMUSG00000000600	Krit1	protein_coding	KRIT1, ankyrin repeat containing [Source:MGI Symbol;Acc:MGI:1930618]	79264	5	3803184	3845564	4293	610.878	-0.523015	-1.50002	0.13361	0.467133
ENSMUSG00000000605	Clcn4	protein_coding	chloride channel, voltage-sensitive 4 [Source:MGI Symbol;Acc:MGI:104571]	12727	7	7282309	7300851	4607	5194.37	-0.344437	-2.08216	0.0373282	0.251748
ENSMUSG00000000606	Vmn2r88	protein_coding	vomeronasal 2, receptor 88 [Source:MGI Symbol;Acc:MGI:1316662]	669149	14	51411001	51419527	2773	0
ENSMUSG00000000617	Grm6	protein_coding	glutamate receptor, metabotropic 6 [Source:MGI Symbol;Acc:MGI:1351343]	108072	11	50850685	50866208	1463	0.399805	0	0	1
ENSMUSG00000000627	Sema4f	protein_coding	sema domain, immunoglobulin domain (Ig), TM domain, and short cytoplasmic domain [Source:MGI Symbol;Acc:MGI:1340055]	20355	6	82911885	82939769	4086	1474.51	-0.145374	-0.598526	0.549489	0.820934
ENSMUSG00000000628	Hk2	protein_coding	hexokinase 2 [Source:MGI Symbol;Acc:MGI:1315197]	15277	6	82725025	82774454	5513	81.2257	-1.65721	-2.7769	0.00548796	0.0811334
ENSMUSG00000000631	Myo18a	protein_coding	myosin XVIIIA [Source:MGI Symbol;Acc:MGI:2667185]	360013	11	77763246	77865980	7513	2801.46	0.0700017	0.253315	0.800025	0.942788
ENSMUSG00000000632	Sez6	protein_coding	seizure related gene 6 [Source:MGI Symbol;Acc:MGI:104745]	20370	11	77930800	77979048	4239	1369.82	-0.133093	-0.599498	0.548841	0.820488
ENSMUSG00000000673	Haao	protein_coding	3-hydroxyanthranilate 3,4-dioxygenase [Source:MGI Symbol;Acc:MGI:1349444]	107766	17	83831356	83846790	1222	12.0036	-0.04901	-0.0801763	0.936097	0.990046
ENSMUSG00000000682	Cd52	protein_coding	CD52 antigen [Source:MGI Symbol;Acc:MGI:1346088]	23833	4	134082448	134095082	380	102.511	-1.17466	-2.34272	0.0191439	0.17366
ENSMUSG00000000686	Abhd15	protein_coding	abhydrolase domain containing 15 [Source:MGI Symbol;Acc:MGI:1914727]	67477	11	77515121	77538607	2662	5.91659	-1.56938	-2.4773	0.013238	0.138825
ENSMUSG00000000690	Hoxb6	protein_coding	homeobox B6 [Source:MGI Symbol;Acc:MGI:96187]	15414	11	96292476	96301569	1964	2032.33	-0.299331	-1.26337	0.206456	0.558023
ENSMUSG00000000693	Loxl3	protein_coding	lysyl oxidase-like 3 [Source:MGI Symbol;Acc:MGI:1337004]	16950	6	83034173	83052562	462	30.5885	0.180943	0.314194	0.753374	0.923106
ENSMUSG00000000701	Tcl1b5	protein_coding	T cell leukemia/lymphoma 1B, 5 [Source:MGI Symbol;Acc:MGI:1351635]	27382	12	105176358	105181143	1039	0
ENSMUSG00000000706	Btn1a1	protein_coding	butyrophilin, subfamily 1, member A1 [Source:MGI Symbol;Acc:MGI:103118]	12231	13	23456992	23465901	3423	4.55546	-0.439292	-0.662738	0.507498	0.795005
ENSMUSG00000000708	Kat2b	protein_coding	K(lysine) acetyltransferase 2B [Source:MGI Symbol;Acc:MGI:1343094]	18519	17	53566861	53672720	322	997.738	-1.09599	-2.89163	0.00383245	0.0663156
ENSMUSG00000000711	Rab5b	protein_coding	RAB5B, member RAS oncogene family [Source:MGI Symbol;Acc:MGI:105938]	19344	10	128677193	128696268	3166	1950.96	0.306178	1.92617	0.0540833	0.301206
ENSMUSG00000000724	Cryba1	protein_coding	crystallin, beta A1 [Source:MGI Symbol;Acc:MGI:88518]	12957	11	77718615	77725283	1377	0.296194	-0.102834	-0.209296	0.834217
ENSMUSG00000000730	Dnmt3l	protein_coding	DNA (cytosine-5-)-methyltransferase 3-like [Source:MGI Symbol;Acc:MGI:1859287]	54427	10	78041947	78063622	210	29.1419	0.0906757	0.150414	0.880438	0.971893
ENSMUSG00000000731	Aire	protein_coding	autoimmune regulator (autoimmune polyendocrinopathy candidiasis ectodermal dystrophy) [Source:MGI Symbol;Acc:MGI:1338803]	11634	10	78030022	78043610	1926	1.86521	0	0	1
ENSMUSG00000000732	Icosl	protein_coding	icos ligand [Source:MGI Symbol;Acc:MGI:1354701]	50723	10	78069302	78083913	2814	84.9805	0.372407	0.749256	0.453703	0.762817
ENSMUSG00000000738	Spg7	protein_coding	spastic paraplegia 7 homolog (human) [Source:MGI Symbol;Acc:MGI:2385906]	234847	8	123062942	123097760	809	1105.17	-0.566658	-2.40679	0.0160932	0.156113
ENSMUSG00000000739	Sult5a1	protein_coding	sulfotransferase family 5A, member 1 [Source:MGI Symbol;Acc:MGI:1931463]	57429	8	123140192	123158315	3805	6.09849	-1.14343	-1.72222	0.0850295	0.373934
ENSMUSG00000000740	Rpl13	protein_coding	ribosomal protein L13 [Source:MGI Symbol;Acc:MGI:105922]	270106	8	123102350	123105244	780	469.095	-0.278369	-1.01432	0.310428	0.660516
ENSMUSG00000000743	Chmp1a	protein_coding	charged multivesicular body protein 1A [Source:MGI Symbol;Acc:MGI:1920159]	234852	8	123204264	123212763	2140	2661.76	0.0585526	0.310248	0.756373	0.924859
ENSMUSG00000000751	Rpa1	protein_coding	replication protein A1 [Source:MGI Symbol;Acc:MGI:1915525]	68275	11	75298166	75348324	5077	2256.22	0.131458	1.03321	0.301507	0.652913
ENSMUSG00000000753	Serpinf1	protein_coding	serine (or cysteine) peptidase inhibitor, clade F, member 1 [Source:MGI Symbol;Acc:MGI:108080]	20317	11	75409769	75422701	1832	623.173	0.304978	0.727293
ENSMUSG00000000759	Tubgcp3	protein_coding	tubulin, gamma complex associated protein 3 [Source:MGI Symbol;Acc:MGI:2183752]	259279	8	12614277	12672248	3515	694.921	-0.0851713	-0.421781	0.673185	0.888156
ENSMUSG00000000766	Oprm1	protein_coding	opioid receptor, mu 1 [Source:MGI Symbol;Acc:MGI:97441]	18390	10	6758506	7038198	2420	10.3943	0.511885	0.799286	0.424125	0.744112
ENSMUSG00000000776	Polr3d	protein_coding	polymerase (RNA) III (DNA directed) polypeptide D [Source:MGI Symbol;Acc:MGI:1914315]	67065	14	70438748	70443471	2049	558.895	0.654372	2.93047	0.00338446	0.0619214
ENSMUSG00000000782	Tcf7	protein_coding	transcription factor 7, T cell specific [Source:MGI Symbol;Acc:MGI:98507]	21414	11	52252371	52283014	2471	50.6024	-0.725748	-1.4377	0.150519	0.48959
ENSMUSG00000000787	Ddx3x	protein_coding	DEAD/H (Asp-Glu-Ala-Asp/His) box polypeptide 3, X-linked [Source:MGI Symbol;Acc:MGI:103064]	13205	X	13280970	13294052	4692	7445.14	-0.0178287	-0.0738218	0.941152	0.992204
ENSMUSG00000000791	Il12rb1	protein_coding	interleukin 12 receptor, beta 1 [Source:MGI Symbol;Acc:MGI:104579]	16161	8	70808449	70821424	1704	30.1146	-1.5336	-2.6151	0.00892025	0.109623
ENSMUSG00000000792	Slc5a5	protein_coding	solute carrier family 5 (sodium iodide symporter), member 5 [Source:MGI Symbol;Acc:MGI:2149330]	114479	8	70882889	70892757	2928	1996.46	0.281936	1.26893	0.204466	0.555507
ENSMUSG00000000794	Kcnn3	protein_coding	potassium intermediate/small conductance calcium-activated channel, subfamily N, member 3 [Source:MGI Symbol;Acc:MGI:2153183]	140493	3	89520164	89675132	2884	89.145	-0.400289	-1.01337	0.310882	0.660894
ENSMUSG00000000804	Usp32	protein_coding	ubiquitin specific peptidase 32 [Source:MGI Symbol;Acc:MGI:2144475]	237898	11	84984442	85140161	7053	3340.12	0.0270927	0.118879	0.905371	0.980617
ENSMUSG00000000805	Car4	protein_coding	carbonic anhydrase 4 [Source:MGI Symbol;Acc:MGI:1096574]	12351	11	84957786	84966044	435	77.5583	-1.89913	-2.8895	0.00385853	0.0663458
ENSMUSG00000000811	Txnrd3	protein_coding	thioredoxin reductase 3 [Source:MGI Symbol;Acc:MGI:2386711]	232223	6	89643988	89675529	2836	475.962	-0.0377633	-0.108748	0.913402	0.983339
ENSMUSG00000000817	Fasl	protein_coding	Fas ligand (TNF superfamily, member 6) [Source:MGI Symbol;Acc:MGI:99255]	14103	1	161780689	161788495	1937	3.13771	-0.377326	-0.556499	0.57787	0.838852
ENSMUSG00000000823	Zfp512b	protein_coding	zinc finger protein 512B [Source:MGI Symbol;Acc:MGI:2685478]	269401	2	181582103	181592803	5714	350.818	-0.234863	-0.75662	0.449278	0.759948
ENSMUSG00000000826	Dnajc5	protein_coding	DnaJ heat shock protein family (Hsp40) member C5 [Source:MGI Symbol;Acc:MGI:892995]	13002	2	181520485	181555133	6578	11628	0.250681	1.9175	0.0551742	0.305056
ENSMUSG00000000827	Tpd52l2	protein_coding	tumor protein D52-like 2 [Source:MGI Symbol;Acc:MGI:1913564]	66314	2	181497142	181517966	587	3751.3	0.309791	2.4878	0.0128534	0.136604
ENSMUSG00000000838	Fmr1	protein_coding	fragile X mental retardation syndrome 1 [Source:MGI Symbol;Acc:MGI:95564]	14265	X	68678541	68717963	4409	1297.3	-0.382184	-1.21216	0.22545	0.579619
ENSMUSG00000000861	Bcl11a	protein_coding	B cell CLL/lymphoma 11A (zinc finger protein) [Source:MGI Symbol;Acc:MGI:106190]	14025	11	24078056	24174123	1505	352.844	-0.752448	-2.16425	0.0304453	0.224446
ENSMUSG00000000869	Il4	protein_coding	interleukin 4 [Source:MGI Symbol;Acc:MGI:96556]	16189	11	53602982	53618669	541	242.696	0.209215	0.702952	0.482085	0.780914
ENSMUSG00000000876	Pxmp4	protein_coding	peroxisomal membrane protein 4 [Source:MGI Symbol;Acc:MGI:1891701]	59038	2	154585758	154603708	2789	548.546	0.308028	0.899934	0.368155	0.706014
ENSMUSG00000000881	Dlg3	protein_coding	discs, large homolog 3 (Drosophila) [Source:MGI Symbol;Acc:MGI:1888986]	53310	X	100767722	100818410	4885	1338.7	0.196145	1.27029	0.203981	0.555058
ENSMUSG00000000884	Gnb1l	protein_coding	guanine nucleotide binding protein (G protein), beta polypeptide 1-like [Source:MGI Symbol;Acc:MGI:1338057]	13972	16	18498768	18566679	404	142.808	0.912322	2.54489	0.0109311	0.123816
ENSMUSG00000000889	Dbh	protein_coding	dopamine beta hydroxylase [Source:MGI Symbol;Acc:MGI:94864]	13166	2	27165233	27183200	2552	28.9267	0.958527	1.47705	0.139664	0.475529
ENSMUSG00000000901	Mmp11	protein_coding	matrix metallopeptidase 11 [Source:MGI Symbol;Acc:MGI:97008]	17385	10	75923222	75936496	335	51.8025	1.21246	2.90451	0.00367824	0.0647909
ENSMUSG00000000902	Smarcb1	protein_coding	SWI/SNF related, matrix associated, actin dependent regulator of chromatin, subfamily b, member 1 [Source:MGI Symbol;Acc:MGI:1328366]	20587	10	75896769	75921617	1660	1511.26	0.524131	2.07112	0.0383474	0.254041
ENSMUSG00000000903	Vpreb3	protein_coding	pre-B lymphocyte gene 3 [Source:MGI Symbol;Acc:MGI:98938]	22364	10	75943057	75949657	729	7.36282	-0.254741	-0.391557	0.695386	0.898275
ENSMUSG00000000915	Hip1r	protein_coding	huntingtin interacting protein 1 related [Source:MGI Symbol;Acc:MGI:1352504]	29816	5	123973628	124005558	6735	1594.68	-0.0258409	-0.114016	0.909225	0.981392
ENSMUSG00000000916	Nsun5	protein_coding	NOL1/NOP2/Sun domain family, member 5 [Source:MGI Symbol;Acc:MGI:2140844]	100609	5	135369953	135376805	2243	263.757	-0.168461	-0.417929	0.675999	0.889433
ENSMUSG00000000934	Top1mt	protein_coding	DNA topoisomerase 1, mitochondrial [Source:MGI Symbol;Acc:MGI:1920210]	72960	15	75657035	75678800	1903	480.672	-0.0889658	-0.42226	0.672835	0.888025
ENSMUSG00000000938	Hoxa10	protein_coding	homeobox A10 [Source:MGI Symbol;Acc:MGI:96171]	15395	6	52231197	52240854	2565	824.483	-0.682297	-2.50922	0.0120999	0.130905
ENSMUSG00000000942	Hoxa4	protein_coding	homeobox A4 [Source:MGI Symbol;Acc:MGI:96176]	15401	6	52189671	52191753	1594	318.352	-0.424682	-1.32065	0.186619	0.533206
ENSMUSG00000000948	Gm38393	protein_coding	predicted gene, 38393 [Source:MGI Symbol;Acc:MGI:5613898]		7	59974149	60005064	539	232.297	-0.124165	-0.298333	0.765449	0.929557
ENSMUSG00000000957	Mmp14	protein_coding	matrix metallopeptidase 14 (membrane-inserted) [Source:MGI Symbol;Acc:MGI:101900]	17387	14	54431612	54441265	2596	125.035	-1.72479	-3.09983	0.00193633	0.0438814
ENSMUSG00000000958	Slc7a7	protein_coding	solute carrier family 7 (cationic amino acid transporter, y+ system), member 7 [Source:MGI Symbol;Acc:MGI:1337120]	20540	14	54369442	54417780	2132	29.6751	-0.00884078	-0.0146825	0.988286	1
ENSMUSG00000000959	Oxa1l	protein_coding	oxidase assembly 1-like [Source:MGI Symbol;Acc:MGI:1916339]	69089	14	54360841	54369673	1438	1823.39	-0.228137	-1.24503	0.213121	0.565578
ENSMUSG00000000976	Heatr6	protein_coding	HEAT repeat containing 6 [Source:MGI Symbol;Acc:MGI:1919790]	217026	11	83753696	83783754	5614	382.269	-0.607278	-2.59199	0.00954224	0.113261
ENSMUSG00000000982	Ccl3	protein_coding	chemokine (C-C motif) ligand 3 [Source:MGI Symbol;Acc:MGI:98260]	20302	11	83647844	83649355	766	18.238	0.501136	0.813768	0.415778	0.739085
ENSMUSG00000000983	Wfdc18	protein_coding	WAP four-disulfide core domain 18 [Source:MGI Symbol;Acc:MGI:107506]	14038	11	83709015	83711348	521	50.4795	-0.333563	-0.557051	0.577492	0.8387
ENSMUSG00000001014	Icam4	protein_coding	intercellular adhesion molecule 4, Landsteiner-Wiener blood group [Source:MGI Symbol;Acc:MGI:1925619]	78369	9	21029373	21030595	971	0
ENSMUSG00000001016	Ilf2	protein_coding	interleukin enhancer binding factor 2 [Source:MGI Symbol;Acc:MGI:1915031]	67781	3	90476126	90488379	1702	2467.76	-0.0142494	-0.0557566	0.955536	0.996305
ENSMUSG00000001017	Chtop	protein_coding	chromatin target of PRMT1 [Source:MGI Symbol;Acc:MGI:1913761]	66511	3	90498956	90509498	3118	4743.4	0.0416854	0.24559	0.806	0.945211
ENSMUSG00000001018	Snapin	protein_coding	SNAP-associated protein [Source:MGI Symbol;Acc:MGI:1333745]	20615	3	90488026	90491033	1843	3857.04	-0.100393	-0.685522	0.493015	0.787183
ENSMUSG00000001020	S100a4	protein_coding	S100 calcium binding protein A4 [Source:MGI Symbol;Acc:MGI:1330282]	20198	3	90603771	90606045	498	87.0357	-0.260662	-0.485312	0.627455	0.865665
ENSMUSG00000001021	S100a3	protein_coding	S100 calcium binding protein A3 [Source:MGI Symbol;Acc:MGI:1338849]	20197	3	90560578	90602702	3143	7.23088	-1.98247	-2.92286	0.00346829	0.0625292
ENSMUSG00000001023	S100a5	protein_coding	S100 calcium binding protein A5 [Source:MGI Symbol;Acc:MGI:1338915]	20199	3	90608523	90611780	431	1.34069	0	0
ENSMUSG00000001025	S100a6	protein_coding	S100 calcium binding protein A6 (calcyclin) [Source:MGI Symbol;Acc:MGI:1339467]	20200	3	90612882	90624181	731	1110.17	-0.828392	-2.3269	0.0199705	0.177778
ENSMUSG00000001027	Scn4a	protein_coding	sodium channel, voltage-gated, type IV, alpha [Source:MGI Symbol;Acc:MGI:98250]	110880	11	106318592	106353288	6598	7.75125	-0.648382	-0.957279	0.338427	0.683169
ENSMUSG00000001029	Icam2	protein_coding	intercellular adhesion molecule 2 [Source:MGI Symbol;Acc:MGI:96394]	15896	11	106377656	106388075	1282	17.4276	-1.62385	-2.53486	0.0112493	0.126023
ENSMUSG00000001034	Mapk7	protein_coding	mitogen-activated protein kinase 7 [Source:MGI Symbol;Acc:MGI:1346347]	23939	11	61488812	61494406	3255	449.65	0.491523	1.93241	0.0533087	0.298803
ENSMUSG00000001036	Epn2	protein_coding	epsin 2 [Source:MGI Symbol;Acc:MGI:1333766]	13855	11	61517249	61579687	4287	2687.97	-0.52055	-2.65729	0.00787718	0.101515
ENSMUSG00000001039	B9d1	protein_coding	B9 protein domain 1 [Source:MGI Symbol;Acc:MGI:1351471]	27078	11	61505144	61512931	817	226.441	-0.18574	-0.731674	0.464367	0.769885
ENSMUSG00000001052	Sec24b	protein_coding	Sec24 related gene family, member B (S. cerevisiae) [Source:MGI Symbol;Acc:MGI:2139764]	99683	3	129982759	130061553	5128	1146.8	0.0698727	0.420108	0.674407	0.888885
ENSMUSG00000001053	N4bp3	protein_coding	NEDD4 binding protein 3 [Source:MGI Symbol;Acc:MGI:2442218]	212706	11	51643063	51650842	2367	362.385	-0.0347487	-0.122807	0.90226	0.979942
ENSMUSG00000001054	Rmnd5b	protein_coding	required for meiotic nuclear division 5 homolog B [Source:MGI Symbol;Acc:MGI:1913339]	66089	11	51623671	51635896	1498	803.504	-0.0438511	-0.184025	0.853994	0.963933
ENSMUSG00000001056	Nhp2	protein_coding	NHP2 ribonucleoprotein [Source:MGI Symbol;Acc:MGI:1098547]	52530	11	51619735	51623714	1042	1396.53	-0.0939624	-0.360091	0.718779	0.908881
ENSMUSG00000001062	Vps9d1	protein_coding	VPS9 domain containing 1 [Source:MGI Symbol;Acc:MGI:1914143]	72325	8	123242356	123254348	3233	1005.33	-0.163755	-0.596019	0.551163	0.822161
ENSMUSG00000001065	Zfp276	protein_coding	zinc finger protein (C2H2 type) 276 [Source:MGI Symbol;Acc:MGI:1888495]	57247	8	123254195	123269745	4071	362.808	-0.953508	-2.89069	0.00384398	0.0663348
ENSMUSG00000001076	C1ql4	protein_coding	complement component 1, q subcomponent-like 4 [Source:MGI Symbol;Acc:MGI:3579909]	239659	15	99084686	99087817	874	13.9275	1.15448	2.00079	0.045415	0.279038
ENSMUSG00000001082	Mfsd10	protein_coding	major facilitator superfamily domain containing 10 [Source:MGI Symbol;Acc:MGI:1915544]	68294	5	34633642	34637212	1907	178.558	0.341406	0.955451	0.33935	0.683721
ENSMUSG00000001089	Luzp1	protein_coding	leucine zipper protein 1 [Source:MGI Symbol;Acc:MGI:107629]	269593	4	136469761	136554780	7526	4486.25	-0.151649	-0.828777	0.407231	0.733022
ENSMUSG00000001095	Slc13a2	protein_coding	solute carrier family 13 (sodium-dependent dicarboxylate transporter), member 2 [Source:MGI Symbol;Acc:MGI:1276558]	20500	11	78397087	78422217	2412	0.439656	0	0	1
ENSMUSG00000001098	Kctd10	protein_coding	potassium channel tetramerisation domain containing 10 [Source:MGI Symbol;Acc:MGI:2141207]	330171	5	114363567	114380508	3103	335.145	0.497661	1.17589	0.23964	0.593239
ENSMUSG00000001100	Poldip2	protein_coding	polymerase (DNA-directed), delta interacting protein 2 [Source:MGI Symbol;Acc:MGI:1915061]	67811	11	78512193	78522736	2054	3847.1	-0.110807	-0.530443	0.595805	0.849556
ENSMUSG00000001103	Sebox	protein_coding	SEBOX homeobox [Source:MGI Symbol;Acc:MGI:108012]		11	78503447	78505081	1351	5.87216	-1.02973	-1.51254	0.130396	0.461496
ENSMUSG00000001105	Ift20	protein_coding	intraflagellar transport 20 [Source:MGI Symbol;Acc:MGI:1915585]	55978	11	78536361	78541737	1141	2613.69	-0.122931	-0.72052	0.471205	0.773883
ENSMUSG00000001119	Col6a1	protein_coding	collagen, type VI, alpha 1 [Source:MGI Symbol;Acc:MGI:88459]	12833	10	76708792	76726168	4100	137.979	-2.26826	-4.26305	2.01651e-05	0.00219927
ENSMUSG00000001120	Pcbp3	protein_coding	poly(rC) binding protein 3 [Source:MGI Symbol;Acc:MGI:1890470]	59093	10	76761857	76961887	2013	3962.93	0.150134	0.729248	0.46585	0.770803
ENSMUSG00000001123	Lgals9	protein_coding	lectin, galactose binding, soluble 9 [Source:MGI Symbol;Acc:MGI:109496]	16859	11	78962974	78984946	1520	236.799	0.336693	0.881193	0.378214	0.713299
ENSMUSG00000001127	Araf	protein_coding	Araf proto-oncogene, serine/threonine kinase [Source:MGI Symbol;Acc:MGI:88065]	11836	X	20797814	20860519	2439	8533.18	0.120449	0.807642	0.419297	0.74151
ENSMUSG00000001128	Cfp	protein_coding	complement factor properdin [Source:MGI Symbol;Acc:MGI:97545]	18636	X	20925454	20931555	1636	98.5569	-2.01806	-3.93949	8.16559e-05	0.0056263
ENSMUSG00000001131	Timp1	protein_coding	tissue inhibitor of metalloproteinase 1 [Source:MGI Symbol;Acc:MGI:98752]	21857	X	20870166	20874735	883	24.2795	0.422044	0.806831	0.419764	0.741768
ENSMUSG00000001134	Uxt	protein_coding	ubiquitously expressed transcript [Source:MGI Symbol;Acc:MGI:1277988]	22294	X	20941722	20962017	391	106.014	0.211115	0.595952	0.551207	0.822161
ENSMUSG00000001138	Cnnm3	protein_coding	cyclin M3 [Source:MGI Symbol;Acc:MGI:2151055]	94218	1	36511867	36528237	5193	599.13	-0.242248	-1.52775	0.126574	0.455381
ENSMUSG00000001143	Lman2l	protein_coding	lectin, mannose-binding 2-like [Source:MGI Symbol;Acc:MGI:2443010]	214895	1	36419871	36445271	705	988.915	0.0385867	0.221983	0.824327	0.952287
ENSMUSG00000001150	Mcm3ap	protein_coding	minichromosome maintenance complex component 3 associated protein [Source:MGI Symbol;Acc:MGI:1930089]	54387	10	76468927	76515857	6427	559.677	0.130904	0.79731	0.425271	0.744649
ENSMUSG00000001151	Pcnt	protein_coding	pericentrin (kendrin) [Source:MGI Symbol;Acc:MGI:102722]	18541	10	76351263	76442786	6762	313.62	-0.719306	-2.89538	0.00378698	0.0659473
ENSMUSG00000001155	Ftcd	protein_coding	formiminotransferase cyclodeaminase [Source:MGI Symbol;Acc:MGI:1339962]	14317	10	76575648	76590338	1933	1.18593	0.247349	0.400279	0.688951
ENSMUSG00000001156	Mxd1	protein_coding	MAX dimerization protein 1 [Source:MGI Symbol;Acc:MGI:96908]	17119	6	86647042	86669161	4666	490.014	0.113211	0.379407	0.704386	0.902579
ENSMUSG00000001157	Gmcl1	protein_coding	germ cell-less, spermatogenesis associated 1 [Source:MGI Symbol;Acc:MGI:1345156]	23885	6	86691768	86733383	2949	1931.79	0.262994	1.29751	0.194455	0.543843
ENSMUSG00000001158	Snrnp27	protein_coding	small nuclear ribonucleoprotein 27 (U4/U6.U5) [Source:MGI Symbol;Acc:MGI:1913868]	66618	6	86675151	86684522	885	1759.98	-0.0793348	-0.321878	0.747545	0.921222
ENSMUSG00000001166	Oas1c	protein_coding	2'-5' oligoadenylate synthetase 1C [Source:MGI Symbol;Acc:MGI:2149633]	114643	5	120800194	120812514	2291	160.302	-0.196644	-0.650566	0.515327	0.800222
ENSMUSG00000001168	Oas1h	protein_coding	2'-5' oligoadenylate synthetase 1H [Source:MGI Symbol;Acc:MGI:2180853]	246729	5	120861421	120873506	1703	0.0998094	-0.0330855	-0.140808	0.888021
ENSMUSG00000001173	Ocrl	protein_coding	oculocerebrorenal syndrome of Lowe [Source:MGI Symbol;Acc:MGI:109589]	320634	X	47912387	47965868	5253	1066.28	-0.0244522	-0.119851	0.904601	0.980617
ENSMUSG00000001175	Calm1	protein_coding	calmodulin 1 [Source:MGI Symbol;Acc:MGI:88251]	12313	12	100199435	100209806	4107	73534.2	0.370844	1.79503	0.072649	0.349176
ENSMUSG00000001211	Agpat3	protein_coding	1-acylglycerol-3-phosphate O-acyltransferase 3 [Source:MGI Symbol;Acc:MGI:1336186]	28169	10	78269178	78352489	5980	7335.56	-0.268258	-1.91557	0.0554203	0.305634
ENSMUSG00000001225	Slc26a3	protein_coding	solute carrier family 26, member 3 [Source:MGI Symbol;Acc:MGI:107181]	13487	12	31390871	31473917	942	5.81436	-0.830325	-1.24178	0.214319	0.567296
ENSMUSG00000001227	Sema6b	protein_coding	sema domain, transmembrane domain (TM), and cytoplasmic domain, (semaphorin) 6B [Source:MGI Symbol;Acc:MGI:1202889]	20359	17	56123085	56140343	3736	1568.94	-0.295851	-0.860031	0.389772	0.721831
ENSMUSG00000001228	Uhrf1	protein_coding	ubiquitin-like, containing PHD and RING finger domains, 1 [Source:MGI Symbol;Acc:MGI:1338889]	18140	17	56303321	56323486	3586	20.1886	0.41922	0.671302	0.502028	0.791533
ENSMUSG00000001229	Dpp9	protein_coding	dipeptidylpeptidase 9 [Source:MGI Symbol;Acc:MGI:2443967]	224897	17	56186682	56218889	3509	1804.21	0.168333	0.665378	0.505809	0.794
ENSMUSG00000001240	Ramp2	protein_coding	receptor (calcitonin) activity modifying protein 2 [Source:MGI Symbol;Acc:MGI:1859650]	54409	11	101246028	101259546	1178	683.158	0.0258958	0.0953816	0.924012	0.986111
ENSMUSG00000001247	Lsr	protein_coding	lipolysis stimulated lipoprotein receptor [Source:MGI Symbol;Acc:MGI:1927471]	54135	7	30957770	30973464	1930	17.673	0.0982016	0.160763	0.87228	0.970113
ENSMUSG00000001248	Gramd1a	protein_coding	GRAM domain containing 1A [Source:MGI Symbol;Acc:MGI:105490]	52857	7	31130127	31155896	3722	1536.43	0.0627312	0.275552	0.782892	0.935397
ENSMUSG00000001249	Hpn	protein_coding	hepsin [Source:MGI Symbol;Acc:MGI:1196620]	15451	7	31098725	31115290	1743	183.505	0.426007	1.0518	0.29289	0.645157
ENSMUSG00000001260	Gabrg1	protein_coding	gamma-aminobutyric acid (GABA) A receptor, subunit gamma 1 [Source:MGI Symbol;Acc:MGI:103156]	14405	5	70751047	70842617	4771	819.72	-0.332247	-1.07259	0.283455	0.636324
ENSMUSG00000001270	Ckb	protein_coding	creatine kinase, brain [Source:MGI Symbol;Acc:MGI:88407]	12709	12	111669355	111672338	1478	42549.1	0.0644293	0.22581	0.821349	0.951177
ENSMUSG00000001280	Sp1	protein_coding	trans-acting transcription factor 1 [Source:MGI Symbol;Acc:MGI:98372]	20683	15	102406143	102436404	222	593.764	-0.0614348	-0.191687	0.847987	0.961716
ENSMUSG00000001281	Itgb7	protein_coding	integrin beta 7 [Source:MGI Symbol;Acc:MGI:96616]	16421	15	102215995	102231935	2674	23.353	-0.475964	-0.780963	0.434824	0.752203
ENSMUSG00000001285	Myg1	protein_coding	melanocyte proliferating gene 1 [Source:MGI Symbol;Acc:MGI:1929864]	60315	15	102331709	102338139	1480	1269.15	0.0961003	0.41436	0.67861	0.890765
ENSMUSG00000001288	Rarg	protein_coding	retinoic acid receptor, gamma [Source:MGI Symbol;Acc:MGI:97858]	19411	15	102234938	102257517	2953	183.757	-0.491266	-1.54424	0.122529	0.448179
ENSMUSG00000001289	Pfdn5	protein_coding	prefoldin 5 [Source:MGI Symbol;Acc:MGI:1928753]	56612	15	102326116	102331873	1062	4715.84	-0.166418	-0.719195	0.472021	0.774766
ENSMUSG00000001300	Efnb2	protein_coding	ephrin B2 [Source:MGI Symbol;Acc:MGI:105097]	13642	8	8617434	8661242	4793	303.658	0.339947	1.19621	0.231616	0.585768
ENSMUSG00000001305	Rrp15	protein_coding	ribosomal RNA processing 15 homolog (S. cerevisiae) [Source:MGI Symbol;Acc:MGI:1914473]	67223	1	186720978	186749358	1321	288.087	-0.299771	-1.40369	0.160411	0.501844
ENSMUSG00000001313	Rnd2	protein_coding	Rho family GTPase 2 [Source:MGI Symbol;Acc:MGI:1338755]	11858	11	101464999	101471853	1578	13078.2	-0.587137	-2.44343	0.0145485	0.146797
ENSMUSG00000001323	Srr	protein_coding	serine racemase [Source:MGI Symbol;Acc:MGI:1351636]	27364	11	74906359	74925948	2832	740.009	-0.257564	-0.981426	0.326382	0.673968
ENSMUSG00000001333	Sync	protein_coding	syncoilin [Source:MGI Symbol;Acc:MGI:1916078]	68828	4	129287617	129308559	2042	91.6078	0.112542	0.219429	0.826316	0.953173
ENSMUSG00000001334	Fndc5	protein_coding	fibronectin type III domain containing 5 [Source:MGI Symbol;Acc:MGI:1917614]	384061	4	129136999	129144593	2763	5469.02	-0.583782	-2.28403	0.0223695	0.18973
ENSMUSG00000001348	Acp5	protein_coding	acid phosphatase 5, tartrate resistant [Source:MGI Symbol;Acc:MGI:87883]	11433	9	22126727	22135711	1356	19.0946	-0.254004	-0.387988	0.698025	0.899136
ENSMUSG00000001349	Cnn1	protein_coding	calponin 1 [Source:MGI Symbol;Acc:MGI:104979]	12797	9	22099216	22109630	1225	19.7768	-1.29655	-2.48322	0.0130202	0.137446
ENSMUSG00000001366	Fbxo9	protein_coding	f-box protein 9 [Source:MGI Symbol;Acc:MGI:1918788]	71538	9	78081499	78109065	2155	9572.62	-0.328661	-1.592	0.111384	0.427139
ENSMUSG00000001376	Vps50	protein_coding	VPS50 EARP/GARPII complex subunit [Source:MGI Symbol;Acc:MGI:1920538]	73288	6	3498382	3603531	3788	1475.18	-0.00810012	-0.0351484	0.971961	1
ENSMUSG00000001380	Hars	protein_coding	histidyl-tRNA synthetase [Source:MGI Symbol;Acc:MGI:108087]	15115	18	36766530	36783205	1987	4252.76	0.171005	0.876359	0.380835	0.71524
ENSMUSG00000001383	Zmat2	protein_coding	zinc finger, matrin type 2 [Source:MGI Symbol;Acc:MGI:1913742]	66492	18	36793923	36799660	2257	7576.39	0.23472	1.23793	0.215742	0.568684
ENSMUSG00000001403	Ube2c	protein_coding	ubiquitin-conjugating enzyme E2C [Source:MGI Symbol;Acc:MGI:1915862]	68612	2	164769898	164778822	967	26.9847	0.143151	0.233402	0.81545	0.948946
ENSMUSG00000001415	Smg5	protein_coding	Smg-5 homolog, nonsense mediated mRNA decay factor (C. elegans) [Source:MGI Symbol;Acc:MGI:2447364]	229512	3	88336260	88362338	4448	2293.5	-0.117726	-0.547655	0.583929	0.842861
ENSMUSG00000001416	Cct3	protein_coding	chaperonin containing Tcp1, subunit 3 (gamma) [Source:MGI Symbol;Acc:MGI:104708]	12462	3	88297116	88321767	1977	4358.82	0.0955111	0.530312	0.595896	0.849556
ENSMUSG00000001418	Glmp	protein_coding	glycosylated lysosomal membrane protein [Source:MGI Symbol;Acc:MGI:1913318]	56700	3	88325023	88331313	4219	1432.83	0.0795126	0.318489	0.750114	0.921609
ENSMUSG00000001419	Mef2d	protein_coding	myocyte enhancer factor 2D [Source:MGI Symbol;Acc:MGI:99533]	17261	3	88142372	88172086	5401	2079.45	-0.0260625	-0.101041	0.919518	0.984841
ENSMUSG00000001420	Tmem79	protein_coding	transmembrane protein 79 [Source:MGI Symbol;Acc:MGI:1919163]	71913	3	88328655	88336148	2406	28.8439	-0.924341	-1.8422	0.0654462	0.332201
ENSMUSG00000001424	Snd1	protein_coding	staphylococcal nuclease and tudor domain containing 1 [Source:MGI Symbol;Acc:MGI:1929266]	56463	6	28475139	28935162	351	1325.16	0.0207261	0.0958398	0.923648	0.986031
ENSMUSG00000001435	Col18a1	protein_coding	collagen, type XVIII, alpha 1 [Source:MGI Symbol;Acc:MGI:88451]	12822	10	77052178	77166548	5063	101.971	-0.889727	-2.09134	0.0364972	0.249136
ENSMUSG00000001436	Slc19a1	protein_coding	solute carrier family 19 (folate transporter), member 1 [Source:MGI Symbol;Acc:MGI:103182]	20509	10	77032241	77061002	826	558.179	-0.237679	-0.711644	0.476685	0.778007
ENSMUSG00000001440	Kpnb1	protein_coding	karyopherin (importin) beta 1 [Source:MGI Symbol;Acc:MGI:107532]	16211	11	97159714	97187881	5894	4038.8	-0.159094	-1.18715	0.235167	0.588467
ENSMUSG00000001441	Npepps	protein_coding	aminopeptidase puromycin sensitive [Source:MGI Symbol;Acc:MGI:1101358]	19155	11	97205842	97280638	2307	4113.44	0.109723	0.477668	0.632886	0.86845
ENSMUSG00000001444	Tbx21	protein_coding	T-box 21 [Source:MGI Symbol;Acc:MGI:1888984]	57765	11	97098071	97115331	2488	2.42395	-0.599633	-0.880357	0.378666	0.71387
ENSMUSG00000001445	Mrpl10	protein_coding	mitochondrial ribosomal protein L10 [Source:MGI Symbol;Acc:MGI:1333801]	107732	11	97041560	97049213	1708	1839.99	-0.294323	-1.51479	0.129826	0.460678
ENSMUSG00000001467	Cyp51	protein_coding	cytochrome P450, family 51 [Source:MGI Symbol;Acc:MGI:106040]	13121	5	4081145	4104746	3931	3845.87	0.0325878	0.13374	0.893608	0.975944
ENSMUSG00000001472	Tcf25	protein_coding	transcription factor 25 (basic helix-loop-helix) [Source:MGI Symbol;Acc:MGI:1914105]	66855	8	123373753	123403835	2649	25934.7	0.0628895	0.398594	0.690192	0.895697
ENSMUSG00000001473	Tubb6	protein_coding	tubulin, beta 6 class V [Source:MGI Symbol;Acc:MGI:1915201]	67951	18	67390717	67402748	1757	329.439	-0.276961	-0.967758	0.333165	0.680303
ENSMUSG00000001482	Def8	protein_coding	differentially expressed in FDCP 8 [Source:MGI Symbol;Acc:MGI:1346331]	23854	8	123423527	123463270	389	2089.02	0.00420677	0.0236392	0.98114	1
ENSMUSG00000001493	Meox1	protein_coding	mesenchyme homeobox 1 [Source:MGI Symbol;Acc:MGI:103220]	17285	11	101877510	101894374	2228	63.768	-0.130503	-0.22271	0.823761	0.952287
ENSMUSG00000001494	Sost	protein_coding	sclerostin [Source:MGI Symbol;Acc:MGI:1921749]	74499	11	101962458	101967015	2066	9.18261	-0.218103	-0.334586	0.737937	0.916435
ENSMUSG00000001496	Nkx2-1	protein_coding	NK2 homeobox 1 [Source:MGI Symbol;Acc:MGI:108067]	21869	12	56531958	56536908	2242	0
ENSMUSG00000001497	Pax9	protein_coding	paired box 9 [Source:MGI Symbol;Acc:MGI:97493]	18511	12	56691767	56712822	4232	1.26291	-0.514859	-0.794709	0.426783
ENSMUSG00000001504	Irx2	protein_coding	Iroquois related homeobox 2 (Drosophila) [Source:MGI Symbol;Acc:MGI:1197526]	16372	13	72628820	72634198	2625	253.736	0.142709	0.476822	0.633489	0.868822
ENSMUSG00000001506	Col1a1	protein_coding	collagen, type I, alpha 1 [Source:MGI Symbol;Acc:MGI:88467]	12842	11	94936224	94953042	5930	565.951	-1.29483	-2.53631	0.0112029	0.125702
ENSMUSG00000001507	Itga3	protein_coding	integrin alpha 3 [Source:MGI Symbol;Acc:MGI:96602]	16400	11	95044474	95076801	4636	1609.4	-0.25052	-0.985581	0.324339	0.671767
ENSMUSG00000001508	Sgca	protein_coding	sarcoglycan, alpha (dystrophin-associated glycoprotein) [Source:MGI Symbol;Acc:MGI:894698]	20391	11	94962791	94976327	1724	13.1821	-0.633713	-0.94744	0.343414	0.68691
ENSMUSG00000001510	Dlx3	protein_coding	distal-less homeobox 3 [Source:MGI Symbol;Acc:MGI:94903]	13393	11	95120119	95125296	2607	9.8469	1.59841	2.83378	0.00460017	0.0731036
ENSMUSG00000001517	Foxm1	protein_coding	forkhead box M1 [Source:MGI Symbol;Acc:MGI:1347487]	14235	6	128362967	128376146	1329	41.9687	0.522271	1.18166	0.237339	0.590747
ENSMUSG00000001518	Itfg2	protein_coding	integrin alpha FG-GAP repeat containing 2 [Source:MGI Symbol;Acc:MGI:1915450]	101142	6	128409444	128424931	2320	1054.79	-0.10363	-0.467968	0.639808	0.87257
ENSMUSG00000001520	Nrip2	protein_coding	nuclear receptor interacting protein 2 [Source:MGI Symbol;Acc:MGI:1891884]	60345	6	128399296	128416427	668	2323.16	0.0392995	0.216321	0.828738	0.954574
ENSMUSG00000001521	Tulp3	protein_coding	tubby-like protein 3 [Source:MGI Symbol;Acc:MGI:1329045]	22158	6	128321161	128355851	3374	447.801	0.0451744	0.197508	0.84343	0.959832
ENSMUSG00000001524	Gtf2h4	protein_coding	general transcription factor II H, polypeptide 4 [Source:MGI Symbol;Acc:MGI:1338799]	14885	17	35667730	35673739	1679	608.293	0.0497906	0.193203	0.8468	0.961196
ENSMUSG00000001525	Tubb5	protein_coding	tubulin, beta 5 class I [Source:MGI Symbol;Acc:MGI:107812]	22154	17	35833921	35838306	2649	27267.8	0.260708	1.16476	0.244115	0.597726
ENSMUSG00000001542	Ell2	protein_coding	elongation factor RNA polymerase II 2 [Source:MGI Symbol;Acc:MGI:2183438]	192657	13	75707484	75772356	3647	1255.78	-0.0374372	-0.148828	0.881689	0.972069
ENSMUSG00000001552	Jup	protein_coding	junction plakoglobin [Source:MGI Symbol;Acc:MGI:96650]	16480	11	100368958	100397763	2913	1245.79	-0.251934	-1.01865	0.308369	0.658779
ENSMUSG00000001555	Fkbp10	protein_coding	FK506 binding protein 10 [Source:MGI Symbol;Acc:MGI:104769]	14230	11	100415697	100424824	2584	81.0606	-1.03576	-2.01642	0.0437562	0.273276
ENSMUSG00000001558	Klhl10	protein_coding	kelch-like 10 [Source:MGI Symbol;Acc:MGI:2181067]	66720	11	100441917	100457022	2017	7.84042	-0.0301366	-0.0496064	0.960436	0.997871
ENSMUSG00000001566	Mnx1	protein_coding	motor neuron and pancreas homeobox 1 [Source:MGI Symbol;Acc:MGI:109160]		5	29473034	29478470	2245	785.387	0.196725	0.858362	0.390692	0.722213
ENSMUSG00000001569	Nom1	protein_coding	nucleolar protein with MIF4G domain 1 [Source:MGI Symbol;Acc:MGI:1861749]	433864	5	29434664	29457843	9219	757.7	0.6203	2.02558	0.042808	0.269559
ENSMUSG00000001576	Ergic1	protein_coding	endoplasmic reticulum-golgi intermediate compartment (ERGIC) 1 [Source:MGI Symbol;Acc:MGI:1914708]	67458	17	26561489	26656931	2754	3461.38	0.0860608	0.649658	0.515913	0.800546
ENSMUSG00000001583	Tnk1	protein_coding	tyrosine kinase, non-receptor, 1 [Source:MGI Symbol;Acc:MGI:1930958]	83813	11	69851005	69858730	2778	0.864384	-0.719448	-1.09878	0.271866
ENSMUSG00000001588	Acap1	protein_coding	ArfGAP with coiled-coil, ankyrin repeat and PH domains 1 [Source:MGI Symbol;Acc:MGI:2388270]	216859	11	69881567	69895539	2086	9.57392	-1.13603	-1.72026	0.0853847	0.374912
ENSMUSG00000001604	Tcea3	protein_coding	transcription elongation factor A (SII), 3 [Source:MGI Symbol;Acc:MGI:1196908]	21401	4	136247729	136274898	896	267.789	0.768059	1.7725	0.0763113	0.356329
ENSMUSG00000001622	Csn3	protein_coding	casein kappa [Source:MGI Symbol;Acc:MGI:107461]	12994	5	87925579	87932665	991	0.274153	-0.160438	-0.369112	0.712044
ENSMUSG00000001627	Ifrd1	protein_coding	interferon-related developmental regulator 1 [Source:MGI Symbol;Acc:MGI:1316717]	15982	12	40201567	40248504	3378	981.98	0.0492001	0.221374	0.824801	0.952446
ENSMUSG00000001630	Stk38l	protein_coding	serine/threonine kinase 38 like [Source:MGI Symbol;Acc:MGI:1922250]	232533	6	146724995	146778812	4550	1120.7	0.141342	0.68003	0.496485	0.788501
ENSMUSG00000001632	Brpf1	protein_coding	bromodomain and PHD finger containing, 1 [Source:MGI Symbol;Acc:MGI:1926033]	78783	6	113307137	113324860	4773	455.632	-0.107365	-0.415227	0.677976	0.890377
ENSMUSG00000001642	Akr1b3	protein_coding	aldo-keto reductase family 1, member B3 (aldose reductase) [Source:MGI Symbol;Acc:MGI:1353494]	11677	6	34302434	34317478	5024	230.099	0.603507	1.96092	0.0498887	0.290032
ENSMUSG00000001655	Hoxc13	protein_coding	homeobox C13 [Source:MGI Symbol;Acc:MGI:99560]	15422	15	102921103	102928814	2461	38.6497	0.726615	1.34529	0.178533	0.52387
ENSMUSG00000001656	Hoxc11	protein_coding	homeobox C11 [Source:MGI Symbol;Acc:MGI:96193]	109663	15	102954427	102957708	2021	139.782	-0.367855	-0.816156	0.414411	0.738172
ENSMUSG00000001657	Hoxc8	protein_coding	homeobox C8 [Source:MGI Symbol;Acc:MGI:96198]	15426	15	102990607	102994111	1868	4038.58	-0.0235744	-0.101273	0.919334	0.984841
ENSMUSG00000001661	Hoxc6	protein_coding	homeobox C6 [Source:MGI Symbol;Acc:MGI:96197]	15425	15	102998257	103011881	896	1031.42	-0.361718	-1.6525	0.0984324	0.402632
ENSMUSG00000001663	Gstt1	protein_coding	glutathione S-transferase, theta 1 [Source:MGI Symbol;Acc:MGI:107379]	14871	10	75783813	75798584	1037	331.046	-1.10967	-3.66888	0.000243616	0.0118867
ENSMUSG00000001665	Gstt3	protein_coding	glutathione S-transferase, theta 3 [Source:MGI Symbol;Acc:MGI:2143526]	103140	10	75774115	75781414	1880	144.192	0.413695	0.800577	0.423377	0.743973
ENSMUSG00000001666	Ddt	protein_coding	D-dopachrome tautomerase [Source:MGI Symbol;Acc:MGI:1298381]	13202	10	75771230	75773414	574	1167.24	0.0316393	0.140889	0.887958	0.97406
ENSMUSG00000001670	Tat	protein_coding	tyrosine aminotransferase [Source:MGI Symbol;Acc:MGI:98487]	234724	8	109990437	109999803	2375	2.81836	-0.088616	-0.158475
ENSMUSG00000001672	Marveld3	protein_coding	MARVEL (membrane-associating) domain containing 3 [Source:MGI Symbol;Acc:MGI:1920858]	73608	8	109947914	109962203	1330	13.4989	-0.429599	-0.79465	0.426817	0.74567
ENSMUSG00000001674	Ddx18	protein_coding	DEAD (Asp-Glu-Ala-Asp) box polypeptide 18 [Source:MGI Symbol;Acc:MGI:1914192]	66942	1	121553835	121567989	2258	152.542	-0.306554	-1.16609	0.24358	0.597474
ENSMUSG00000001687	Ubl3	protein_coding	ubiquitin-like 3 [Source:MGI Symbol;Acc:MGI:1344373]	24109	5	148504635	148552789	2537	9676.78	-0.307949	-1.66142	0.0966294	0.398595
ENSMUSG00000001700	Gramd3	protein_coding	GRAM domain containing 3 [Source:MGI Symbol;Acc:MGI:1914815]	107022	18	56432132	56503792	2605	594.128	-1.01367	-2.57984	0.00988475	0.115956
ENSMUSG00000001707	Eef1e1	protein_coding	eukaryotic translation elongation factor 1 epsilon 1 [Source:MGI Symbol;Acc:MGI:1913393]	66143	13	38645698	38659028	1032	1987.29	0.228083	1.01976	0.307841	0.658757
ENSMUSG00000001729	Akt1	protein_coding	thymoma viral proto-oncogene 1 [Source:MGI Symbol;Acc:MGI:87986]	11651	12	112653821	112674884	2690	5557.07	-0.0292734	-0.132065	0.894933	0.976924
ENSMUSG00000001739	Cldn15	protein_coding	claudin 15 [Source:MGI Symbol;Acc:MGI:1913103]	60363	5	136966616	136975858	1902	14.4824	0.453874	0.739184	0.459795	0.767173
ENSMUSG00000001741	Il16	protein_coding	interleukin 16 [Source:MGI Symbol;Acc:MGI:1270855]	16170	7	83642825	83745726	5260	63.4372	-0.690293	-1.18103	0.237591	0.59102
ENSMUSG00000001750	Tcirg1	protein_coding	T cell, immune regulator 1, ATPase, H+ transporting, lysosomal V0 protein A3 [Source:MGI Symbol;Acc:MGI:1350931]	27060	19	3896050	3907133	2350	240.941	-0.960644	-2.28316	0.0224212	0.190023
ENSMUSG00000001751	Naglu	protein_coding	alpha-N-acetylglucosaminidase (Sanfilippo disease IIIB) [Source:MGI Symbol;Acc:MGI:1351641]	27419	11	101070012	101077672	2560	171.967	0.556735	1.51817	0.128973	0.459494
ENSMUSG00000001755	Coasy	protein_coding	Coenzyme A synthase [Source:MGI Symbol;Acc:MGI:1918993]	71743	11	101082565	101086619	2138	837.974	0.396023	1.70791	0.0876529	0.380387
ENSMUSG00000001761	Smo	protein_coding	smoothened, frizzled class receptor [Source:MGI Symbol;Acc:MGI:108075]	319757	6	29735503	29761365	2502	184.191	-1.34332	-2.94312	0.00324918	0.0602733
ENSMUSG00000001763	Tspan33	protein_coding	tetraspanin 33 [Source:MGI Symbol;Acc:MGI:1919012]	232670	6	29694222	29718559	1994	1184.36	-0.106446	-0.473211	0.636063	0.869682
ENSMUSG00000001767	Crnkl1	protein_coding	Crn, crooked neck-like 1 (Drosophila) [Source:MGI Symbol;Acc:MGI:1914127]	66877	2	145917479	145935014	3428	343.387	0.714104	2.0485	0.0405109	0.261921
ENSMUSG00000001768	Rin2	protein_coding	Ras and Rab interactor 2 [Source:MGI Symbol;Acc:MGI:1921280]	74030	2	145784734	145887616	4657	687.865	-0.139707	-0.249009	0.803354	0.943984
ENSMUSG00000001773	Folh1	protein_coding	folate hydrolase 1 [Source:MGI Symbol;Acc:MGI:1858193]	53320	7	86718977	86775943	3125	159.207	-0.763655	-1.36429	0.172477	0.518089
ENSMUSG00000001774	Chordc1	protein_coding	cysteine and histidine-rich domain (CHORD)-containing, zinc-binding protein 1 [Source:MGI Symbol;Acc:MGI:1914167]	66917	9	18292125	18317442	5789	3543.41	-0.0342003	-0.12935	0.897081	0.977377
ENSMUSG00000001783	Rtcb	protein_coding	RNA 2',3'-cyclic phosphate and 5'-OH ligase [Source:MGI Symbol;Acc:MGI:106379]	28088	10	85938637	85957823	2009	4593.46	0.138701	0.710477	0.477408	0.778419
ENSMUSG00000001785	Pwp1	protein_coding	PWP1 homolog, endonuclein [Source:MGI Symbol;Acc:MGI:1914735]	103136	10	85829494	85889096	697	613.91	0.147111	0.835837	0.403246	0.731114
ENSMUSG00000001786	Fbxo7	protein_coding	F-box protein 7 [Source:MGI Symbol;Acc:MGI:1917004]	69754	10	86021972	86051873	5388	2512.09	-0.302536	-1.58758	0.112381	0.428074
ENSMUSG00000001794	Capns1	protein_coding	calpain, small subunit 1 [Source:MGI Symbol;Acc:MGI:88266]	12336	7	30186936	30198811	1241	21937.8	0.358578	1.5427	0.122905	0.448856
ENSMUSG00000001802	Lrp3	protein_coding	low density lipoprotein receptor-related protein 3 [Source:MGI Symbol;Acc:MGI:3584516]	435965	7	35200027	35215498	420	1275.51	0.127403	0.357583	0.720655	0.909564
ENSMUSG00000001804	Dsg4	protein_coding	desmoglein 4 [Source:MGI Symbol;Acc:MGI:2661061]	16769	18	20436175	20471821	3478	0
ENSMUSG00000001815	Evx2	protein_coding	even-skipped homeobox 2 [Source:MGI Symbol;Acc:MGI:95462]	14029	2	74652991	74659557	4191	25.0459	0.635929	1.07946	0.280384	0.633678
ENSMUSG00000001819	Hoxd13	protein_coding	homeobox D13 [Source:MGI Symbol;Acc:MGI:96205]	15433	2	74668310	74671599	2483	6.29121	-0.264584	-0.395481	0.692488	0.897324
ENSMUSG00000001823	Hoxd12	protein_coding	homeobox D12 [Source:MGI Symbol;Acc:MGI:96204]	15432	2	74675013	74677705	2534	0.865028	0.0140822	0.0267817
ENSMUSG00000001827	Folr1	protein_coding	folate receptor 1 (adult) [Source:MGI Symbol;Acc:MGI:95568]	14275	7	101858331	101870788	960	6.1697	-1.87857	-2.75217	0.00592009	0.0855344
ENSMUSG00000001829	Clpb	protein_coding	ClpB caseinolytic peptidase B [Source:MGI Symbol;Acc:MGI:1100517]	20480	7	101663633	101795506	1170	735.938	0.389342	1.78869	0.0736649	0.351844
ENSMUSG00000001833	Sept7	protein_coding	septin 7 [Source:MGI Symbol;Acc:MGI:1335094]	235072	9	25252439	25308571	2516	12351.8	-0.26784	-0.886476	0.375361	0.712287
ENSMUSG00000001844	Zdhhc4	protein_coding	zinc finger, DHHC domain containing 4 [Source:MGI Symbol;Acc:MGI:1920131]	72881	5	143316489	143329256	1364	1181.94	-0.0811673	-0.437286	0.661904	0.882284
ENSMUSG00000001847	Rac1	protein_coding	RAS-related C3 botulinum substrate 1 [Source:MGI Symbol;Acc:MGI:97845]	19353	5	143503634	143528036	4159	11111.4	0.107863	0.805344	0.420621	0.742231
ENSMUSG00000001855	Nup214	protein_coding	nucleoporin 214 [Source:MGI Symbol;Acc:MGI:1095411]	227720	2	31974436	32053975	6605	447.898	-0.0960253	-0.371117	0.71055	0.90529
ENSMUSG00000001864	Aif1l	protein_coding	allograft inflammatory factor 1-like [Source:MGI Symbol;Acc:MGI:1919598]	108897	2	31950139	31973442	3117	611.166	-0.707847	-1.73112	0.0834298	0.369367
ENSMUSG00000001865	Cpa3	protein_coding	carboxypeptidase A3, mast cell [Source:MGI Symbol;Acc:MGI:88479]	12873	3	20215620	20242181	1449	2.66651	0.808443	1.20693	0.22746	0.581875
ENSMUSG00000001870	Ltbp1	protein_coding	latent transforming growth factor beta binding protein 1 [Source:MGI Symbol;Acc:MGI:109151]	268977	17	75005568	75392512	6671	114.968	-0.209319	-0.432392	0.665457	0.883446
ENSMUSG00000001891	Ugp2	protein_coding	UDP-glucose pyrophosphorylase 2 [Source:MGI Symbol;Acc:MGI:2183447]	216558	11	21321138	21371201	2683	4923.85	-0.19986	-0.833255	0.404701	0.731887
ENSMUSG00000001901	Kcnh6	protein_coding	potassium voltage-gated channel, subfamily H (eag-related), member 6 [Source:MGI Symbol;Acc:MGI:2684139]	192775	11	106008124	106034549	2816	70.533	0.756502	1.45739	0.145009	0.483686
ENSMUSG00000001909	Trmt1	protein_coding	tRNA methyltransferase 1 [Source:MGI Symbol;Acc:MGI:1289155]	212528	8	84686307	84699808	1014	1313.38	-0.303314	-1.15662	0.247429	0.600779
ENSMUSG00000001910	Nacc1	protein_coding	nucleus accumbens associated 1, BEN and BTB (POZ) domain containing [Source:MGI Symbol;Acc:MGI:1914080]	66830	8	84670483	84687862	4300	2091	-0.0216305	-0.0719398	0.94265	0.992356
ENSMUSG00000001911	Nfix	protein_coding	nuclear factor I/X [Source:MGI Symbol;Acc:MGI:97311]	18032	8	84699876	84800344	398	2033.27	-0.557893	-1.96607	0.0492903	0.288398
ENSMUSG00000001918	Slc1a5	protein_coding	solute carrier family 1 (neutral amino acid transporter), member 5 [Source:MGI Symbol;Acc:MGI:105305]	20514	7	16781340	16798274	2764	77.9622	-0.165525	-0.316158	0.751883	0.922356
ENSMUSG00000001924	Uba1	protein_coding	ubiquitin-like modifier activating enzyme 1 [Source:MGI Symbol;Acc:MGI:98890]	22201	X	20658326	20683179	4044	7110.02	0.115584	0.523225	0.600818	0.851757
ENSMUSG00000001930	Vwf	protein_coding	Von Willebrand factor [Source:MGI Symbol;Acc:MGI:98941]	22371	6	125546774	125686679	1807	97.0136	-3.14424	-5.74763	9.05022e-09	1.72733e-05
ENSMUSG00000001942	Siae	protein_coding	sialic acid acetylesterase [Source:MGI Symbol;Acc:MGI:104803]	22619	9	37555698	37649655	2306	629.622	0.265715	1.13822	0.255031	0.608972
ENSMUSG00000001943	Vsig2	protein_coding	V-set and immunoglobulin domain containing 2 [Source:MGI Symbol;Acc:MGI:1928009]	57276	9	37539255	37544205	1166	6.82689	-1.53258	-2.27052	0.0231759	0.193837
ENSMUSG00000001946	Esam	protein_coding	endothelial cell-specific adhesion molecule [Source:MGI Symbol;Acc:MGI:1916774]	69524	9	37528078	37538319	1865	122.913	-0.058569	-0.118738	0.905483	0.980617
ENSMUSG00000001948	Spa17	protein_coding	sperm autoantigenic protein 17 [Source:MGI Symbol;Acc:MGI:1333778]	20686	9	37603290	37613722	696	406.238	0.369466	0.965435	0.334327	0.68088
ENSMUSG00000001962	Fam50a	protein_coding	family with sequence similarity 50, member A [Source:MGI Symbol;Acc:MGI:1351626]	108160	X	74313033	74320149	1383	887.705	0.354314	1.74822	0.0804263	0.363072
ENSMUSG00000001964	Emd	protein_coding	emerin [Source:MGI Symbol;Acc:MGI:108117]	13726	X	74254687	74261548	1595	1275.24	0.131333	0.642461	0.520574	0.804139
ENSMUSG00000001983	Taco1	protein_coding	translational activator of mitochondrially encoded cytochrome c oxidase I [Source:MGI Symbol;Acc:MGI:1917457]	70207	11	106066061	106073612	1383	248.3	0.46155	1.3883	0.165046	0.508156
ENSMUSG00000001985	Grik3	protein_coding	glutamate receptor, ionotropic, kainate 3 [Source:MGI Symbol;Acc:MGI:95816]	14807	4	125490700	125714173	8973	393.269	-0.55564	-1.83353	0.0667243	0.335195
ENSMUSG00000001986	Gria3	protein_coding	glutamate receptor, ionotropic, AMPA3 (alpha 3) [Source:MGI Symbol;Acc:MGI:95810]	53623	X	41400854	41678601	5108	3550.08	-0.482666	-2.12626	0.0334817	0.236843
ENSMUSG00000001988	Npas1	protein_coding	neuronal PAS domain protein 1 [Source:MGI Symbol;Acc:MGI:109205]	18142	7	16455721	16477728	1959	364.258	0.0933945	0.268408	0.788385	0.937559
ENSMUSG00000001995	Sipa1l2	protein_coding	signal-induced proliferation-associated 1 like 2 [Source:MGI Symbol;Acc:MGI:2676970]	244668	8	125418063	125569808	6586	1351.54	-0.218704	-0.990268	0.322043	0.669774
ENSMUSG00000001998	Ap4e1	protein_coding	adaptor-related protein complex AP-4, epsilon 1 [Source:MGI Symbol;Acc:MGI:1336993]	108011	2	127008717	127067909	3033	132.858	-0.0358584	-0.0566236	0.954845	0.995913
ENSMUSG00000001999	Blvra	protein_coding	biliverdin reductase A [Source:MGI Symbol;Acc:MGI:88170]	109778	2	127070665	127097084	1460	1359.86	0.281841	1.31961	0.186966	0.533878
ENSMUSG00000002006	Pdzd4	protein_coding	PDZ domain containing 4 [Source:MGI Symbol;Acc:MGI:2443483]	245469	X	73793359	73824969	3970	1582.84	-0.168882	-0.887416	0.374855	0.711981
ENSMUSG00000002007	Srpk3	protein_coding	serine/arginine-rich protein specific kinase 3 [Source:MGI Symbol;Acc:MGI:1891338]	56504	X	73774405	73778925	1981	65.9172	0.0324608	0.0691412	0.944877	0.992812
ENSMUSG00000002010	Idh3g	protein_coding	isocitrate dehydrogenase 3 (NAD+), gamma [Source:MGI Symbol;Acc:MGI:1099463]	15929	X	73778963	73786897	1331	4428.87	0.149099	0.713403	0.475596	0.777426
ENSMUSG00000002012	Pnck	protein_coding	pregnancy upregulated non-ubiquitously expressed CaM kinase [Source:MGI Symbol;Acc:MGI:1347357]	93843	X	73655994	73660117	1492	2444.51	0.0416871	0.145727	0.884137	0.972387
ENSMUSG00000002014	Ssr4	protein_coding	signal sequence receptor, delta [Source:MGI Symbol;Acc:MGI:1099464]	20832	X	73787028	73790830	765	1422.35	-0.199842	-0.903936	0.366029	0.703954
ENSMUSG00000002015	Bcap31	protein_coding	B cell receptor associated protein 31 [Source:MGI Symbol;Acc:MGI:1350933]	27061	X	73686178	73716175	1219	5143.81	-0.0522627	-0.335778	0.737038	0.91637
ENSMUSG00000002017	Fam98a	protein_coding	family with sequence similarity 98, member A [Source:MGI Symbol;Acc:MGI:1919972]	72722	17	75537086	75551946	2817	1974.4	0.107909	0.506043	0.612826	0.857746
ENSMUSG00000002020	Ltbp2	protein_coding	latent transforming growth factor beta binding protein 2 [Source:MGI Symbol;Acc:MGI:99502]	16997	12	84783212	84876532	6769	4.74869	0.0849403	0.12984	0.896693	0.977371
ENSMUSG00000002028	Kmt2a	protein_coding	lysine (K)-specific methyltransferase 2A [Source:MGI Symbol;Acc:MGI:96995]	214162	9	44803355	44881296	16470	1056.57	-0.246228	-0.800131	0.423635	0.743973
ENSMUSG00000002031	Ift46	protein_coding	intraflagellar transport 46 [Source:MGI Symbol;Acc:MGI:1923818]	76568	9	44767908	44793447	771	1694.58	0.0130388	0.0717832	0.942774	0.992425
ENSMUSG00000002032	Tmem25	protein_coding	transmembrane protein 25 [Source:MGI Symbol;Acc:MGI:1918937]	71687	9	44793769	44799307	2687	1802.63	-0.0794717	-0.358136	0.720242	0.909403
ENSMUSG00000002033	Cd3g	protein_coding	CD3 antigen, gamma polypeptide [Source:MGI Symbol;Acc:MGI:88333]	12502	9	44969572	44980431	1023	3.55988	-0.0815212	-0.122155
ENSMUSG00000002043	Trappc6a	protein_coding	trafficking protein particle complex 6A [Source:MGI Symbol;Acc:MGI:1914341]	67091	7	19508395	19516145	435	524.946	-0.253565	-0.755548	0.44992	0.760016
ENSMUSG00000002052	Supt6	protein_coding	suppressor of Ty 6 [Source:MGI Symbol;Acc:MGI:107726]	20926	11	78206746	78245987	3856	2269.24	0.090028	0.320876	0.748304	0.921256
ENSMUSG00000002055	Spag5	protein_coding	sperm associated antigen 5 [Source:MGI Symbol;Acc:MGI:1927470]	54141	11	78301529	78322457	3887	318.943	-0.374145	-0.931601	0.351543	0.692201
ENSMUSG00000002057	Foxn1	protein_coding	forkhead box N1 [Source:MGI Symbol;Acc:MGI:102949]	15218	11	78357577	78386558	3214	0.0588726	-0.0515504	-0.219394	0.826343
ENSMUSG00000002058	Unc119	protein_coding	unc-119 lipid binding chaperone [Source:MGI Symbol;Acc:MGI:1328357]	22248	11	78343482	78349164	1329	1582.36	0.143323	0.559	0.576161	0.837948
ENSMUSG00000002059	Rab34	protein_coding	RAB34, member RAS oncogene family [Source:MGI Symbol;Acc:MGI:104606]	19376	11	78188430	78192193	1368	295.55	-0.558047	-1.71831	0.0857406	0.375676
ENSMUSG00000002064	Sdf2	protein_coding	stromal cell derived factor 2 [Source:MGI Symbol;Acc:MGI:108019]	20316	11	78245746	78255496	1268	2182.7	0.0345326	0.102332	0.918493	0.984769
ENSMUSG00000002068	Ccne1	protein_coding	cyclin E1 [Source:MGI Symbol;Acc:MGI:88316]	12447	7	38097984	38107534	2000	745.76	0.417055	1.71294	0.0867231	0.377813
ENSMUSG00000002076	Hsf2bp	protein_coding	heat shock transcription factor 2 binding protein [Source:MGI Symbol;Acc:MGI:1921627]	74377	17	31944769	32034508	2867	31.9932	0.550796	0.91069	0.362459	0.700842
ENSMUSG00000002083	Bbc3	protein_coding	BCL2 binding component 3 [Source:MGI Symbol;Acc:MGI:2181667]	170770	7	16308393	16318205	405	164.106	-0.410096	-1.00338	0.315678	0.664305
ENSMUSG00000002100	Mybpc3	protein_coding	myosin binding protein C, cardiac [Source:MGI Symbol;Acc:MGI:102844]	17868	2	91118144	91136516	4134	26.0161	-2.9284	-4.83225	1.34997e-06	0.000376915
ENSMUSG00000002102	Psmc3	protein_coding	proteasome (prosome, macropain) 26S subunit, ATPase 3 [Source:MGI Symbol;Acc:MGI:1098754]	19182	2	91054009	91066369	1636	5940.13	0.340804	1.73822	0.0821716	0.36687
ENSMUSG00000002103	Acp2	protein_coding	acid phosphatase 2, lysosomal [Source:MGI Symbol;Acc:MGI:87882]	11432	2	91202885	91214098	966	1296.99	-0.134991	-0.878886	0.379463	0.714273
ENSMUSG00000002104	Rapsn	protein_coding	receptor-associated protein of the synapse [Source:MGI Symbol;Acc:MGI:99422]	19400	2	91035620	91045729	1450	41.5496	-0.772615	-1.69026	0.0909773	0.387147
ENSMUSG00000002105	Slc39a13	protein_coding	solute carrier family 39 (metal ion transporter), member 13 [Source:MGI Symbol;Acc:MGI:1915677]	68427	2	91061791	91070417	1291	1308.61	0.0371587	0.161102	0.872013	0.970113
ENSMUSG00000002107	Celf2	protein_coding	CUGBP, Elav-like family member 2 [Source:MGI Symbol;Acc:MGI:1338822]	14007	2	6539694	7509563	7718	1950.42	-0.940852	-2.7013	0.00690687	0.0941604
ENSMUSG00000002108	Nr1h3	protein_coding	nuclear receptor subfamily 1, group H, member 3 [Source:MGI Symbol;Acc:MGI:1352462]	22259	2	91184061	91202834	1985	322.611	-0.202775	-0.712308	0.476274	0.777782
ENSMUSG00000002109	Ddb2	protein_coding	damage specific DNA binding protein 2 [Source:MGI Symbol;Acc:MGI:1355314]	107986	2	91211572	91236982	2297	75.9542	0.478363	1.11945	0.262947	0.617552
ENSMUSG00000002111	Spi1	protein_coding	spleen focus forming virus (SFFV) proviral integration oncogene [Source:MGI Symbol;Acc:MGI:98282]	20375	2	91082390	91115756	544	91.168	-1.55983	-3.3665	0.00076129	0.0240589
ENSMUSG00000002129	Sf3a1	protein_coding	splicing factor 3a, subunit 1 [Source:MGI Symbol;Acc:MGI:1914715]	67465	11	4160350	4182541	846	1700.25	-0.0889139	-0.381659	0.702715	0.901946
ENSMUSG00000002147	Stat6	protein_coding	signal transducer and activator of transcription 6 [Source:MGI Symbol;Acc:MGI:103034]	20852	10	127642986	127660957	3775	170.075	0.0221863	0.0664216	0.947042	0.993855
ENSMUSG00000002190	Clgn	protein_coding	calmegin [Source:MGI Symbol;Acc:MGI:107472]	12745	8	83389867	83428552	3902	1405.56	0.0719364	0.239233	0.810925	0.947521
ENSMUSG00000002204	Napsa	protein_coding	napsin A aspartic peptidase [Source:MGI Symbol;Acc:MGI:109365]	16541	7	44572380	44586862	1560	7.67062	-0.777247	-1.18905	0.234418	0.588079
ENSMUSG00000002205	Vrk3	protein_coding	vaccinia related kinase 3 [Source:MGI Symbol;Acc:MGI:2182465]	101568	7	44748413	44777515	1969	1053.23	-0.329188	-1.60865	0.107694	0.421284
ENSMUSG00000002210	Smg9	protein_coding	smg-9 homolog, nonsense mediated mRNA decay factor (C. elegans) [Source:MGI Symbol;Acc:MGI:1919247]	71997	7	24399619	24422778	1620	833.435	0.0466389	0.162473	0.870933	0.969532
ENSMUSG00000002221	Paxip1	protein_coding	PAX interacting (with transcription-activation domain) protein 1 [Source:MGI Symbol;Acc:MGI:1890430]	55982	5	27740080	27791691	5850	717.366	-0.381605	-1.72687	0.0841906	0.371615
ENSMUSG00000002222	Rmnd5a	protein_coding	required for meiotic nuclear division 5 homolog A [Source:MGI Symbol;Acc:MGI:1915727]	68477	6	71388634	71440637	6165	3805.06	-0.1861	-1.0495	0.29395	0.646194
ENSMUSG00000002227	Mov10	protein_coding	Moloney leukemia virus 10 [Source:MGI Symbol;Acc:MGI:97054]	17454	3	104794836	104818563	3498	59.2692	-1.31418	-3.4541	0.000552141	0.0196975
ENSMUSG00000002228	Ppm1j	protein_coding	protein phosphatase 1J [Source:MGI Symbol;Acc:MGI:1919137]	71887	3	104781056	104786018	1721	358.778	0.49041	1.41644	0.156647	0.496429
ENSMUSG00000002233	Rhoc	protein_coding	ras homolog family member C [Source:MGI Symbol;Acc:MGI:106028]	11853	3	104788375	104794459	877	517.11	-0.211318	-0.798062	0.424834	0.744499
ENSMUSG00000002240	Prr27	protein_coding	proline rich 27 [Source:MGI Symbol;Acc:MGI:1921029]	73779	5	87825686	87846387	1337	0.0256156	0	0	1
ENSMUSG00000002249	Tead3	protein_coding	TEA domain family member 3 [Source:MGI Symbol;Acc:MGI:109241]	21678	17	28331671	28350805	2775	59.3573	-1.25015	-2.67505	0.00747175	0.0982441
ENSMUSG00000002250	Ppard	protein_coding	peroxisome proliferator activator receptor delta [Source:MGI Symbol;Acc:MGI:101884]	19015	17	28232754	28301469	3218	623.449	-0.222964	-0.67267	0.501157	0.791447
ENSMUSG00000002257	Def6	protein_coding	differentially expressed in FDCP 6 [Source:MGI Symbol;Acc:MGI:1346328]	23853	17	28207778	28228608	2277	174.69	-0.474089	-1.42022	0.155545	0.495367
ENSMUSG00000002265	Peg3	protein_coding	paternally expressed 3 [Source:MGI Symbol;Acc:MGI:104748]	18616	7	6703892	6730431	8694	7875.91	0.180218	0.766952	0.44311	0.756689
ENSMUSG00000002266	Zim1	protein_coding	zinc finger, imprinted 1 [Source:MGI Symbol;Acc:MGI:1341879]	22776	7	6671269	6696450	7693	31.3939	1.00893	1.84883	0.0644823	0.330157
ENSMUSG00000002274	Metrn	protein_coding	meteorin, glial cell differentiation regulator [Source:MGI Symbol;Acc:MGI:1917333]	70083	17	25794571	25797136	1363	238.107	-0.930372	-2.01414	0.0439946	0.273785
ENSMUSG00000002279	Lmf1	protein_coding	lipase maturation factor 1 [Source:MGI Symbol;Acc:MGI:1923733]	76483	17	25579174	25662826	1858	594.747	-0.226926	-0.839368	0.401263	0.729594
ENSMUSG00000002280	Narfl	protein_coding	nuclear prelamin A recognition factor-like [Source:MGI Symbol;Acc:MGI:1914813]	67563	17	25773776	25783332	2062	880.018	0.459644	1.60512	0.108468	0.423012
ENSMUSG00000002289	Angptl4	protein_coding	angiopoietin-like 4 [Source:MGI Symbol;Acc:MGI:1888999]	57875	17	33773750	33781575	3053	22.3606	0.106762	0.197974	0.843066	0.959832
ENSMUSG00000002297	Dbf4	protein_coding	DBF4 zinc finger [Source:MGI Symbol;Acc:MGI:1351328]	27214	5	8396973	8422716	2401	56.1286	0.97932	1.9164	0.0553144	0.305389
ENSMUSG00000002307	Daxx	protein_coding	Fas death domain-associated protein [Source:MGI Symbol;Acc:MGI:1197015]	13163	17	33909414	33915589	477	644.565	-0.417089	-1.60361	0.108799	0.423024
ENSMUSG00000002308	Cd320	protein_coding	CD320 antigen [Source:MGI Symbol;Acc:MGI:1860083]	54219	17	33843091	33849774	2209	474.225	-0.0656942	-0.272012	0.785613	0.935785
ENSMUSG00000002319	Ipo4	protein_coding	importin 4 [Source:MGI Symbol;Acc:MGI:1923001]	75751	14	55625400	55637895	3846	2064.09	0.177016	0.637589	0.523742	0.805134
ENSMUSG00000002320	Tm9sf1	protein_coding	transmembrane 9 superfamily member 1 [Source:MGI Symbol;Acc:MGI:1921390]	74140	14	55635965	55643806	2164	349.567	0.848093	2.38341	0.0171532	0.161752
ENSMUSG00000002324	Rec8	protein_coding	REC8 meiotic recombination protein [Source:MGI Symbol;Acc:MGI:1929645]	56739	14	55618037	55625395	2184	443.818	0.320486	0.884063	0.376662	0.712366
ENSMUSG00000002325	Irf9	protein_coding	interferon regulatory factor 9 [Source:MGI Symbol;Acc:MGI:107587]	16391	14	55603571	55610030	2959	226.63	-0.85311	-2.24006	0.0250872	0.202258
ENSMUSG00000002326	Gmpr2	protein_coding	guanosine monophosphate reductase 2 [Source:MGI Symbol;Acc:MGI:1917903]	105446	14	55672235	55678750	1543	665.428	0.0723587	0.409759	0.681983	0.892388
ENSMUSG00000002329	Mdp1	protein_coding	magnesium-dependent phosphatase 1 [Source:MGI Symbol;Acc:MGI:1915131]	67881	14	55657879	55660508	1733	2254.88	-0.39563	-2.09761	0.0359396	0.247365
ENSMUSG00000002332	Dhrs1	protein_coding	dehydrogenase/reductase (SDR family) member 1 [Source:MGI Symbol;Acc:MGI:1196314]	52585	14	55739020	55745690	510	3496.85	0.27779	1.49178	0.135756	0.469988
ENSMUSG00000002341	Ncan	protein_coding	neurocan [Source:MGI Symbol;Acc:MGI:104694]	13004	8	70093085	70120873	7195	826.118	-0.262961	-0.974248	0.329934	0.677327
ENSMUSG00000002342	Tmem161a	protein_coding	transmembrane protein 161A [Source:MGI Symbol;Acc:MGI:2384577]	234371	8	70172356	70183681	371	804.729	0.0406524	0.171602	0.863751	0.96743
ENSMUSG00000002343	Armc6	protein_coding	armadillo repeat containing 6 [Source:MGI Symbol;Acc:MGI:1924063]	76813	8	70220172	70234466	2263	895.634	0.244678	0.661964	0.507994	0.795247
ENSMUSG00000002345	Borcs8	protein_coding	BLOC-1 related complex subunit 8 [Source:MGI Symbol;Acc:MGI:1919618]	72368	8	70139499	70167488	810	1301.17	0.0786127	0.281899	0.778021	0.933552
ENSMUSG00000002346	Slc25a42	protein_coding	solute carrier family 25, member 42 [Source:MGI Symbol;Acc:MGI:1920345]	73095	8	70184340	70212305	3196	554.158	0.442769	1.42038	0.155497	0.495367
ENSMUSG00000002365	Snx9	protein_coding	sorting nexin 9 [Source:MGI Symbol;Acc:MGI:1913866]	66616	17	5841328	5931033	2411	168.785	0.800065	1.9004	0.0573809	0.310353
ENSMUSG00000002372	Ranbp3	protein_coding	RAN binding protein 3 [Source:MGI Symbol;Acc:MGI:1919060]	71810	17	56673225	56711769	2511	2452.27	-0.154427	-0.610753	0.541363	0.81555
ENSMUSG00000002379	Ndufa11	protein_coding	NADH dehydrogenase (ubiquinone) 1 alpha subcomplex 11 [Source:MGI Symbol;Acc:MGI:1917125]	69875	17	56717762	56724248	2661	7586.84	0.114229	0.367977	0.71289	0.906489
ENSMUSG00000002384	Bmp8b	protein_coding	bone morphogenetic protein 8b [Source:MGI Symbol;Acc:MGI:107335]	12164	4	123105165	123132099	2940	3.08738	-0.729174	-1.06973	0.284743	0.637635
ENSMUSG00000002393	Nr2f6	protein_coding	nuclear receptor subfamily 2, group F, member 6 [Source:MGI Symbol;Acc:MGI:1352453]	13864	8	71374123	71381960	2218	602.015	-0.0643251	-0.180537	0.856731	0.964743
ENSMUSG00000002395	Use1	protein_coding	unconventional SNARE in the ER 1 homolog (S. cerevisiae) [Source:MGI Symbol;Acc:MGI:1914273]	67023	8	71366848	71369732	854	3220.03	0.0142261	0.0607397	0.951567	0.994999
ENSMUSG00000002396	Ocel1	protein_coding	occludin/ELL domain containing 1 [Source:MGI Symbol;Acc:MGI:1924340]	77090	8	71371298	71379361	1611	223.573	0.680424	2.62747	0.00860215	0.107121
ENSMUSG00000002409	Dyrk1b	protein_coding	dual-specificity tyrosine-(Y)-phosphorylation regulated kinase 1b [Source:MGI Symbol;Acc:MGI:1330302]	13549	7	28179469	28187294	2534	367.905	-0.336281	-0.871682	0.383382	0.716954
ENSMUSG00000002413	Braf	protein_coding	Braf transforming gene [Source:MGI Symbol;Acc:MGI:88190]	109880	6	39603237	39725463	9728	2395.15	-0.133794	-0.537966	0.5906	0.846961
ENSMUSG00000002416	Ndufb2	protein_coding	NADH dehydrogenase (ubiquinone) 1 beta subcomplex, 2 [Source:MGI Symbol;Acc:MGI:1915448]	68198	6	39592574	39603382	4371	3131.75	-0.403318	-1.8348	0.0665351	0.334886
ENSMUSG00000002428	Hltf	protein_coding	helicase-like transcription factor [Source:MGI Symbol;Acc:MGI:1196437]	20585	3	20057811	20118490	4955	568.894	0.0698077	0.248744	0.803559	0.943984
ENSMUSG00000002455	Prpf6	protein_coding	pre-mRNA splicing factor 6 [Source:MGI Symbol;Acc:MGI:1922946]	68879	2	181591868	181655660	359	1672.91	0.499826	1.86786	0.061782	0.322178
ENSMUSG00000002458	Rgs19	protein_coding	regulator of G-protein signaling 19 [Source:MGI Symbol;Acc:MGI:1915153]	56470	2	181688419	181693977	1511	567.491	0.313772	1.26257	0.206744	0.558516
ENSMUSG00000002459	Rgs20	protein_coding	regulator of G-protein signaling 20 [Source:MGI Symbol;Acc:MGI:1929866]	58175	1	4909576	5070285	1778	403.748	-0.0981446	-0.451333	0.651749	0.876994
ENSMUSG00000002475	Abhd3	protein_coding	abhydrolase domain containing 3 [Source:MGI Symbol;Acc:MGI:2147183]	106861	18	10644411	10706771	1962	1831.08	-0.1384	-0.574794	0.56543	0.83161
ENSMUSG00000002477	Snrpd1	protein_coding	small nuclear ribonucleoprotein D1 [Source:MGI Symbol;Acc:MGI:98344]	20641	18	10617796	10628230	837	1958.23	-0.102781	-0.429476	0.667577	0.885002
ENSMUSG00000002486	Tchp	protein_coding	trichoplein, keratin filament binding [Source:MGI Symbol;Acc:MGI:1925082]	77832	5	114707760	114722327	2882	226.608	0.260492	0.914236	0.360593	0.699084
ENSMUSG00000002489	Tiam1	protein_coding	T cell lymphoma invasion and metastasis 1 [Source:MGI Symbol;Acc:MGI:103306]	21844	16	89787111	89980080	4596	656.241	0.75422	2.6505	0.00803734	0.102884
ENSMUSG00000002496	Tsc2	protein_coding	tuberous sclerosis 2 [Source:MGI Symbol;Acc:MGI:102548]	22084	17	24595937	24632629	6018	1395.22	0.0588841	0.297914	0.765769	0.929677
ENSMUSG00000002500	Rpl3l	protein_coding	ribosomal protein L3-like [Source:MGI Symbol;Acc:MGI:1913461]	66211	17	24727820	24736143	1375	43.1478	0.283159	0.446516	0.655224	0.879129
ENSMUSG00000002504	Slc9a3r2	protein_coding	solute carrier family 9 (sodium/hydrogen exchanger), member 3 regulator 2 [Source:MGI Symbol;Acc:MGI:1890662]	65962	17	24639282	24650305	1688	3238.97	0.406386	1.62224	0.104752	0.415135
ENSMUSG00000002524	Puf60	protein_coding	poly-U binding splicing factor 60 [Source:MGI Symbol;Acc:MGI:1915209]	67959	15	76070184	76080946	1912	4973.06	0.215033	1.13089	0.258102	0.611931
ENSMUSG00000002546	Golga2	protein_coding	golgi autoantigen, golgin subfamily a, 2 [Source:MGI Symbol;Acc:MGI:2139395]	99412	2	32287384	32307921	705	3215.46	0.16631	0.994568	0.319947	0.66794
ENSMUSG00000002550	Uck1	protein_coding	uridine-cytidine kinase 1 [Source:MGI Symbol;Acc:MGI:98904]	22245	2	32255002	32260159	2005	408.798	0.0775493	0.247957	0.804168	0.943991
ENSMUSG00000002565	Scin	protein_coding	scinderin [Source:MGI Symbol;Acc:MGI:1306794]	20259	12	40059769	40134228	2995	1.35141	0.38565	0.575496	0.564956
ENSMUSG00000002578	Ikzf4	protein_coding	IKAROS family zinc finger 4 [Source:MGI Symbol;Acc:MGI:1343139]	22781	10	128632415	128645993	3580	112.404	-0.113188	-0.242692	0.808244	0.946099
ENSMUSG00000002580	Mien1	protein_coding	migration and invasion enhancer 1 [Source:MGI Symbol;Acc:MGI:1913678]	103742	11	98437708	98438991	747	3081.36	0.0649407	0.268028	0.788678	0.937659
ENSMUSG00000002588	Pon1	protein_coding	paraoxonase 1 [Source:MGI Symbol;Acc:MGI:103295]	18979	6	5168090	5193946	1513	3.46136	-0.0876622	-0.129521	0.896946	0.977371
ENSMUSG00000002602	Axl	protein_coding	AXL receptor tyrosine kinase [Source:MGI Symbol;Acc:MGI:1347244]	26362	7	25757273	25788705	4265	580.131	-0.506741	-0.886484	0.375357	0.712287
ENSMUSG00000002603	Tgfb1	protein_coding	transforming growth factor, beta 1 [Source:MGI Symbol;Acc:MGI:98725]	21803	7	25687002	25705077	2175	167.147	0.266826	0.799594	0.423946	0.744112
ENSMUSG00000002608	Ccdc97	protein_coding	coiled-coil domain containing 97 [Source:MGI Symbol;Acc:MGI:1196455]	52132	7	25711106	25719088	3032	1807.89	-0.015492	-0.0606866	0.951609	0.994999
ENSMUSG00000002617	Zfp40	protein_coding	zinc finger protein 40 [Source:MGI Symbol;Acc:MGI:99185]	22700	17	23173869	23193252	4103	324.545	-0.649522	-1.98152	0.0475334	0.284065
ENSMUSG00000002625	Akap8l	protein_coding	A kinase (PRKA) anchor protein 8-like [Source:MGI Symbol;Acc:MGI:1860606]	54194	17	32321425	32350581	2075	684.561	-0.445877	-2.09498	0.0361727	0.248058
ENSMUSG00000002633	Shh	protein_coding	sonic hedgehog [Source:MGI Symbol;Acc:MGI:98297]	20423	5	28456815	28467256	2847	473.011	0.378896	1.45824	0.144774	0.483673
ENSMUSG00000002635	Pdcd2l	protein_coding	programmed cell death 2-like [Source:MGI Symbol;Acc:MGI:1915329]	68079	7	34184499	34196661	1295	485.631	-0.145712	-0.584385	0.558961	0.827837
ENSMUSG00000002658	Gtf2f1	protein_coding	general transcription factor IIF, polypeptide 1 [Source:MGI Symbol;Acc:MGI:1923848]	98053	17	57003405	57011288	1717	2660.59	0.343138	1.53261	0.125371	0.453016
ENSMUSG00000002660	Clpp	protein_coding	caseinolytic mitochondrial matrix peptidase proteolytic subunit [Source:MGI Symbol;Acc:MGI:1858213]	53895	17	56990264	56996371	1207	2211.72	-0.0234693	-0.0864633	0.931098	0.988702
ENSMUSG00000002661	Alkbh7	protein_coding	alkB homolog 7 [Source:MGI Symbol;Acc:MGI:1913650]	66400	17	56997339	56999322	917	801.024	0.0824954	0.298207	0.765545	0.929557
ENSMUSG00000002664	Pspn	protein_coding	persephin [Source:MGI Symbol;Acc:MGI:1201684]	19197	17	56999457	57000018	474	14.1973	0.702792	1.23604	0.216445	0.569645
ENSMUSG00000002668	Dennd1c	protein_coding	DENN/MADD domain containing 1C [Source:MGI Symbol;Acc:MGI:1918035]	70785	17	57066056	57078510	2520	24.8889	0.196254	0.355611	0.722132	0.910018
ENSMUSG00000002679	Med6	protein_coding	mediator complex subunit 6 [Source:MGI Symbol;Acc:MGI:1917042]	69792	12	81573557	81595008	1059	569.186	0.54714	2.22079	0.0263655	0.208542
ENSMUSG00000002688	Prkd1	protein_coding	protein kinase D1 [Source:MGI Symbol;Acc:MGI:99879]	18760	12	50341231	50649098	3653	107.356	-0.852994	-1.86009	0.0628734	0.325292
ENSMUSG00000002699	Lcp2	protein_coding	lymphocyte cytosolic protein 2 [Source:MGI Symbol;Acc:MGI:1321402]	16822	11	34046920	34092295	3644	64.1729	-1.1211	-2.02615	0.042749	0.269454
ENSMUSG00000002718	Cse1l	protein_coding	chromosome segregation 1-like (S. cerevisiae) [Source:MGI Symbol;Acc:MGI:1339951]	110750	2	166906040	166946389	708	1211.93	-0.133185	-0.681196	0.495748	0.788148
ENSMUSG00000002728	Naa20	protein_coding	N(alpha)-acetyltransferase 20, NatB catalytic subunit [Source:MGI Symbol;Acc:MGI:1915127]	67877	2	145902099	145916425	1142	1564.21	0.0218661	0.102005	0.918752	0.984769
ENSMUSG00000002731	Prkra	protein_coding	protein kinase, interferon inducible double stranded RNA dependent activator [Source:MGI Symbol;Acc:MGI:1344375]	23992	2	76629898	76648015	1614	1282.87	0.216283	1.3214	0.186367	0.533123
ENSMUSG00000002732	Fkbp7	protein_coding	FK506 binding protein 7 [Source:MGI Symbol;Acc:MGI:1336879]	14231	2	76663044	76673116	860	162.458	0.129463	0.343624	0.731129	0.914709
ENSMUSG00000002733	Plekha3	protein_coding	pleckstrin homology domain-containing, family A (phosphoinositide binding specific) member 3 [Source:MGI Symbol;Acc:MGI:1932515]	83435	2	76675281	76696828	2534	2243.94	-0.419869	-1.70182	0.088789	0.382946
ENSMUSG00000002741	Ykt6	protein_coding	YKT6 v-SNARE homolog (S. cerevisiae) [Source:MGI Symbol;Acc:MGI:1927550]	56418	11	5955693	5967780	2541	3493.14	0.134795	0.87307	0.382625	0.716451
ENSMUSG00000002748	Baz1b	protein_coding	bromodomain adjacent to zinc finger domain, 1B [Source:MGI Symbol;Acc:MGI:1353499]	22385	5	135187264	135246129	6492	1695.33	0.047085	0.15981	0.873031	0.970113
ENSMUSG00000002763	Pex6	protein_coding	peroxisomal biogenesis factor 6 [Source:MGI Symbol;Acc:MGI:2385054]	224824	17	46711463	46725541	3200	1390.9	0.0315099	0.0962636	0.923311	0.985864
ENSMUSG00000002767	Mrpl2	protein_coding	mitochondrial ribosomal protein L2 [Source:MGI Symbol;Acc:MGI:1351622]	27398	17	46646229	46650139	1031	1490.98	-0.0169361	-0.0644783	0.948589	0.994341
ENSMUSG00000002768	Mea1	protein_coding	male enhanced antigen 1 [Source:MGI Symbol;Acc:MGI:96957]	17256	17	46681137	46683105	840	3665.85	0.367281	1.34148	0.179764	0.525176
ENSMUSG00000002769	Gnmt	protein_coding	glycine N-methyltransferase [Source:MGI Symbol;Acc:MGI:1202304]	14711	17	46725664	46729168	855	67.0289	0.178451	0.358471	0.719991	0.909306
ENSMUSG00000002771	Grin2d	protein_coding	glutamate receptor, ionotropic, NMDA2D (epsilon 4) [Source:MGI Symbol;Acc:MGI:95823]	14814	7	45831883	45878378	5431	914.993	0.394197	1.2464	0.212616	0.564802
ENSMUSG00000002778	Kdelr1	protein_coding	KDEL (Lys-Asp-Glu-Leu) endoplasmic reticulum protein retention receptor 1 [Source:MGI Symbol;Acc:MGI:1915387]	68137	7	45872772	45883732	1599	1801.02	0.252986	1.64103	0.100792	0.40662
ENSMUSG00000002781	Tmem143	protein_coding	transmembrane protein 143 [Source:MGI Symbol;Acc:MGI:1917459]	70209	7	45896941	45917413	2297	821.475	-0.107084	-0.428481	0.668301	0.885469
ENSMUSG00000002791	Pdxk-ps	transcribed_unprocessed_pseudogene	pyridoxal (pyridoxine, vitamin B6) kinase, pseudogene [Source:MGI Symbol;Acc:MGI:1933201]		17	32076083	32107350	2342	3.45716	0.0192097	0.0293398	0.976594	1
ENSMUSG00000002797	Ggct	protein_coding	gamma-glutamyl cyclotransferase [Source:MGI Symbol;Acc:MGI:95700]	110175	6	54982580	54992950	3960	1294.86	-0.23059	-1.10011	0.271283	0.6251
ENSMUSG00000002799	Jag2	protein_coding	jagged 2 [Source:MGI Symbol;Acc:MGI:1098270]	16450	12	112908590	112929495	4054	314.929	0.855673	2.29229	0.0218887	0.18793
ENSMUSG00000002803	Btbd6	protein_coding	BTB (POZ) domain containing 6 [Source:MGI Symbol;Acc:MGI:3026623]	399566	12	112976482	112978930	1975	1255.47	0.0717071	0.280257	0.779281	0.93361
ENSMUSG00000002804	Nudt14	protein_coding	nudix (nucleoside diphosphate linked moiety X)-type motif 14 [Source:MGI Symbol;Acc:MGI:1913424]	66174	12	112934733	112942118	793	363.458	0.0560057	0.182178	0.855443	0.964743
ENSMUSG00000002808	Epdr1	protein_coding	ependymin related protein 1 (zebrafish) [Source:MGI Symbol;Acc:MGI:2145369]	105298	13	19591709	19619830	2386	7388.53	0.175112	1.28723	0.198014	0.548996
ENSMUSG00000002812	Flii	protein_coding	flightless I actin binding protein [Source:MGI Symbol;Acc:MGI:1342286]	14248	11	60714123	60727263	458	1657.36	0.223608	0.909051	0.363323	0.701394
ENSMUSG00000002814	Top3a	protein_coding	topoisomerase (DNA) III alpha [Source:MGI Symbol;Acc:MGI:1197527]	21975	11	60740058	60777365	3741	132.037	-1.66732	-4.26032	2.04136e-05	0.00221372
ENSMUSG00000002820	Atg4d	protein_coding	autophagy related 4D, cysteine peptidase [Source:MGI Symbol;Acc:MGI:2444308]	235040	9	21265293	21277772	5951	1162.28	-0.228856	-0.757771	0.448588	0.759902
ENSMUSG00000002825	Qtrt1	protein_coding	queuine tRNA-ribosyltransferase 1 [Source:MGI Symbol;Acc:MGI:1931441]	60507	9	21411837	21420274	1316	204.322	0.038037	0.106427	0.915244	0.983963
ENSMUSG00000002831	Plin4	protein_coding	perilipin 4 [Source:MGI Symbol;Acc:MGI:1929709]	57435	17	56100591	56109803	5756	121.182	-0.324588	-0.540407	0.588917	0.845499
ENSMUSG00000002833	Hdgfrp2	protein_coding	hepatoma-derived growth factor, related protein 2 [Source:MGI Symbol;Acc:MGI:1194492]	15193	17	56079657	56100596	2251	1807.69	0.468833	1.76171	0.0781187	0.359675
ENSMUSG00000002835	Chaf1a	protein_coding	chromatin assembly factor 1, subunit A (p150) [Source:MGI Symbol;Acc:MGI:1351331]	27221	17	56040416	56068026	3308	65.8741	-0.0759064	-0.155518	0.876413	0.971157
ENSMUSG00000002844	Adprh	protein_coding	ADP-ribosylarginine hydrolase [Source:MGI Symbol;Acc:MGI:1098234]	11544	16	38445399	38452689	1583	3369.74	0.119708	0.692897	0.488374	0.784473
ENSMUSG00000002845	Tmem39a	protein_coding	transmembrane protein 39a [Source:MGI Symbol;Acc:MGI:1915096]	67846	16	38558698	38592162	1645	288.059	0.384011	1.17238	0.241046	0.593932
ENSMUSG00000002846	Timmdc1	protein_coding	translocase of inner mitochondrial membrane domain containing 1 [Source:MGI Symbol;Acc:MGI:1922139]	76916	16	38498347	38522663	1573	1367.21	-0.00780544	-0.0386766	0.969148	1
ENSMUSG00000002847	Pla1a	protein_coding	phospholipase A1 member A [Source:MGI Symbol;Acc:MGI:1934677]	85031	16	38396119	38433145	1972	14.7661	-0.853557	-1.29653	0.194793	0.544497
ENSMUSG00000002870	Mcm2	protein_coding	minichromosome maintenance complex component 2 [Source:MGI Symbol;Acc:MGI:105380]	17216	6	88883474	88898780	3371	213.069	-0.673888	-1.81652	0.0692911	0.34106
ENSMUSG00000002871	Tpra1	protein_coding	transmembrane protein, adipocyte asscociated 1 [Source:MGI Symbol;Acc:MGI:1345190]	24100	6	88902251	88912238	1820	1099.03	0.213958	0.831582	0.405645	0.732048
ENSMUSG00000002881	Nab1	protein_coding	Ngfi-A binding protein 1 [Source:MGI Symbol;Acc:MGI:107564]	17936	1	52457294	52500679	3640	1479.06	-0.245794	-1.03632	0.300054	0.651443
ENSMUSG00000002885	Adgre5	protein_coding	adhesion G protein-coupled receptor E5 [Source:MGI Symbol;Acc:MGI:1347095]	26364	8	83723251	83741326	2980	69.9654	0.101075	0.196953	0.843864	0.959832
ENSMUSG00000002897	Il17ra	protein_coding	interleukin 17 receptor A [Source:MGI Symbol;Acc:MGI:107399]	16172	6	120463247	120487559	4804	180.583	-1.28702	-3.13545	0.00171591	0.0406326
ENSMUSG00000002900	Lamb1	protein_coding	laminin B1 [Source:MGI Symbol;Acc:MGI:96743]	16777	12	31265234	31329644	5557	163.702	-0.950132	-2.08127	0.0374091	0.251897
ENSMUSG00000002908	Kcnn1	protein_coding	potassium intermediate/small conductance calcium-activated channel, subfamily N, member 1 [Source:MGI Symbol;Acc:MGI:1933993]	84036	8	70842049	70863258	4047	814.595	-0.514979	-1.93235	0.0533164	0.298803
ENSMUSG00000002910	Arrdc2	protein_coding	arrestin domain containing 2 [Source:MGI Symbol;Acc:MGI:1918057]	70807	8	70835129	70839720	1459	585.444	-0.0946898	-0.333842	0.738499	0.916704
ENSMUSG00000002930	Ppp1r17	protein_coding	protein phosphatase 1, regulatory subunit 17 [Source:MGI Symbol;Acc:MGI:1333876]	19051	6	56017497	56032689	1757	77.023	0.131661	0.274548	0.783664	0.935562
ENSMUSG00000002944	Cd36	protein_coding	CD36 antigen [Source:MGI Symbol;Acc:MGI:107899]	12491	5	17781690	17888801	3016	51.3133	-1.19105	-1.75693	0.0789297	0.360557
ENSMUSG00000002948	Map2k7	protein_coding	mitogen-activated protein kinase kinase 7 [Source:MGI Symbol;Acc:MGI:1346871]	26400	8	4238740	4247897	3497	2142.89	0.184045	1.05733	0.290359	0.643123
ENSMUSG00000002949	Timm44	protein_coding	translocase of inner mitochondrial membrane 44 [Source:MGI Symbol;Acc:MGI:1343262]	21856	8	4259731	4275913	3041	1194.95	-0.0959905	-0.437008	0.662105	0.882284
ENSMUSG00000002957	Ap2a2	protein_coding	adaptor-related protein complex 2, alpha 2 subunit [Source:MGI Symbol;Acc:MGI:101920]	11772	7	141562173	141633011	4646	3712.17	0.242153	1.14062	0.25403	0.6078
ENSMUSG00000002963	Pnkp	protein_coding	polynucleotide kinase 3'- phosphatase [Source:MGI Symbol;Acc:MGI:1891698]	59047	7	44857139	44862992	1770	575.775	-0.085812	-0.243628	0.807519	0.945834
ENSMUSG00000002968	Med25	protein_coding	mediator complex subunit 25 [Source:MGI Symbol;Acc:MGI:1922863]	75613	7	44876765	44892712	2427	897.6	-0.099127	-0.285619	0.77517	0.932536
ENSMUSG00000002980	Bcam	protein_coding	basal cell adhesion molecule [Source:MGI Symbol;Acc:MGI:1929940]	57278	7	19756131	19771016	2429	611.37	0.520108	1.40155	0.16105	0.502791
ENSMUSG00000002981	Clptm1	protein_coding	cleft lip and palate associated transmembrane protein 1 [Source:MGI Symbol;Acc:MGI:1927155]	56457	7	19631571	19665033	4143	4422.81	-0.269634	-1.02554	0.30511	0.65615
ENSMUSG00000002983	Relb	protein_coding	avian reticuloendotheliosis viral (v-rel) oncogene related B [Source:MGI Symbol;Acc:MGI:103289]	19698	7	19606217	19629438	2209	196.244	0.0938022	0.281605	0.778246	0.933552
ENSMUSG00000002984	Tomm40	protein_coding	translocase of outer mitochondrial membrane 40 homolog (yeast) [Source:MGI Symbol;Acc:MGI:1858259]	53333	7	19701313	19715438	1577	2389.53	0.183381	0.602893	0.54658	0.818969
ENSMUSG00000002985	Apoe	protein_coding	apolipoprotein E [Source:MGI Symbol;Acc:MGI:88057]	11816	7	19696109	19699188	1408	15957.6	-1.67755	-3.82533	0.000130599	0.00788803
ENSMUSG00000002992	Apoc2	protein_coding	apolipoprotein C-II [Source:MGI Symbol;Acc:MGI:88054]	11813	7	19671579	19677941	727	3.17601	0.348985	0.516831	0.605274	0.854946
ENSMUSG00000002996	Hbp1	protein_coding	high mobility group box transcription factor 1 [Source:MGI Symbol;Acc:MGI:894659]	73389	12	31926254	31950535	3142	1275.5	-0.273379	-1.40232	0.160821	0.502543
ENSMUSG00000002997	Prkar2b	protein_coding	protein kinase, cAMP dependent regulatory, type II beta [Source:MGI Symbol;Acc:MGI:97760]	19088	12	31958476	32061296	1657	2317.49	-0.113223	-0.436852	0.662219	0.882284
ENSMUSG00000003031	Cdkn1b	protein_coding	cyclin-dependent kinase inhibitor 1B [Source:MGI Symbol;Acc:MGI:104565]	12576	6	134920401	134925513	4552	1593.32	-0.0403974	-0.126603	0.899254	0.978472
ENSMUSG00000003032	Klf4	protein_coding	Kruppel-like factor 4 (gut) [Source:MGI Symbol;Acc:MGI:1342287]	16600	4	55527143	55532466	859	47.6095	0.30982	0.497587	0.618775	0.861084
ENSMUSG00000003033	Ap1m1	protein_coding	adaptor-related protein complex AP-1, mu subunit 1 [Source:MGI Symbol;Acc:MGI:102776]	11767	8	72240018	72257385	2084	1963.23	-0.221671	-0.791224	0.428814	0.747291
ENSMUSG00000003037	Rab8a	protein_coding	RAB8A, member RAS oncogene family [Source:MGI Symbol;Acc:MGI:96960]	17274	8	72161200	72183904	4550	1371.6	0.0999808	0.531159	0.595309	0.8495
ENSMUSG00000003038	Hmgn2	protein_coding	high mobility group nucleosomal binding domain 2 [Source:MGI Symbol;Acc:MGI:96136]	15331	4	133964738	133968650	1265	385.317	0.749178	2.37887	0.0173658	0.162763
ENSMUSG00000003039	Fam32a	protein_coding	family with sequence similarity 32, member A [Source:MGI Symbol;Acc:MGI:1915172]	67922	8	72219730	72224418	2564	2642.52	0.283953	1.82712	0.0676822	0.337104
ENSMUSG00000003051	Elf3	protein_coding	E74-like factor 3 [Source:MGI Symbol;Acc:MGI:1101781]	13710	1	135253575	135258568	2095	10.7498	0.499936	0.814089	0.415594	0.73898
ENSMUSG00000003053	Cyp2c29	protein_coding	cytochrome P450, family 2, subfamily c, polypeptide 29 [Source:MGI Symbol;Acc:MGI:103238]	13095	19	39269405	39330713	1759	1.74274	0.0613333	0.186005
ENSMUSG00000003062	Stard3nl	protein_coding	STARD3 N-terminal like [Source:MGI Symbol;Acc:MGI:1923455]	76205	13	19357676	19395795	740	2921.41	0.055224	0.341973	0.732371	0.914853
ENSMUSG00000003068	Stk11	protein_coding	serine/threonine kinase 11 [Source:MGI Symbol;Acc:MGI:1341870]	20869	10	80115803	80130682	3663	2628.98	-0.298098	-1.09426	0.273839	0.626678
ENSMUSG00000003070	Efna2	protein_coding	ephrin A2 [Source:MGI Symbol;Acc:MGI:102707]	13637	10	80179482	80190010	2131	160.786	-1.11567	-2.84268	0.00447363	0.0721547
ENSMUSG00000003072	Atp5d	protein_coding	ATP synthase, H+ transporting, mitochondrial F1 complex, delta subunit [Source:MGI Symbol;Acc:MGI:1913293]	66043	10	80138632	80145818	873	13657.3	0.213543	0.708094	0.478887	0.77947
ENSMUSG00000003099	Ppp5c	protein_coding	protein phosphatase 5, catalytic subunit [Source:MGI Symbol;Acc:MGI:102666]	19060	7	17004640	17027924	2072	3059.23	0.220163	0.97504	0.32954	0.676884
ENSMUSG00000003119	Cdk12	protein_coding	cyclin-dependent kinase 12 [Source:MGI Symbol;Acc:MGI:1098802]	69131	11	98203059	98278504	5912	318.944	0.203697	0.672753	0.501105	0.791447
ENSMUSG00000003123	Lipe	protein_coding	lipase, hormone sensitive [Source:MGI Symbol;Acc:MGI:96790]	16890	7	25379527	25398710	3613	303.303	-1.1811	-3.65228	0.000259924	0.0122013
ENSMUSG00000003131	Pafah1b2	protein_coding	platelet-activating factor acetylhydrolase, isoform 1b, subunit 2 [Source:MGI Symbol;Acc:MGI:108415]	18475	9	45962859	46012690	6873	13760.5	-0.0649453	-0.449619	0.652985	0.877791
ENSMUSG00000003134	Tbc1d8	protein_coding	TBC1 domain family, member 8 [Source:MGI Symbol;Acc:MGI:1927225]	54610	1	39371492	39478755	4451	245.074	0.654237	2.71003	0.00672764	0.0926435
ENSMUSG00000003135	Cnot11	protein_coding	CCR4-NOT transcription complex, subunit 11 [Source:MGI Symbol;Acc:MGI:106580]	52846	1	39534992	39546889	3482	797.599	0.247074	1.12601	0.260162	0.614459
ENSMUSG00000003153	Slc2a3	protein_coding	solute carrier family 2 (facilitated glucose transporter), member 3 [Source:MGI Symbol;Acc:MGI:95757]	20527	6	122727809	122801640	3959	2400.74	0.072341	0.789426	0.429863	0.748095
ENSMUSG00000003154	Foxj2	protein_coding	forkhead box J2 [Source:MGI Symbol;Acc:MGI:1926805]	60611	6	122819914	122845366	5283	694.954	0.155469	0.882467	0.377524	0.713086
ENSMUSG00000003161	Sri	protein_coding	sorcin [Source:MGI Symbol;Acc:MGI:98419]	109552	5	8046078	8069379	2504	3428.48	-0.0609686	-0.367005	0.713615	0.906795
ENSMUSG00000003166	Dgcr2	protein_coding	DiGeorge syndrome critical region gene 2 [Source:MGI Symbol;Acc:MGI:892866]	13356	16	17839482	17894145	5703	2808.18	-0.259372	-1.36166	0.173305	0.518825
ENSMUSG00000003178									67.8631	0.21742	0.426912	0.669443	0.885981
ENSMUSG00000003184	Irf3	protein_coding	interferon regulatory factor 3 [Source:MGI Symbol;Acc:MGI:1859179]	54131	7	44997648	45002848	2031	487.216	-0.769466	-2.88378	0.00392934	0.0673112
ENSMUSG00000003190	Bcl2l12	protein_coding	BCL2-like 12 (proline rich) [Source:MGI Symbol;Acc:MGI:1922986]	75736	7	44991222	44998712	1075	29.9597	0.314455	0.605747	0.544683	0.817912
ENSMUSG00000003198	Zfp959	protein_coding	zinc finger protein 959 [Source:MGI Symbol;Acc:MGI:2385058]	224893	17	55892120	55898928	2028	127.294	-0.0641789	-0.199951	0.841519	0.959299
ENSMUSG00000003199	Mpnd	protein_coding	MPN domain containing [Source:MGI Symbol;Acc:MGI:1915297]	68047	17	56005711	56016790	606	5915.62	0.166608	0.606053	0.544479	0.817912
ENSMUSG00000003200	Sh3gl1	protein_coding	SH3-domain GRB2-like 1 [Source:MGI Symbol;Acc:MGI:700010]	20405	17	56016753	56036637	2072	613.158	-0.301882	-1.18195	0.237225	0.590694
ENSMUSG00000003206	Ebi3	protein_coding	Epstein-Barr virus induced gene 3 [Source:MGI Symbol;Acc:MGI:1354171]	50498	17	55952623	55957021	1170	21.6037	0.718708	1.27175	0.203461	0.554682
ENSMUSG00000003208	Ccdc94	protein_coding	coiled-coil domain containing 94 [Source:MGI Symbol;Acc:MGI:1920136]	72886	17	55959187	55967949	1311	166.559	-0.171872	-0.520897	0.602438	0.852851
ENSMUSG00000003226	Ranbp2	protein_coding	RAN binding protein 2 [Source:MGI Symbol;Acc:MGI:894323]	19386	10	58446920	58494356	2609	823.848	-0.00924569	-0.0292694	0.97665	1
ENSMUSG00000003227	Edar	protein_coding	ectodysplasin-A receptor [Source:MGI Symbol;Acc:MGI:1343498]	13608	10	58600789	58675654	3637	0.713758	0	0	1
ENSMUSG00000003228	Grk5	protein_coding	G protein-coupled receptor kinase 5 [Source:MGI Symbol;Acc:MGI:109161]	14773	19	60889749	61092553	3165	222.44	-0.428155	-1.41971	0.155691	0.495418
ENSMUSG00000003233	Dvl3	protein_coding	dishevelled segment polarity protein 3 [Source:MGI Symbol;Acc:MGI:108100]	13544	16	20516982	20532520	2498	322.125	0.445792	0.994037	0.320205	0.668112
ENSMUSG00000003234	Abcf3	protein_coding	ATP-binding cassette, sub-family F (GCN20), member 3 [Source:MGI Symbol;Acc:MGI:1351656]	27406	16	20548577	20561379	3090	2592.34	-0.00115909	-0.0053415	0.995738	1
ENSMUSG00000003235	Eif2b5	protein_coding	eukaryotic translation initiation factor 2B, subunit 5 epsilon [Source:MGI Symbol;Acc:MGI:2446176]	224045	16	20498817	20509955	3186	3031.54	0.133085	0.742229	0.457949	0.766025
ENSMUSG00000003269	Cyth2	protein_coding	cytohesin 2 [Source:MGI Symbol;Acc:MGI:1334255]	19158	7	45806637	45814581	2527	1576.16	0.17424	0.791972	0.428377	0.746735
ENSMUSG00000003271	Sult2b1	protein_coding	sulfotransferase family, cytosolic, 2B, member 1 [Source:MGI Symbol;Acc:MGI:1926342]	54200	7	45729983	45784669	1193	191.844	0.573133	1.88099	0.0599736	0.318048
ENSMUSG00000003273	Car11	protein_coding	carbonic anhydrase 11 [Source:MGI Symbol;Acc:MGI:1336193]	12348	7	45699843	45704682	1585	1402.64	-0.317878	-1.18721	0.235146	0.588467
ENSMUSG00000003279	Dlgap1	protein_coding	discs, large (Drosophila) homolog-associated protein 1 [Source:MGI Symbol;Acc:MGI:1346065]	224997	17	69969073	70821413	2914	2025.27	-0.294379	-1.21896	0.22286	0.576902
ENSMUSG00000003282	Plag1	protein_coding	pleiomorphic adenoma gene 1 [Source:MGI Symbol;Acc:MGI:1891916]	56711	4	3900996	3938423	4774	18.888	-0.794556	-1.19686	0.231362	0.585768
ENSMUSG00000003283	Hck	protein_coding	hemopoietic cell kinase [Source:MGI Symbol;Acc:MGI:96052]	15162	2	153108468	153151441	2092	51.9889	-0.380149	-0.70305	0.482024	0.780914
ENSMUSG00000003299	Mrpl4	protein_coding	mitochondrial ribosomal protein L4 [Source:MGI Symbol;Acc:MGI:2137210]	66163	9	21002738	21008839	1288	1447.06	0.359259	1.30204	0.192904	0.542306
ENSMUSG00000003308	Keap1	protein_coding	kelch-like ECH-associated protein 1 [Source:MGI Symbol;Acc:MGI:1858732]	50868	9	21229730	21239361	3151	1420.41	0.0129824	0.0631952	0.949611	0.994473
ENSMUSG00000003309	Ap1m2	protein_coding	adaptor protein complex AP-1, mu 2 subunit [Source:MGI Symbol;Acc:MGI:1336974]	11768	9	21294275	21312337	2776	8.69694	0.83553	1.36138	0.173395	0.518864
ENSMUSG00000003316	Glg1	protein_coding	golgi apparatus protein 1 [Source:MGI Symbol;Acc:MGI:104967]	20340	8	111154421	111259216	7021	2051.32	0.25237	0.856746	0.391585	0.722893
ENSMUSG00000003341	Atp8b3	protein_coding	ATPase, class I, type 8B, member 3 [Source:MGI Symbol;Acc:MGI:1914581]	67331	10	80519584	80539124	4412	157.576	0.384767	1.10843	0.267678	0.62238
ENSMUSG00000003344	Btbd2	protein_coding	BTB (POZ) domain containing 2 [Source:MGI Symbol;Acc:MGI:1933831]	208198	10	80642617	80657071	2449	3328.51	0.137745	0.44921	0.65328	0.877878
ENSMUSG00000003345	Csnk1g2	protein_coding	casein kinase 1, gamma 2 [Source:MGI Symbol;Acc:MGI:1920014]	103236	10	80622838	80640749	2348	4371	-0.330169	-1.17032	0.241874	0.595128
ENSMUSG00000003346	Abhd17a	protein_coding	abhydrolase domain containing 17A [Source:MGI Symbol;Acc:MGI:106388]	216169	10	80583654	80590341	1468	7878.99	-0.234272	-0.692046	0.488908	0.784736
ENSMUSG00000003348	Mob3a	protein_coding	MOB kinase activator 3A [Source:MGI Symbol;Acc:MGI:3050117]	208228	10	80685253	80701977	2682	71.2948	1.28294	2.12886	0.0332655	0.236365
ENSMUSG00000003352	Cacnb3	protein_coding	calcium channel, voltage-dependent, beta 3 subunit [Source:MGI Symbol;Acc:MGI:103307]	12297	15	98632220	98644530	2670	1232.36	0.138741	0.509241	0.610583	0.856504
ENSMUSG00000003354	Ccdc65	protein_coding	coiled-coil domain containing 65 [Source:MGI Symbol;Acc:MGI:2146001]	105833	15	98708207	98723326	1890	259.81	1.00266	3.28346	0.0010254	0.0291916
ENSMUSG00000003355	Fkbp11	protein_coding	FK506 binding protein 11 [Source:MGI Symbol;Acc:MGI:1913370]	66120	15	98724373	98728198	731	57.9645	0.568158	1.25452	0.209653	0.56157
ENSMUSG00000003360	Ddx23	protein_coding	DEAD (Asp-Glu-Ala-Asp) box polypeptide 23 [Source:MGI Symbol;Acc:MGI:1921601]	74351	15	98645134	98662889	3187	1655.77	0.218538	1.07188	0.283772	0.636736
ENSMUSG00000003363	Pld3	protein_coding	phospholipase D family, member 3 [Source:MGI Symbol;Acc:MGI:1333782]	18807	7	27532000	27553218	2282	6550.14	0.26919	0.95953	0.337292	0.682883
ENSMUSG00000003378	Grik5	protein_coding	glutamate receptor, ionotropic, kainate 5 (gamma 2) [Source:MGI Symbol;Acc:MGI:95818]	14809	7	25009849	25072346	3597	2103.08	-0.239362	-0.693473	0.488013	0.784345
ENSMUSG00000003379	Cd79a	protein_coding	CD79A antigen (immunoglobulin-associated alpha) [Source:MGI Symbol;Acc:MGI:101774]	12518	7	24897381	24902197	1457	8.94875	-0.0787249	-0.120131	0.90438	0.980617
ENSMUSG00000003380	Rabac1	protein_coding	Rab acceptor 1 (prenylated) [Source:MGI Symbol;Acc:MGI:1201692]	14470	7	24969752	24972754	899	9002.99	0.172845	0.563084	0.573378	0.836274
ENSMUSG00000003382	Etv3	protein_coding	ets variant 3 [Source:MGI Symbol;Acc:MGI:1350926]	27049	3	87525407	87540156	5309	729.202	0.41823	1.65093	0.0987525	0.403443
ENSMUSG00000003402	Prkcsh	protein_coding	protein kinase C substrate 80K-H [Source:MGI Symbol;Acc:MGI:107877]	19089	9	22002806	22014222	2228	1923.3	-0.018753	-0.0715154	0.942988	0.992425
ENSMUSG00000003410	Elavl3	protein_coding	ELAV (embryonic lethal, abnormal vision, Drosophila)-like 3 (Hu antigen C) [Source:MGI Symbol;Acc:MGI:109157]	15571	9	22015005	22052023	5014	8975.64	-0.0934009	-0.438001	0.661386	0.882186
ENSMUSG00000003411	Rab3b	protein_coding	RAB3B, member RAS oncogene family [Source:MGI Symbol;Acc:MGI:1917158]	69908	4	108879063	108943324	3327	3905.57	0.388281	1.50795	0.131567	0.463299
ENSMUSG00000003418	St8sia6	protein_coding	ST8 alpha-N-acetyl-neuraminide alpha-2,8-sialyltransferase 6 [Source:MGI Symbol;Acc:MGI:2386797]	241230	2	13651021	13794064	7618	116.27	-0.308633	-0.660291	0.509067	0.795717
ENSMUSG00000003420	Fcgrt	protein_coding	Fc receptor, IgG, alpha chain transporter [Source:MGI Symbol;Acc:MGI:103017]	14132	7	45092990	45103851	1770	291.936	-0.677905	-1.64716	0.0995251	0.404226
ENSMUSG00000003421	Nosip	protein_coding	nitric oxide synthase interacting protein [Source:MGI Symbol;Acc:MGI:1913644]	66394	7	45062429	45078210	972	2008.75	0.398455	1.70404	0.0883744	0.382215
ENSMUSG00000003423	Pih1d1	protein_coding	PIH1 domain containing 1 [Source:MGI Symbol;Acc:MGI:1916095]	68845	7	45154303	45160065	1077	1093.8	-0.0994518	-0.321366	0.747933	0.921256
ENSMUSG00000003429	Rps11	protein_coding	ribosomal protein S11 [Source:MGI Symbol;Acc:MGI:1351329]	27207	7	45122379	45124439	661	6150.96	-0.132259	-0.72195	0.470325	0.773812
ENSMUSG00000003435	Supt5	protein_coding	suppressor of Ty 5 [Source:MGI Symbol;Acc:MGI:1202400]	20924	7	28314891	28338746	3640	3426.15	0.0625518	0.289295	0.772356	0.93182
ENSMUSG00000003436	Dll3	protein_coding	delta-like 3 (Drosophila) [Source:MGI Symbol;Acc:MGI:1096877]	13389	7	28293553	28302238	2618	79.4292	-0.0605368	-0.114356	0.908955	0.981295
ENSMUSG00000003437	Paf1	protein_coding	Paf1, RNA polymerase II complex component [Source:MGI Symbol;Acc:MGI:1923988]	54624	7	28392951	28399388	2003	1383.97	-0.12794	-0.370856	0.710745	0.905318
ENSMUSG00000003438	Timm50	protein_coding	translocase of inner mitochondrial membrane 50 [Source:MGI Symbol;Acc:MGI:1913775]	66525	7	28305516	28312072	1515	1477.57	0.158549	0.656002	0.511823	0.797897
ENSMUSG00000003444	Med29	protein_coding	mediator complex subunit 29 [Source:MGI Symbol;Acc:MGI:1914474]	67224	7	28386146	28392708	1281	366.587	0.0385484	0.129562	0.896913	0.977371
ENSMUSG00000003452	Bicd1	protein_coding	bicaudal D homolog 1 (Drosophila) [Source:MGI Symbol;Acc:MGI:1101760]	12121	6	149408886	149563329	10443	1272.38	-0.0498201	-0.158723	0.873887	0.970483
ENSMUSG00000003458	Ncstn	protein_coding	nicastrin [Source:MGI Symbol;Acc:MGI:1891700]	59287	1	172066013	172082795	2901	1353.53	-0.53217	-2.37878	0.0173701	0.162763
ENSMUSG00000003464	Pex19	protein_coding	peroxisomal biogenesis factor 19 [Source:MGI Symbol;Acc:MGI:1334458]	19298	1	172126755	172136493	1917	3724.19	0.289115	2.10923	0.0349248	0.243227
ENSMUSG00000003469	Phyhip	protein_coding	phytanoyl-CoA hydroxylase interacting protein [Source:MGI Symbol;Acc:MGI:1860417]	105653	14	70457476	70468832	2838	5763.43	0.384902	1.68422	0.0921394	0.388206
ENSMUSG00000003476	Crhr2	protein_coding	corticotropin releasing hormone receptor 2 [Source:MGI Symbol;Acc:MGI:894312]	12922	6	55090049	55133016	2695	14.3991	0.510878	0.768279	0.442321	0.75632
ENSMUSG00000003477	Inmt	protein_coding	indolethylamine N-methyltransferase [Source:MGI Symbol;Acc:MGI:102963]	21743	6	55170626	55175043	1077	13.3612	0.118977	0.178818	0.858081	0.964986
ENSMUSG00000003484	Cyp4f18	protein_coding	cytochrome P450, family 4, subfamily f, polypeptide 18 [Source:MGI Symbol;Acc:MGI:1919304]	72054	8	71988482	72009626	1702	7.94301	0.197351	0.313789	0.753682	0.923106
ENSMUSG00000003500	Impdh1	protein_coding	inosine 5'-phosphate dehydrogenase 1 [Source:MGI Symbol;Acc:MGI:96567]	23917	6	29200434	29216364	2471	3365.19	0.40043	1.51213	0.130501	0.461496
ENSMUSG00000003505	Psg18	protein_coding	pregnancy specific glycoprotein 18 [Source:MGI Symbol;Acc:MGI:1347251]	26438	7	18345422	18355009	831	0.0396804	-0.0283432	-0.120626	0.903987
ENSMUSG00000003518	Dusp3	protein_coding	dual specificity phosphatase 3 (vaccinia virus phosphatase VH1-related) [Source:MGI Symbol;Acc:MGI:1919599]	72349	11	101971143	101987013	4084	1894.71	0.426656	1.60195	0.109167	0.423696
ENSMUSG00000003526	Prodh	protein_coding	proline dehydrogenase [Source:MGI Symbol;Acc:MGI:97770]	19125	16	18060357	18090203	677	270.617	-0.584163	-1.73672	0.0824358	0.367175
ENSMUSG00000003527	Dgcr14	protein_coding	DiGeorge syndrome critical region gene 14 [Source:MGI Symbol;Acc:MGI:107854]	27886	16	17900711	17911348	2819	803.539	0.271815	1.09993	0.271361	0.625197
ENSMUSG00000003528	Slc25a1	protein_coding	solute carrier family 25 (mitochondrial carrier, citrate transporter), member 1 [Source:MGI Symbol;Acc:MGI:1345283]	13358	16	17925211	17928219	1678	6271.45	0.237591	0.894602	0.371	0.708728
ENSMUSG00000003531	Dgcr6	protein_coding	DiGeorge syndrome critical region gene 6 [Source:MGI Symbol;Acc:MGI:1202877]	13353	16	18052860	18071632	1280	2784.92	-0.302928	-1.1789	0.238439	0.591707
ENSMUSG00000003534	Ddr1	protein_coding	discoidin domain receptor family, member 1 [Source:MGI Symbol;Acc:MGI:99216]	12305	17	35681567	35704621	3769	2800.02	-0.567268	-2.10916	0.0349306	0.243227
ENSMUSG00000003541	Ier3	protein_coding	immediate early response 3 [Source:MGI Symbol;Acc:MGI:104814]	15937	17	35821684	35822923	1131	764.524	0.0406305	0.138231	0.890058	0.974901
ENSMUSG00000003545	Fosb	protein_coding	FBJ osteosarcoma oncogene B [Source:MGI Symbol;Acc:MGI:95575]	14282	7	19302696	19310051	3782	110.417	-0.281663	-0.735745	0.461886	0.768026
ENSMUSG00000003546	Klc4	protein_coding	kinesin light chain 4 [Source:MGI Symbol;Acc:MGI:1922014]	74764	17	46630631	46645144	2322	778.33	-0.12161	-0.469726	0.638551	0.872059
ENSMUSG00000003549	Ercc1	protein_coding	excision repair cross-complementing rodent repair deficiency, complementation group 1 [Source:MGI Symbol;Acc:MGI:95412]	13870	7	19344778	19356524	1375	852.651	0.0592756	0.249226	0.803186	0.943984
ENSMUSG00000003555	Cyp17a1	protein_coding	cytochrome P450, family 17, subfamily a, polypeptide 1 [Source:MGI Symbol;Acc:MGI:88586]	13074	19	46667165	46672974	1815	1.29635	0.216941	0.323688	0.746174
ENSMUSG00000003559	As3mt	protein_coding	arsenic (+3 oxidation state) methyltransferase [Source:MGI Symbol;Acc:MGI:1929882]	57344	19	46707443	46741095	1751	488.617	-0.389325	-1.37702	0.168507	0.514003
ENSMUSG00000003573	Homer3	protein_coding	homer scaffolding protein 3 [Source:MGI Symbol;Acc:MGI:1347359]	26558	8	70282827	70294361	880	246.078	-0.433424	-1.32878	0.18392	0.530736
ENSMUSG00000003575	Crtc1	protein_coding	CREB regulated transcription coactivator 1 [Source:MGI Symbol;Acc:MGI:2142523]	382056	8	70382355	70439579	5683	1709.32	0.183135	0.806484	0.419964	0.741794
ENSMUSG00000003581	Rnf215	protein_coding	ring finger protein 215 [Source:MGI Symbol;Acc:MGI:1918923]	71673	11	4135202	4141172	1874	490.942	-0.246655	-0.903671	0.36617	0.704082
ENSMUSG00000003585	Sec14l2	protein_coding	SEC14-like lipid binding 2 [Source:MGI Symbol;Acc:MGI:1915065]	67815	11	4097039	4123415	2631	977.542	-0.0982753	-0.376224	0.706751	0.903421
ENSMUSG00000003604	Aven	protein_coding	apoptosis, caspase activation inhibitor [Source:MGI Symbol;Acc:MGI:1921518]	74268	2	112492964	112634573	4735	1305.15	0.244451	1.25808	0.208363	0.560476
ENSMUSG00000003617	Cp	protein_coding	ceruloplasmin [Source:MGI Symbol;Acc:MGI:88476]	12870	3	19957054	20009145	4029	228.79	-0.6128	-1.11539	0.264684	0.619182
ENSMUSG00000003623	Crot	protein_coding	carnitine O-octanoyltransferase [Source:MGI Symbol;Acc:MGI:1921364]	74114	5	8966033	8997324	2996	891.739	-0.0518827	-0.206823	0.836148	0.957565
ENSMUSG00000003644	Rps6ka1	protein_coding	ribosomal protein S6 kinase polypeptide 1 [Source:MGI Symbol;Acc:MGI:104558]	20111	4	133847290	133887797	3135	680.33	-0.177998	-0.7759	0.437808	0.754016
ENSMUSG00000003657	Calb2	protein_coding	calbindin 2 [Source:MGI Symbol;Acc:MGI:101914]	12308	8	110137502	110168210	1080	10833.7	0.093776	0.413799	0.679021	0.890786
ENSMUSG00000003660	Snrnp200	protein_coding	small nuclear ribonucleoprotein 200 (U5) [Source:MGI Symbol;Acc:MGI:2444401]	320632	2	127208386	127240451	2923	1239.94	0.173695	0.920042	0.357551	0.696511
ENSMUSG00000003662	Ciao1	protein_coding	cytosolic iron-sulfur protein assembly 1 [Source:MGI Symbol;Acc:MGI:1346998]	26371	2	127240938	127247816	3075	2130.16	0.0973374	0.430789	0.666622	0.884227
ENSMUSG00000003665	Has1	protein_coding	hyaluronan synthase1 [Source:MGI Symbol;Acc:MGI:106590]	15116	17	17843328	17855188	2090	33.3317	0.021992	0.0452592	0.963901	0.999242
ENSMUSG00000003680	Taf6l	protein_coding	TATA-box binding protein associated factor 6 like [Source:MGI Symbol;Acc:MGI:2444957]	67706	19	8772522	8786417	2203	459.567	-0.168673	-0.692431	0.488667	0.784667
ENSMUSG00000003721	Insig2	protein_coding	insulin induced gene 2 [Source:MGI Symbol;Acc:MGI:1920249]	72999	1	121304353	121332589	1204	2353.26	-0.0305929	-0.242272	0.808569	0.946343
ENSMUSG00000003731	Kpna6	protein_coding	karyopherin (importin) alpha 6 [Source:MGI Symbol;Acc:MGI:1100836]	16650	4	129643980	129672767	5710	2186.16	-0.255394	-2.10733	0.0350888	0.243642
ENSMUSG00000003746	Man1a	protein_coding	mannosidase 1, alpha [Source:MGI Symbol;Acc:MGI:104677]	17155	10	53904785	54076609	5137	646.979	-0.223657	-0.736185	0.461618	0.768026
ENSMUSG00000003752	Itpkc	protein_coding	inositol 1,4,5-trisphosphate 3-kinase C [Source:MGI Symbol;Acc:MGI:2442554]	233011	7	27207172	27228661	3247	356.608	0.986266	3.42879	0.000606278	0.0206264
ENSMUSG00000003762	Coq8b	protein_coding	coenzyme Q8B [Source:MGI Symbol;Acc:MGI:1924139]	76889	7	27233023	27257950	2181	513.224	0.482442	1.65906	0.0971043	0.399425
ENSMUSG00000003778	Brd8	protein_coding	bromodomain containing 8 [Source:MGI Symbol;Acc:MGI:1925906]	78656	18	34598615	34624601	4468	943.177	-0.124625	-0.742573	0.45774	0.765816
ENSMUSG00000003779	Kif20a	protein_coding	kinesin family member 20A [Source:MGI Symbol;Acc:MGI:1201682]	19348	18	34624624	34633265	3567	27.7511	2.14285	4.07665	4.569e-05	0.00391049
ENSMUSG00000003808	Farsa	protein_coding	phenylalanyl-tRNA synthetase, alpha subunit [Source:MGI Symbol;Acc:MGI:1913840]	66590	8	84856989	84869257	1826	741.131	0.249451	1.15569	0.24781	0.60108
ENSMUSG00000003809	Gcdh	protein_coding	glutaryl-Coenzyme A dehydrogenase [Source:MGI Symbol;Acc:MGI:104541]	270076	8	84886393	84893921	2167	672.105	0.077065	0.460777	0.644959	0.874723
ENSMUSG00000003810	Mast2	protein_coding	microtubule associated serine/threonine kinase 2 [Source:MGI Symbol;Acc:MGI:894676]	17776	4	116306762	116464183	5445	3538.91	0.0715376	0.316503	0.75162	0.922237
ENSMUSG00000003812	Dnase2a	protein_coding	deoxyribonuclease II alpha [Source:MGI Symbol;Acc:MGI:1329019]	13423	8	84908560	84922915	1715	129.986	0.964315	2.44395	0.0145276	0.146735
ENSMUSG00000003813	Rad23a	protein_coding	RAD23 homolog A, nucleotide excision repair protein [Source:MGI Symbol;Acc:MGI:105126]	19358	8	84834019	84840665	725	1300.41	0.547196	1.96692	0.049193	0.288146
ENSMUSG00000003814	Calr	protein_coding	calreticulin [Source:MGI Symbol;Acc:MGI:88252]	12317	8	84841850	84846934	2184	8658.85	0.0515776	0.314123	0.753427	0.923106
ENSMUSG00000003824	Syce2	protein_coding	synaptonemal complex central element protein 2 [Source:MGI Symbol;Acc:MGI:1919096]	71846	8	84872111	84888221	1686	47.9781	0.319976	0.593162	0.553073	0.823525
ENSMUSG00000003847	Nfat5	protein_coding	nuclear factor of activated T cells 5 [Source:MGI Symbol;Acc:MGI:1859333]	54446	8	107293470	107379517	13443	1526.21	-0.126841	-0.518931	0.603809	0.853905
ENSMUSG00000003848	Nob1	protein_coding	NIN1/RPN12 binding protein 1 homolog [Source:MGI Symbol;Acc:MGI:1914869]	67619	8	107412486	107425051	2137	865.355	0.736395	3.1899	0.00142324	0.0358205
ENSMUSG00000003849	Nqo1	protein_coding	NAD(P)H dehydrogenase, quinone 1 [Source:MGI Symbol;Acc:MGI:103187]	18104	8	107388225	107403206	1553	295.325	0.503834	1.94275	0.0520468	0.295556
ENSMUSG00000003863	Ppfia3	protein_coding	protein tyrosine phosphatase, receptor type, f polypeptide (PTPRF), interacting protein (liprin), alpha 3 [Source:MGI Symbol;Acc:MGI:1924037]	76787	7	45339122	45367019	4575	1970.67	0.228623	0.858587	0.390569	0.722185
ENSMUSG00000003865	Gys1	protein_coding	glycogen synthase 1, muscle [Source:MGI Symbol;Acc:MGI:101805]	14936	7	45434844	45456619	3678	704.349	-0.101172	-0.343056	0.731556	0.914709
ENSMUSG00000003868	Ruvbl2	protein_coding	RuvB-like protein 2 [Source:MGI Symbol;Acc:MGI:1342299]	20174	7	45421760	45438096	2312	861.589	0.234271	0.893171	0.371766	0.709228
ENSMUSG00000003872	Lin7b	protein_coding	lin-7 homolog B (C. elegans) [Source:MGI Symbol;Acc:MGI:1330858]	22342	7	45367891	45370583	388	1825.14	0.150383	0.401036	0.688394	0.895094
ENSMUSG00000003873	Bax	protein_coding	BCL2-associated X protein [Source:MGI Symbol;Acc:MGI:99702]	12028	7	45461697	45466898	801	1321.09	-0.0170822	-0.0669469	0.946624	0.993794
ENSMUSG00000003882	Il7r	protein_coding	interleukin 7 receptor [Source:MGI Symbol;Acc:MGI:96562]	16197	15	9506161	9529876	3208	7.88256	-0.94574	-1.39092	0.164249	0.506778
ENSMUSG00000003923	Tfam	protein_coding	transcription factor A, mitochondrial [Source:MGI Symbol;Acc:MGI:107810]	21780	10	71225464	71238280	4167	1589.83	0.0798801	0.524947	0.59962	0.851289
ENSMUSG00000003929	Zfp81	protein_coding	zinc finger protein 81 [Source:MGI Symbol;Acc:MGI:1890752]	224694	17	33329342	33358878	6639	318.258	-0.879648	-2.67407	0.00749375	0.0982441
ENSMUSG00000003934	Efnb3	protein_coding	ephrin B3 [Source:MGI Symbol;Acc:MGI:109196]	13643	11	69554092	69560205	3183	5567.62	-0.981204	-2.89904	0.00374304	0.0654209
ENSMUSG00000003948	Mmd	protein_coding	monocyte to macrophage differentiation-associated [Source:MGI Symbol;Acc:MGI:1914718]	67468	11	90249456	90278589	1654	2134.22	-0.581151	-2.47561	0.0133008	0.13933
ENSMUSG00000003949	Hlf	protein_coding	hepatic leukemia factor [Source:MGI Symbol;Acc:MGI:96108]	217082	11	90336536	90390895	5642	1663.36	-0.6028	-2.03204	0.0421493	0.267597
ENSMUSG00000003955	Fam162a	protein_coding	family with sequence similarity 162, member A [Source:MGI Symbol;Acc:MGI:1917436]	70186	16	36043844	36071515	635	3121.12	0.0508104	0.240492	0.809949	0.946884
ENSMUSG00000003970	Rpl8	protein_coding	ribosomal protein L8 [Source:MGI Symbol;Acc:MGI:1350927]	26961	15	76904071	76906318	862	13695.3	0.0728609	0.293321	0.769277	0.930746
ENSMUSG00000003974	Grm3	protein_coding	glutamate receptor, metabotropic 3 [Source:MGI Symbol;Acc:MGI:1351340]	108069	5	9485541	9725170	3049	367.539	-0.246184	-0.558666	0.576389	0.837948
ENSMUSG00000003992	Ssbp2	protein_coding	single-stranded DNA binding protein 2 [Source:MGI Symbol;Acc:MGI:1914220]	66970	13	91460283	91703429	3957	2086.95	5.11333e-05	0.000386239	0.999692	1
ENSMUSG00000004018	Fancl	protein_coding	Fanconi anemia, complementation group L [Source:MGI Symbol;Acc:MGI:1914280]	67030	11	26386135	26471876	2724	126.283	0.308469	1.11726	0.263881	0.618452
ENSMUSG00000004031	Brinp2	protein_coding	bone morphogenic protein/retinoic acid inducible neural-specific 2 [Source:MGI Symbol;Acc:MGI:2443333]	240843	1	158245269	158356326	4906	714.536	-0.175684	-0.927896	0.353461	0.693865
ENSMUSG00000004032	Gstm5	protein_coding	glutathione S-transferase, mu 5 [Source:MGI Symbol;Acc:MGI:1309466]	14866	3	107895821	107898686	945	4966.86	-0.0257007	-0.136301	0.891583	0.975263
ENSMUSG00000004035	Gstm7	protein_coding	glutathione S-transferase, mu 7 [Source:MGI Symbol;Acc:MGI:1915562]	68312	3	107926334	107931817	1377	1789.5	-1.22187	-3.57779	0.000346511	0.0146967
ENSMUSG00000004038	Gstm3	protein_coding	glutathione S-transferase, mu 3 [Source:MGI Symbol;Acc:MGI:106026]	14864	3	107963696	107969283	1311	1.9409	0.198827	0.294588	0.768309
ENSMUSG00000004040	Stat3	protein_coding	signal transducer and activator of transcription 3 [Source:MGI Symbol;Acc:MGI:103038]	20848	11	100885098	100939540	6042	2563.83	0.423398	2.07374	0.0381036	0.253572
ENSMUSG00000004043	Stat5a	protein_coding	signal transducer and activator of transcription 5A [Source:MGI Symbol;Acc:MGI:103036]	20850	11	100859351	100885169	3888	56.6646	0.54779	1.25611	0.209075	0.561097
ENSMUSG00000004044	Ptrf	protein_coding	polymerase I and transcript release factor [Source:MGI Symbol;Acc:MGI:1277968]	19285	11	100956733	100970887	3491	509.504	-0.943926	-2.50252	0.0123314	0.132595
ENSMUSG00000004054	Map3k11	protein_coding	mitogen-activated protein kinase kinase kinase 11 [Source:MGI Symbol;Acc:MGI:1346880]	26403	19	5689131	5702862	3801	797.948	-0.0522203	-0.15685	0.875363	0.970853
ENSMUSG00000004056	Akt2	protein_coding	thymoma viral proto-oncogene 2 [Source:MGI Symbol;Acc:MGI:104874]	11652	7	27591552	27640826	4544	947.511	-0.217905	-1.02196	0.306801	0.658003
ENSMUSG00000004069	Dnaja3	protein_coding	DnaJ heat shock protein family (Hsp40) member A3 [Source:MGI Symbol;Acc:MGI:1933786]	83945	16	4639989	4707695	487	2281.3	-0.0510551	-0.486982	0.626271	0.865308
ENSMUSG00000004070	Hmox2	protein_coding	heme oxygenase 2 [Source:MGI Symbol;Acc:MGI:109373]	15369	16	4726361	4766742	354	2346.94	0.668051	2.89293	0.0038167	0.0661848
ENSMUSG00000004071	Cdip1	protein_coding	cell death inducing Trp53 target 1 [Source:MGI Symbol;Acc:MGI:1913876]	66626	16	4750348	4790292	739	12461.1	0.0720826	0.496606	0.619467	0.861597
ENSMUSG00000004085	Map3k20	protein_coding	mitogen-activated protein kinase kinase kinase 20 [Source:MGI Symbol;Acc:MGI:2443258]	65964	2	72285637	72442610	3334	588.74	-0.0918231	-0.396604	0.691659	0.896686
ENSMUSG00000004096	Cwc15	protein_coding	CWC15 spliceosome-associated protein [Source:MGI Symbol;Acc:MGI:1913320]	66070	9	14500617	14510577	1111	3826.8	0.16704	0.836697	0.402763	0.731081
ENSMUSG00000004098	Col5a3	protein_coding	collagen, type V, alpha 3 [Source:MGI Symbol;Acc:MGI:1858212]	53867	9	20770050	20815067	6119	69.6212	-1.05896	-1.71438	0.086459	0.377178
ENSMUSG00000004099	Dnmt1	protein_coding	DNA methyltransferase (cytosine-5) 1 [Source:MGI Symbol;Acc:MGI:94912]	13433	9	20907209	20959888	5870	660.679	-0.128171	-0.442088	0.658425	0.8807
ENSMUSG00000004100	Ppan	protein_coding	peter pan homolog (Drosophila) [Source:MGI Symbol;Acc:MGI:2178445]	235036	9	20888175	20892178	1670	375.255	0.123608	0.325262	0.744982	0.920137
ENSMUSG00000004105	Angptl2	protein_coding	angiopoietin-like 2 [Source:MGI Symbol;Acc:MGI:1347002]	26360	2	33216069	33247717	3339	349.736	-0.744414	-2.64386	0.00819654	0.10374
ENSMUSG00000004110	Cacna1e	protein_coding	calcium channel, voltage-dependent, R type, alpha 1E subunit [Source:MGI Symbol;Acc:MGI:106217]	12290	1	154390731	154884501	14921	884.483	-0.84679	-2.89745	0.00376211	0.0656127
ENSMUSG00000004113	Cacna1b	protein_coding	calcium channel, voltage-dependent, N type, alpha 1B subunit [Source:MGI Symbol;Acc:MGI:88296]	12287	2	24603887	24763152	9655	735.391	-0.585512	-2.2756	0.0228703	0.19226
ENSMUSG00000004127	Trmt10a	protein_coding	tRNA methyltransferase 10A [Source:MGI Symbol;Acc:MGI:1920421]	108943	3	138143448	138159821	4025	481.381	0.425939	1.96684	0.0492018	0.288146
ENSMUSG00000004151	Etv1	protein_coding	ets variant 1 [Source:MGI Symbol;Acc:MGI:99254]	14009	12	38779380	38868215	2032	1067.79	-0.18728	-0.46308	0.643307	0.873703
ENSMUSG00000004187	Kifc2	protein_coding	kinesin family member C2 [Source:MGI Symbol;Acc:MGI:109187]	16581	15	76660641	76668196	3143	2775.03	-0.556894	-2.06722	0.038713	0.255401
ENSMUSG00000004207	Psap	protein_coding	prosaposin [Source:MGI Symbol;Acc:MGI:97783]	19156	10	60277627	60302597	2646	38448.7	0.131695	0.649865	0.515779	0.800533
ENSMUSG00000004221	Ikbkg	protein_coding	inhibitor of kappaB kinase gamma [Source:MGI Symbol;Acc:MGI:1338074]	16151	X	74393290	74453854	622	1257.53	0.154339	0.714138	0.475142	0.777252
ENSMUSG00000004231	Pax2	protein_coding	paired box 2 [Source:MGI Symbol;Acc:MGI:97486]	18504	19	44756045	44837871	4358	405.636	-0.506878	-1.55522	0.119895	0.442613
ENSMUSG00000004233	Wars2	protein_coding	tryptophanyl tRNA synthetase 2 (mitochondrial) [Source:MGI Symbol;Acc:MGI:1917810]	70560	3	99141068	99239186	4410	121.927	-1.00309	-3.34333	0.000827803	0.0252791
ENSMUSG00000004263	Atn1	protein_coding	atrophin 1 [Source:MGI Symbol;Acc:MGI:104725]	13498	6	124742544	124756524	4433	3377.3	0.533293	1.78256	0.0746584	0.353103
ENSMUSG00000004264	Phb2	protein_coding	prohibitin 2 [Source:MGI Symbol;Acc:MGI:102520]	12034	6	124712336	124716950	593	2028.27	0.212696	1.11539	0.264682	0.619182
ENSMUSG00000004266	Ptpn6	protein_coding	protein tyrosine phosphatase, non-receptor type 6 [Source:MGI Symbol;Acc:MGI:96055]	15170	6	124720707	124738714	2219	85.2333	0.241791	0.454378	0.649556	0.87602
ENSMUSG00000004267	Eno2	protein_coding	enolase 2, gamma neuronal [Source:MGI Symbol;Acc:MGI:95394]	13807	6	124760053	124769673	2614	40637.2	0.340257	1.86153	0.0626688	0.324674
ENSMUSG00000004268	Emg1	protein_coding	EMG1 N1-specific pseudouridine methyltransferase [Source:MGI Symbol;Acc:MGI:1315195]	14791	6	124704085	124712178	4329	1415.35	-0.0669245	-0.381051	0.703165	0.902044
ENSMUSG00000004270	Lpcat3	protein_coding	lysophosphatidylcholine acyltransferase 3 [Source:MGI Symbol;Acc:MGI:1315211]	14792	6	124663027	124704418	2373	261.004	-0.722802	-2.44542	0.0144684	0.146573
ENSMUSG00000004285	Atp6v1f	protein_coding	ATPase, H+ transporting, lysosomal V1 subunit F [Source:MGI Symbol;Acc:MGI:1913394]	66144	6	29467718	29470512	703	5499.24	-0.0757238	-0.280983	0.778723	0.93361
ENSMUSG00000004296	Il12b	protein_coding	interleukin 12b [Source:MGI Symbol;Acc:MGI:96540]	16160	11	44400063	44414033	1861	0.411672	0	0	1
ENSMUSG00000004317	Clcn5	protein_coding	chloride channel, voltage-sensitive 5 [Source:MGI Symbol;Acc:MGI:99486]	12728	X	7153810	7319358	8390	1094.01	0.154746	0.925868	0.354514	0.694528
ENSMUSG00000004319	Clcn3	protein_coding	chloride channel, voltage-sensitive 3 [Source:MGI Symbol;Acc:MGI:103555]	12725	8	60910389	60983300	5684	5273.1	-0.343962	-1.46973	0.141635	0.478484
ENSMUSG00000004328	Hif3a	protein_coding	hypoxia inducible factor 3, alpha subunit [Source:MGI Symbol;Acc:MGI:1859778]	53417	7	17031507	17062427	6402	99.2143	-3.19992	-5.40485	6.48631e-08	5.89513e-05
ENSMUSG00000004341	Gpx6	protein_coding	glutathione peroxidase 6 [Source:MGI Symbol;Acc:MGI:1922762]	75512	13	21312217	21319624	1244	0.941997	0	0
ENSMUSG00000004344	Gpx5	protein_coding	glutathione peroxidase 5 [Source:MGI Symbol;Acc:MGI:104886]	14780	13	21286429	21292731	1674	0.00839357	0	0	1
ENSMUSG00000004347	Pde1c	protein_coding	phosphodiesterase 1C [Source:MGI Symbol;Acc:MGI:108413]	18575	6	56069804	56569103	3907	583.085	0.430331	1.6422	0.100548	0.405935
ENSMUSG00000004356	Utp20	protein_coding	UTP20 small subunit processome component [Source:MGI Symbol;Acc:MGI:1917933]	70683	10	88746607	88826804	8821	263.81	-0.11141	-0.328647	0.742423	0.91887
ENSMUSG00000004359	Spic	protein_coding	Spi-C transcription factor (Spi-1/PU.1 related) [Source:MGI Symbol;Acc:MGI:1341168]	20728	10	88674772	88685015	1763	3.87125	-0.830272	-1.22086	0.222139	0.575974
ENSMUSG00000004360	9330159F19Rik	protein_coding	RIKEN cDNA 9330159F19 gene [Source:MGI Symbol;Acc:MGI:3036239]	212448	10	29211606	29230779	5681	2164.28	-0.0748739	-0.308156	0.757964	0.925205
ENSMUSG00000004364	Cul3	protein_coding	cullin 3 [Source:MGI Symbol;Acc:MGI:1347360]	26554	1	80264923	80340480	4709	4869.6	-0.206659	-0.835999	0.403155	0.731114
ENSMUSG00000004366	Sst	protein_coding	somatostatin [Source:MGI Symbol;Acc:MGI:98326]	20604	16	23889581	23890844	599	5085.19	-0.0861824	-0.286336	0.774621	0.932359
ENSMUSG00000004371	Il11	protein_coding	interleukin 11 [Source:MGI Symbol;Acc:MGI:107613]	16156	7	4772373	4782857	1949	5.89698	-0.513356	-0.791299	0.428769	0.747283
ENSMUSG00000004383	Large1	protein_coding	LARGE xylosyl- and glucuronyltransferase 1 [Source:MGI Symbol;Acc:MGI:1342270]	16795	8	72814599	73353540	4647	1973.5	0.0248541	0.175864	0.860401	0.965977
ENSMUSG00000004393	Ddx56	protein_coding	DEAD (Asp-Glu-Ala-Asp) box polypeptide 56 [Source:MGI Symbol;Acc:MGI:1277172]	52513	11	6258919	6267772	1956	1631.26	0.435979	1.90361	0.0569614	0.309596
ENSMUSG00000004394	Tmed4	protein_coding	transmembrane p24 trafficking protein 4 [Source:MGI Symbol;Acc:MGI:1915070]	103694	11	6270369	6274870	2003	2910.88	0.0387469	0.339189	0.734467	0.915673
ENSMUSG00000004415	Col26a1	protein_coding	collagen, type XXVI, alpha 1 [Source:MGI Symbol;Acc:MGI:2155345]	140709	5	136741759	136883209	2724	45.8107	0.655132	1.15058	0.249903	0.603601
ENSMUSG00000004446	Bid	protein_coding	BH3 interacting domain death agonist [Source:MGI Symbol;Acc:MGI:108093]	12122	6	120891930	120916853	2415	449.658	0.0826957	0.340824	0.733236	0.915035
ENSMUSG00000004451	Ralb	protein_coding	v-ral simian leukemia viral oncogene B [Source:MGI Symbol;Acc:MGI:1927244]	64143	1	119470305	119504794	2289	1257.27	-0.0911897	-0.595553	0.551474	0.822428
ENSMUSG00000004455	Ppp1cc	protein_coding	protein phosphatase 1, catalytic subunit, gamma isoform [Source:MGI Symbol;Acc:MGI:104872]	19047	5	122158278	122175273	2384	276.574	-0.339264	-1.361	0.173513	0.518864
ENSMUSG00000004460	Dnajb11	protein_coding	DnaJ heat shock protein family (Hsp40) member B11 [Source:MGI Symbol;Acc:MGI:1915088]	67838	16	22857845	22879634	1927	1752.23	-0.128658	-0.884735	0.3763	0.712366
ENSMUSG00000004462	Tbccd1	protein_coding	TBCC domain containing 1 [Source:MGI Symbol;Acc:MGI:1917823]	70573	16	22813215	22857569	2702	452.549	-0.213511	-0.806253	0.420097	0.741794
ENSMUSG00000004473	Clec11a	protein_coding	C-type lectin domain family 11, member a [Source:MGI Symbol;Acc:MGI:1298219]	20256	7	44302687	44306902	2978	72.2012	0.576525	1.10036	0.271174	0.625001
ENSMUSG00000004500	Zfp324	protein_coding	zinc finger protein 324 [Source:MGI Symbol;Acc:MGI:2444641]	243834	7	12965838	12974236	4315	204.315	0.181515	0.514377	0.606988	0.855796
ENSMUSG00000004508	Gab2	protein_coding	growth factor receptor bound protein 2-associated protein 2 [Source:MGI Symbol;Acc:MGI:1333854]	14389	7	97081586	97308946	6168	835.658	0.396341	1.22916	0.219013	0.572527
ENSMUSG00000004530	Coro1c	protein_coding	coronin, actin binding protein 1C [Source:MGI Symbol;Acc:MGI:1345964]	23790	5	113842436	113908758	3136	1835.41	0.0338271	0.14798	0.882359	0.972082
ENSMUSG00000004535	Tax1bp1	protein_coding	Tax1 (human T cell leukemia virus type I) binding protein 1 [Source:MGI Symbol;Acc:MGI:1289308]	52440	6	52713729	52766780	3285	4945.86	0.0981891	0.488594	0.625129	0.864875
ENSMUSG00000004540	Psg17	protein_coding	pregnancy specific glycoprotein 17 [Source:MGI Symbol;Acc:MGI:1347250]	26437	7	18813937	18821607	2100	0.263962	0	0	1
ENSMUSG00000004542	Psg19	protein_coding	pregnancy specific glycoprotein 19 [Source:MGI Symbol;Acc:MGI:1347252]	26439	7	18789567	18798520	2105	0.0763583	0	0	1
ENSMUSG00000004552	Ctse	protein_coding	cathepsin E [Source:MGI Symbol;Acc:MGI:107361]	13034	1	131638306	131675505	2126	25.1773	-0.0887012	-0.131189	0.895625	0.977282
ENSMUSG00000004558	Ndrg2	protein_coding	N-myc downstream regulated gene 2 [Source:MGI Symbol;Acc:MGI:1352498]	29811	14	51905271	51913488	2157	15874	-0.25474	-1.02909	0.303439	0.65443
ENSMUSG00000004561	Mettl17	protein_coding	methyltransferase like 17 [Source:MGI Symbol;Acc:MGI:1098577]	52535	14	51884842	51893039	1623	381.42	0.440716	1.55736	0.119385	0.44193
ENSMUSG00000004562	Arhgef40	protein_coding	Rho guanine nucleotide exchange factor (GEF) 40 [Source:MGI Symbol;Acc:MGI:2685515]	268739	14	51984719	52006251	751	752.756	-0.119954	-0.333892	0.738461	0.916704
ENSMUSG00000004565	Pnpla6	protein_coding	patatin-like phospholipase domain containing 6 [Source:MGI Symbol;Acc:MGI:1354723]	50767	8	3515384	3544267	4438	1599.35	0.0360999	0.155424	0.876487	0.971157
ENSMUSG00000004567	Mcoln1	protein_coding	mucolipin 1 [Source:MGI Symbol;Acc:MGI:1890498]	94178	8	3500457	3515232	2065	1637.98	0.00625993	0.0271505	0.97834	1
ENSMUSG00000004568	Arhgef18	protein_coding	rho/rac guanine nucleotide exchange factor (GEF) 18 [Source:MGI Symbol;Acc:MGI:2142567]	102098	8	3393006	3456601	3843	913.121	0.202988	0.71271	0.476025	0.777728
ENSMUSG00000004591	Pkn2	protein_coding	protein kinase N2 [Source:MGI Symbol;Acc:MGI:109211]	109333	3	142790902	142882004	6207	430.563	0.335929	0.874573	0.381806	0.716042
ENSMUSG00000004609	Cd33	protein_coding	CD33 antigen [Source:MGI Symbol;Acc:MGI:99440]	12489	7	43524216	43544428	5728	39.488	-0.216798	-0.359569	0.71917	0.909072
ENSMUSG00000004610	Etfb	protein_coding	electron transferring flavoprotein, beta polypeptide [Source:MGI Symbol;Acc:MGI:106098]	110826	7	43444083	43457800	893	2262.22	0.128215	0.515395	0.606277	0.855398
ENSMUSG00000004612	Nkg7	protein_coding	natural killer cell group 7 sequence [Source:MGI Symbol;Acc:MGI:1931250]	72310	7	43437073	43438249	881	5.80624	0.504962	0.767608	0.44272	0.756484
ENSMUSG00000004613	Lim2	protein_coding	lens intrinsic membrane protein 2 [Source:MGI Symbol;Acc:MGI:104698]	233187	7	43430088	43435996	884	0
ENSMUSG00000004626	Stxbp2	protein_coding	syntaxin binding protein 2 [Source:MGI Symbol;Acc:MGI:107370]	20911	8	3630955	3643644	2908	135.018	-0.0579563	-0.118169	0.905933	0.980725
ENSMUSG00000004630	Pcp2	protein_coding	Purkinje cell protein 2 (L7) [Source:MGI Symbol;Acc:MGI:97508]	18545	8	3623371	3625545	504	11.2998	-0.549536	-0.813129
ENSMUSG00000004631	Sgce	protein_coding	sarcoglycan, epsilon [Source:MGI Symbol;Acc:MGI:1329042]	20392	6	4674350	4747207	1776	712.993	-0.713317	-3.69307	0.000221564	0.0109838
ENSMUSG00000004633	Chn2	protein_coding	chimerin 2 [Source:MGI Symbol;Acc:MGI:1917243]	69993	6	54039554	54301810	672	1147.41	-1.0174	-3.20516	0.00134985	0.0347214
ENSMUSG00000004637	Wwox	protein_coding	WW domain-containing oxidoreductase [Source:MGI Symbol;Acc:MGI:1931237]	80707	8	114439655	115352708	2244	1132.8	0.0610782	0.351799	0.724989	0.911444
ENSMUSG00000004642	Slbp	protein_coding	stem-loop binding protein [Source:MGI Symbol;Acc:MGI:108402]	20492	5	33634952	33652574	1027	1061.13	0.607403	2.61398	0.0089495	0.109768
ENSMUSG00000004651	Tyr	protein_coding	tyrosinase [Source:MGI Symbol;Acc:MGI:98880]	22173	7	87424771	87493512	6042	6.82298	0	0
ENSMUSG00000004654	Ghrhr	protein_coding	growth hormone releasing hormone receptor [Source:MGI Symbol;Acc:MGI:95710]	14602	6	55376295	55388530	2565	0.120255	-0.0539836	-0.229749	0.818287
ENSMUSG00000004655	Aqp1	protein_coding	aquaporin 1 [Source:MGI Symbol;Acc:MGI:103201]	11826	6	55336432	55348555	2627	51.1755	0.525193	0.900803	0.367693	0.705448
ENSMUSG00000004661	Arid3b	protein_coding	AT rich interactive domain 3B (BRIGHT-like) [Source:MGI Symbol;Acc:MGI:1930768]	56380	9	57790353	57836793	1259	70.4298	-0.878883	-1.93155	0.0534153	0.299145
ENSMUSG00000004665	Cnn2	protein_coding	calponin 2 [Source:MGI Symbol;Acc:MGI:105093]	12798	10	79988584	79996062	2460	177.276	-0.540914	-1.04834	0.294482	0.646479
ENSMUSG00000004667	Polr2e	protein_coding	polymerase (RNA) II (DNA directed) polypeptide E [Source:MGI Symbol;Acc:MGI:1913670]	66420	10	80035949	80039795	792	2309.08	0.0862986	0.281573	0.778271	0.933552
ENSMUSG00000004668	Abca13	protein_coding	ATP-binding cassette, sub-family A (ABC1), member 13 [Source:MGI Symbol;Acc:MGI:2388707]	268379	11	9191942	9684259	16011	4.29034	0.457979	0.688901	0.490885	0.785774
ENSMUSG00000004677	Myo9b	protein_coding	myosin IXb [Source:MGI Symbol;Acc:MGI:106624]	17925	8	71272714	71360713	6316	635.971	0.119982	0.350954	0.725623	0.911974
ENSMUSG00000004698	Hdac9	protein_coding	histone deacetylase 9 [Source:MGI Symbol;Acc:MGI:1931221]	79221	12	34047580	34917095	7940	456.667	-0.237768	-0.74996	0.453279	0.76263
ENSMUSG00000004707	Ly9	protein_coding	lymphocyte antigen 9 [Source:MGI Symbol;Acc:MGI:96885]	17085	1	171588624	171607410	2488	9.3865	-1.36908	-2.0598	0.0394178	0.258258
ENSMUSG00000004709	Cd244	protein_coding	CD244 natural killer cell receptor 2B4 [Source:MGI Symbol;Acc:MGI:109294]	18106	1	171559193	171609746	3760	1.48944	-1.23781	-1.83356	0.0667199
ENSMUSG00000004730	Adgre1	protein_coding	adhesion G protein-coupled receptor E1 [Source:MGI Symbol;Acc:MGI:106912]	13733	17	57358686	57483529	3245	74.2539	-0.307252	-0.583922	0.559273	0.827952
ENSMUSG00000004748	Mtfp1	protein_coding	mitochondrial fission process 1 [Source:MGI Symbol;Acc:MGI:1916686]	67900	11	4091480	4095445	1411	1870.28	0.128047	0.630401	0.528432	0.807887
ENSMUSG00000004768	Rab23	protein_coding	RAB23, member RAS oncogene family [Source:MGI Symbol;Acc:MGI:99833]	19335	1	33719887	33742564	444	829.103	-0.395025	-1.14312	0.252988	0.607031
ENSMUSG00000004771	Rab11a	protein_coding	RAB11A, member RAS oncogene family [Source:MGI Symbol;Acc:MGI:1858202]	53869	9	64715299	64737758	2336	9635.39	-0.110795	-0.53651	0.591606	0.847702
ENSMUSG00000004788	Eif2b2	protein_coding	eukaryotic translation initiation factor 2B, subunit 2 beta [Source:MGI Symbol;Acc:MGI:2145118]	217715	12	85219481	85226628	1605	1216.44	0.046455	0.184792	0.853392	0.963762
ENSMUSG00000004789	Dlst	protein_coding	dihydrolipoamide S-succinyltransferase (E2 component of 2-oxo-glutarate complex) [Source:MGI Symbol;Acc:MGI:1926170]	78920	12	85110833	85134091	2767	5538.8	0.182172	1.11612	0.26437	0.619047
ENSMUSG00000004791	Pgf	protein_coding	placental growth factor [Source:MGI Symbol;Acc:MGI:105095]	18654	12	85166639	85177296	1582	925.714	0.297859	1.21778	0.223306	0.577382
ENSMUSG00000004798	Ulk2	protein_coding	unc-51 like kinase 2 [Source:MGI Symbol;Acc:MGI:1352758]	29869	11	61775649	61855073	5743	2113.91	-0.324802	-1.29023	0.196972	0.548121
ENSMUSG00000004814	Ccl24	protein_coding	chemokine (C-C motif) ligand 24 [Source:MGI Symbol;Acc:MGI:1928953]	56221	5	135569937	135573049	1295	4.2667	0	0	1	1
ENSMUSG00000004815	Dgkq	protein_coding	diacylglycerol kinase, theta [Source:MGI Symbol;Acc:MGI:102918]	110524	5	108646693	108669672	4938	495.359	0.545438	1.50246	0.132978	0.465606
ENSMUSG00000004821	Tmed11	protein_coding	transmembrane p24 trafficking protein 11 [Source:MGI Symbol;Acc:MGI:1914616]	67366	5	108777235	108795363	763	0
ENSMUSG00000004837	Grap	protein_coding	GRB2-related adaptor protein [Source:MGI Symbol;Acc:MGI:1918770]	71520	11	61653265	61672784	1662	69.7823	-1.7678	-3.09467	0.0019703	0.0445559
ENSMUSG00000004842	Pou1f1	protein_coding	POU domain, class 1, transcription factor 1 [Source:MGI Symbol;Acc:MGI:97588]	18736	16	65520511	65535005	1310	0.109863	0	0	1
ENSMUSG00000004843	Chmp2b	protein_coding	charged multivesicular body protein 2B [Source:MGI Symbol;Acc:MGI:1916192]	68942	16	65539133	65562697	1838	3720.34	-0.0516908	-0.197088	0.843759	0.959832
ENSMUSG00000004846	Plod3	protein_coding	procollagen-lysine, 2-oxoglutarate 5-dioxygenase 3 [Source:MGI Symbol;Acc:MGI:1347008]	26433	5	136987019	136996648	3280	626.261	0.23808	0.897579	0.36941	0.70741
ENSMUSG00000004849	Ap1s1	protein_coding	adaptor protein complex AP-1, sigma 1 [Source:MGI Symbol;Acc:MGI:1098244]	11769	5	137034993	137046135	1353	9461.17	0.0744661	0.343188	0.731457	0.914709
ENSMUSG00000004864	Mapk13	protein_coding	mitogen-activated protein kinase 13 [Source:MGI Symbol;Acc:MGI:1346864]	26415	17	28769307	28778698	1392	33.6071	0.125326	0.226721	0.820641	0.951083
ENSMUSG00000004865	Srpk1	protein_coding	serine/arginine-rich protein specific kinase 1 [Source:MGI Symbol;Acc:MGI:106908]	20815	17	28587648	28622521	4465	1665.83	0.494124	2.18595	0.028819	0.218617
ENSMUSG00000004872	Pax3	protein_coding	paired box 3 [Source:MGI Symbol;Acc:MGI:97487]	18505	1	78101267	78197134	3078	22.9713	-0.794175	-1.21305	0.225111	0.57943
ENSMUSG00000004880	Lbr	protein_coding	lamin B receptor [Source:MGI Symbol;Acc:MGI:2138281]	98386	1	181815335	181843046	3510	199.662	-1.08276	-2.37108	0.017736	0.165368
ENSMUSG00000004885	Crabp2	protein_coding	cellular retinoic acid binding protein II [Source:MGI Symbol;Acc:MGI:88491]	12904	3	87948666	87953376	931	116.971	1.1667	2.26618	0.0234405	0.194939
ENSMUSG00000004891	Nes	protein_coding	nestin [Source:MGI Symbol;Acc:MGI:101784]	18008	3	87971078	87980451	1311	120.248	-1.9156	-3.80825	0.000139955	0.00824441
ENSMUSG00000004892	Bcan	protein_coding	brevican [Source:MGI Symbol;Acc:MGI:1096385]	12032	3	87987531	88000230	3141	3134.88	-0.527964	-1.93748	0.0526863	0.297594
ENSMUSG00000004894	Hapln2	protein_coding	hyaluronan and proteoglycan link protein 2 [Source:MGI Symbol;Acc:MGI:2137300]	73940	3	88021750	88027583	2338	2156.88	-1.99273	-4.99078	6.01358e-07	0.000241349
ENSMUSG00000004895	Prcc	protein_coding	papillary renal cell carcinoma (translocation-associated) [Source:MGI Symbol;Acc:MGI:2137738]	94315	3	87858903	87885608	2099	2134.23	0.248971	1.26539	0.205733	0.55722
ENSMUSG00000004896	Rrnad1	protein_coding	ribosomal RNA adenine dimethylase domain containing 1 [Source:MGI Symbol;Acc:MGI:2387197]	229503	3	87922601	87930717	3157	365.272	-0.00109103	-0.00504194	0.995977	1
ENSMUSG00000004897	Hdgf	protein_coding	hepatoma-derived growth factor [Source:MGI Symbol;Acc:MGI:1194494]	15191	3	87906321	87916132	2245	7349.46	0.0777492	0.467573	0.64009	0.87257
ENSMUSG00000004902	Slc25a18	protein_coding	solute carrier family 25 (mitochondrial carrier), member 18 [Source:MGI Symbol;Acc:MGI:1919053]	71803	6	120773578	120794336	1911	991.508	-1.17148	-3.10094	0.00192905	0.0438814
ENSMUSG00000004929	Thop1	protein_coding	thimet oligopeptidase 1 [Source:MGI Symbol;Acc:MGI:1354165]	50492	10	81070035	81082559	2832	893.36	0.359334	1.15076	0.249832	0.603581
ENSMUSG00000004931	Apba3	protein_coding	amyloid beta (A4) precursor protein-binding, family A, member 3 [Source:MGI Symbol;Acc:MGI:1888527]	57267	10	81266960	81273246	2268	396.764	-0.16681	-0.497536	0.618811	0.861084
ENSMUSG00000004933	Matk	protein_coding	megakaryocyte-associated tyrosine kinase [Source:MGI Symbol;Acc:MGI:99259]	17179	10	81252935	81263365	1916	1789.67	-0.0387115	-0.127099	0.898862	0.978256
ENSMUSG00000004934	Pias4	protein_coding	protein inhibitor of activated STAT 4 [Source:MGI Symbol;Acc:MGI:2136940]	59004	10	81153266	81167923	2571	618.618	0.0278133	0.0834224	0.933516	0.989401
ENSMUSG00000004936	Map2k1	protein_coding	mitogen-activated protein kinase kinase 1 [Source:MGI Symbol;Acc:MGI:1346866]	26395	9	64185770	64253631	2436	5558.74	-0.111168	-0.63109	0.527982	0.807521
ENSMUSG00000004937	Sgta	protein_coding	small glutamine-rich tetratricopeptide repeat (TPR)-containing, alpha [Source:MGI Symbol;Acc:MGI:1098703]	52551	10	81044075	81060181	1969	3892.47	0.123879	0.514032	0.607229	0.855796
ENSMUSG00000004939	Nmrk2	protein_coding	nicotinamide riboside kinase 2 [Source:MGI Symbol;Acc:MGI:1916814]	69564	10	81198170	81202051	1854	12.507	-0.115922	-0.174603	0.861392	0.966407
ENSMUSG00000004945	Tmem242	protein_coding	transmembrane protein 242 [Source:MGI Symbol;Acc:MGI:1917794]	70544	17	5410870	5440259	948	3799.41	-0.394265	-1.78044	0.0750037	0.353724
ENSMUSG00000004947	Dtx2	protein_coding	deltex 2, E3 ubiquitin ligase [Source:MGI Symbol;Acc:MGI:1921448]	74198	5	135994800	136032872	2650	286.292	0.705214	2.23527	0.0253995	0.203657
ENSMUSG00000004948	Zp3	protein_coding	zona pellucida glycoprotein 3 [Source:MGI Symbol;Acc:MGI:99215]	22788	5	135980099	135988624	1323	35.399	-0.336198	-0.628844	0.529451	0.80899
ENSMUSG00000004951	Hspb1	protein_coding	heat shock protein 1 [Source:MGI Symbol;Acc:MGI:96240]	15507	5	135887919	135889563	903	1931.25	0.440142	1.41732	0.156388	0.496252
ENSMUSG00000004952	Rasa4	protein_coding	RAS p21 protein activator 4 [Source:MGI Symbol;Acc:MGI:1858600]	54153	5	136083916	136111860	2914	131.911	-1.27169	-2.82193	0.00477358	0.0743653
ENSMUSG00000004961	Syt5	protein_coding	synaptotagmin V [Source:MGI Symbol;Acc:MGI:1926368]	53420	7	4539765	4547541	1750	1168.08	-0.130783	-0.41986	0.674588	0.888925
ENSMUSG00000004980	Hnrnpa2b1	protein_coding	heterogeneous nuclear ribonucleoprotein A2/B1 [Source:MGI Symbol;Acc:MGI:104819]	53379	6	51460932	51469894	1647	12926.6	0.178633	0.73397	0.462967	0.76882
ENSMUSG00000004988	Fxyd4	protein_coding	FXYD domain-containing ion transport regulator 4 [Source:MGI Symbol;Acc:MGI:1889005]	108017	6	117933559	117937692	815	1.12226	-1.02786	-1.57657
ENSMUSG00000004994	Ccdc130	protein_coding	coiled-coil domain containing 130 [Source:MGI Symbol;Acc:MGI:1914986]	67736	8	84257795	84270380	2119	256.48	0.0622816	0.226733	0.820631	0.951083
ENSMUSG00000004996	Mri1	protein_coding	methylthioribose-1-phosphate isomerase 1 [Source:MGI Symbol;Acc:MGI:1915123]	67873	8	84249906	84257326	2819	402.036	-0.182739	-0.632608	0.52699	0.80691
ENSMUSG00000005034	Prkacb	protein_coding	protein kinase, cAMP dependent, catalytic, beta [Source:MGI Symbol;Acc:MGI:97594]	18749	3	146729574	146812990	4347	14432.3	0.0537275	0.308892	0.757404	0.925205
ENSMUSG00000005043	Sgsh	protein_coding	N-sulfoglucosamine sulfohydrolase (sulfamidase) [Source:MGI Symbol;Acc:MGI:1350341]	27029	11	119343425	119355536	4191	176.094	0.772096	2.15047	0.0315179	0.229162
ENSMUSG00000005045	Chd5	protein_coding	chromodomain helicase DNA binding protein 5 [Source:MGI Symbol;Acc:MGI:3036258]	269610	4	152338651	152390194	9122	2597.15	0.165186	0.738848	0.46	0.767242
ENSMUSG00000005054	Cstb	protein_coding	cystatin B [Source:MGI Symbol;Acc:MGI:109514]	13014	10	78425669	78427622	603	2189.84	0.273864	1.05766	0.29021	0.643016
ENSMUSG00000005057	Sh2b2	protein_coding	SH2B adaptor protein 2 [Source:MGI Symbol;Acc:MGI:1345171]	23921	5	136218147	136246556	2797	186.416	0.720217	1.91838	0.0550624	0.304703
ENSMUSG00000005069	Pex5	protein_coding	peroxisomal biogenesis factor 5 [Source:MGI Symbol;Acc:MGI:1098808]	19305	6	124396816	124415067	3051	1030.9	0.150834	0.854855	0.392631	0.723825
ENSMUSG00000005078	Jkamp	protein_coding	JNK1/MAPK8-associated membrane protein [Source:MGI Symbol;Acc:MGI:1915057]	104771	12	72085589	72101461	1874	2228.75	0.252071	1.46619	0.142596	0.480337
ENSMUSG00000005087	Cd44	protein_coding	CD44 antigen [Source:MGI Symbol;Acc:MGI:88338]	12505	2	102811141	102901665	5614	296.998	-0.463885	-0.93571	0.349423	0.690238
ENSMUSG00000005089	Slc1a2	protein_coding	solute carrier family 1 (glial high affinity glutamate transporter), member 2 [Source:MGI Symbol;Acc:MGI:101931]	20511	2	102658659	102790784	11595	9309.1	-1.56954	-3.56674	0.000361457	0.0150628
ENSMUSG00000005102	Eif2ak4	protein_coding	eukaryotic translation initiation factor 2 alpha kinase 4 [Source:MGI Symbol;Acc:MGI:1353427]	27103	2	118388618	118475234	5212	325.975	-0.0478574	-0.197672	0.843301	0.959832
ENSMUSG00000005103	Wdr1	protein_coding	WD repeat domain 1 [Source:MGI Symbol;Acc:MGI:1337100]	22388	5	38526813	38563221	3089	4107.94	0.0187694	0.129889	0.896654	0.977371
ENSMUSG00000005107	Slc2a9	protein_coding	solute carrier family 2 (facilitated glucose transporter), member 9 [Source:MGI Symbol;Acc:MGI:2152844]	117591	5	38349273	38503143	3602	16.2308	1.35778	2.38788	0.0169457	0.161149
ENSMUSG00000005124	Wisp1	protein_coding	WNT1 inducible signaling pathway protein 1 [Source:MGI Symbol;Acc:MGI:1197008]	22402	15	66891320	66923201	5097	46.8168	-0.328353	-0.645494	0.518607	0.802834
ENSMUSG00000005125	Ndrg1	protein_coding	N-myc downstream regulated gene 1 [Source:MGI Symbol;Acc:MGI:1341799]	17988	15	66929321	66969640	2886	6825.52	-0.982576	-2.93275	0.00335973	0.0617763
ENSMUSG00000005131	4930550C14Rik	protein_coding	RIKEN cDNA 4930550C14 gene [Source:MGI Symbol;Acc:MGI:1922561]	75311	9	53402325	53434402	558	15.2039	0.86918	1.43214	0.152104	0.491711
ENSMUSG00000005142	Man2b1	protein_coding	mannosidase 2, alpha B1 [Source:MGI Symbol;Acc:MGI:107286]	17159	8	85083270	85098282	2820	769.349	-0.331366	-1.79417	0.0727859	0.349306
ENSMUSG00000005148	Klf5	protein_coding	Kruppel-like factor 5 [Source:MGI Symbol;Acc:MGI:1338056]	12224	14	99298691	99313405	1721	11.5048	0.467533	0.845956	0.397577	0.72716
ENSMUSG00000005150	Wdr83	protein_coding	WD repeat domain containing 83 [Source:MGI Symbol;Acc:MGI:1915086]	67836	8	85075035	85081306	1406	923.59	0.0218352	0.0838326	0.93319	0.989401
ENSMUSG00000005161	Prdx2	protein_coding	peroxiredoxin 2 [Source:MGI Symbol;Acc:MGI:109486]	21672	8	84969587	84974834	1612	9749.73	0.190773	0.802148	0.422467	0.743677
ENSMUSG00000005198	Polr2a	protein_coding	polymerase (RNA) II (DNA directed) polypeptide A [Source:MGI Symbol;Acc:MGI:98086]	20020	11	69733997	69758637	6740	1173.53	0.281372	1.07403	0.282808	0.635527
ENSMUSG00000005202	Shbg	protein_coding	sex hormone binding globulin [Source:MGI Symbol;Acc:MGI:98295]	20415	11	69614804	69617905	1419	2.04389	-0.194969	-0.288484	0.772976	0.931913
ENSMUSG00000005204	Senp3	protein_coding	SUMO/sentrin specific peptidase 3 [Source:MGI Symbol;Acc:MGI:2158736]	80886	11	69673115	69682084	2313	1829.6	-0.136821	-1.1827	0.236929	0.590537
ENSMUSG00000005220	Corin	protein_coding	corin [Source:MGI Symbol;Acc:MGI:1349451]	53419	5	72300025	72504473	4639	7.11139	0.0684199	0.105738	0.91579	0.98404
ENSMUSG00000005225	Plekha8	protein_coding	pleckstrin homology domain containing, family A (phosphoinositide binding specific) member 8 [Source:MGI Symbol;Acc:MGI:2681164]	231999	6	54595111	54645839	6739	751.222	-0.197445	-0.681646	0.495463	0.788148
ENSMUSG00000005232	G6pc2	protein_coding	glucose-6-phosphatase, catalytic, 2 [Source:MGI Symbol;Acc:MGI:1277193]	14378	2	69211073	69227841	537	0.270991	0	0	1
ENSMUSG00000005233	Spc25	protein_coding	SPC25, NDC80 kinetochore complex component, homolog (S. cerevisiae) [Source:MGI Symbol;Acc:MGI:1913692]	66442	2	69193895	69206194	1527	62.3746	1.15917	2.87682	0.00401702	0.0679689
ENSMUSG00000005237	Dnah2	protein_coding	dynein, axonemal, heavy chain 2 [Source:MGI Symbol;Acc:MGI:107731]	327954	11	69420809	69549110	13569	156.101	-0.116649	-0.4354	0.663272	0.882502
ENSMUSG00000005251	Ripk4	protein_coding	receptor-interacting serine-threonine kinase 4 [Source:MGI Symbol;Acc:MGI:1919638]	72388	16	97741933	97763737	3743	9.69467	-0.503274	-0.801418	0.42289	0.743973
ENSMUSG00000005262	Ufd1l	protein_coding	ubiquitin fusion degradation 1 like [Source:MGI Symbol;Acc:MGI:109353]	22230	16	18811779	18835261	241	2280.1	0.144213	1.01274	0.311185	0.661243
ENSMUSG00000005267	Zfp287	protein_coding	zinc finger protein 287 [Source:MGI Symbol;Acc:MGI:2176561]	170740	11	62700356	62731905	1605	238.269	-0.770184	-2.71877	0.00655243	0.0915726
ENSMUSG00000005268	Prlr	protein_coding	prolactin receptor [Source:MGI Symbol;Acc:MGI:97763]	19116	15	10177238	10349180	3205	179.902	0.468865	1.08321	0.278716	0.631543
ENSMUSG00000005299	Letm1	protein_coding	leucine zipper-EF-hand containing transmembrane protein 1 [Source:MGI Symbol;Acc:MGI:1932557]	56384	5	33739673	33782817	5272	2061.14	0.112832	0.761619	0.446287	0.758366
ENSMUSG00000005312	Ubqln1	protein_coding	ubiquilin 1 [Source:MGI Symbol;Acc:MGI:1860276]	56085	13	58176156	58215653	3686	9395.33	-0.112629	-0.549911	0.58238	0.841878
ENSMUSG00000005320	Fgfr4	protein_coding	fibroblast growth factor receptor 4 [Source:MGI Symbol;Acc:MGI:95525]	14186	13	55152640	55168759	3324	9.00255	-1.03376	-1.66497	0.0959178	0.397112
ENSMUSG00000005338	Cadm3	protein_coding	cell adhesion molecule 3 [Source:MGI Symbol;Acc:MGI:2137858]	94332	1	173333258	173367695	5155	13171.3	0.153738	0.756783	0.44918	0.759948
ENSMUSG00000005339	Fcer1a	protein_coding	Fc receptor, IgE, high affinity I, alpha polypeptide [Source:MGI Symbol;Acc:MGI:95494]	14125	1	173221284	173227214	998	0.214049	0.0385025	0.1384	0.889924
ENSMUSG00000005354	Txn2	protein_coding	thioredoxin 2 [Source:MGI Symbol;Acc:MGI:1929468]	56551	15	77915047	77929006	266	5643.16	-0.0983983	-0.45158	0.651572	0.876941
ENSMUSG00000005355	Casp14	protein_coding	caspase 14 [Source:MGI Symbol;Acc:MGI:1335092]	12365	10	78711991	78718294	2336	0.0351815	0	0	1
ENSMUSG00000005357	Slc1a6	protein_coding	solute carrier family 1 (high affinity aspartate/glutamate transporter), member 6 [Source:MGI Symbol;Acc:MGI:1096331]	20513	10	78780496	78814765	2029	389.283	-0.984246	-3.34473	0.000823629	0.0252324
ENSMUSG00000005360	Slc1a3	protein_coding	solute carrier family 1 (glial high affinity glutamate transporter), member 3 [Source:MGI Symbol;Acc:MGI:99917]	20512	15	8634124	8710764	4163	1091.63	-1.87847	-4.3962	1.1016e-05	0.00145001
ENSMUSG00000005362	Crbn	protein_coding	cereblon [Source:MGI Symbol;Acc:MGI:1913277]	58799	6	106780201	106800077	2072	2429.95	-0.00144067	-0.00629363	0.994978	1
ENSMUSG00000005364	Il5ra	protein_coding	interleukin 5 receptor, alpha [Source:MGI Symbol;Acc:MGI:96558]	16192	6	106710357	106749037	3575	0.0608405	0	0	1
ENSMUSG00000005370	Msh6	protein_coding	mutS homolog 6 [Source:MGI Symbol;Acc:MGI:1343961]	17688	17	87975050	87990883	4254	501.808	0.0261434	0.0802727	0.93602	0.990046
ENSMUSG00000005371	Fbxo11	protein_coding	F-box protein 11 [Source:MGI Symbol;Acc:MGI:2147134]	225055	17	87990859	88065291	3753	3381.93	-0.225187	-0.966687	0.3337	0.680772
ENSMUSG00000005373	Mlxipl	protein_coding	MLX interacting protein-like [Source:MGI Symbol;Acc:MGI:1927999]	58805	5	135089890	135138382	412	43.5026	-0.165099	-0.31319	0.754136	0.923405
ENSMUSG00000005374	Tbl2	protein_coding	transducin (beta)-like 2 [Source:MGI Symbol;Acc:MGI:1351652]	27368	5	135149657	135165760	7488	552.288	0.269321	1.16621	0.243529	0.597442
ENSMUSG00000005378	Wbscr22	protein_coding	Williams Beuren syndrome chromosome region 22 [Source:MGI Symbol;Acc:MGI:1913388]	66138	5	135052957	135064959	833	879.949	-0.102858	-0.438663	0.660906	0.881854
ENSMUSG00000005397	Nid1	protein_coding	nidogen 1 [Source:MGI Symbol;Acc:MGI:97342]	18073	13	13437602	13512275	6046	449.063	-2.08587	-4.18866	2.80611e-05	0.00280405
ENSMUSG00000005410	Mcm5	protein_coding	minichromosome maintenance complex component 5 [Source:MGI Symbol;Acc:MGI:103197]	17218	8	75109569	75128439	3381	98.2092	0.583759	1.43322	0.151794	0.491545
ENSMUSG00000005413	Hmox1	protein_coding	heme oxygenase 1 [Source:MGI Symbol;Acc:MGI:96163]	15368	8	75093621	75100589	1569	279.096	0.185357	0.665495	0.505734	0.793982
ENSMUSG00000005417	Mprip	protein_coding	myosin phosphatase Rho interacting protein [Source:MGI Symbol;Acc:MGI:1349438]	26936	11	59661305	59780860	392	3237.9	-0.307764	-2.05922	0.039473	0.25845
ENSMUSG00000005442	Cic	protein_coding	capicua transcriptional repressor [Source:MGI Symbol;Acc:MGI:1918972]	71722	7	25267704	25294159	8221	2042.6	0.298349	1.03131	0.302395	0.653249
ENSMUSG00000005447	Pafah1b3	protein_coding	platelet-activating factor acetylhydrolase, isoform 1b, subunit 3 [Source:MGI Symbol;Acc:MGI:108414]	18476	7	25295049	25297986	833	1262.7	0.515627	1.79147	0.0732187	0.350942
ENSMUSG00000005465	Il27ra	protein_coding	interleukin 27 receptor, alpha [Source:MGI Symbol;Acc:MGI:1355318]	50931	8	84030294	84042589	2664	29.6183	0.520701	1.09672	0.272765	0.626224
ENSMUSG00000005469	Prkaca	protein_coding	protein kinase, cAMP dependent, catalytic, alpha [Source:MGI Symbol;Acc:MGI:97592]	18747	8	83972993	83996443	2276	13987.7	0.238255	1.54391	0.12261	0.448387
ENSMUSG00000005470	Asf1b	protein_coding	anti-silencing function 1B histone chaperone [Source:MGI Symbol;Acc:MGI:1914179]	66929	8	83955507	83970197	1788	52.1606	-0.12484	-0.280382	0.779184	0.93361
ENSMUSG00000005474	Myl10	protein_coding	myosin, light chain 10, regulatory [Source:MGI Symbol;Acc:MGI:1891705]	59310	5	136693146	136701094	911	0.455444	0	0	1
ENSMUSG00000005481	Ddx39	protein_coding	DEAD (Asp-Glu-Ala-Asp) box polypeptide 39 [Source:MGI Symbol;Acc:MGI:1915528]	68278	8	83715177	83726892	1656	407.838	0.36271	1.65023	0.0988963	0.403578
ENSMUSG00000005483	Dnajb1	protein_coding	DnaJ heat shock protein family (Hsp40) member B1 [Source:MGI Symbol;Acc:MGI:1931874]	81489	8	83608193	83612653	2996	2486.61	0.213424	0.817059	0.413895	0.737938
ENSMUSG00000005493	Msh4	protein_coding	mutS homolog 4 [Source:MGI Symbol;Acc:MGI:1860077]	55993	3	153857149	153906138	3325	1.58975	0.106176	0.157146	0.87513
ENSMUSG00000005501	Usp40	protein_coding	ubiquitin specific peptidase 40 [Source:MGI Symbol;Acc:MGI:2443184]	227334	1	87945119	88008551	4633	281.641	-0.454068	-1.29635	0.194855	0.544508
ENSMUSG00000005503	Evx1	protein_coding	even-skipped homeobox 1 [Source:MGI Symbol;Acc:MGI:95461]	14028	6	52313498	52318378	2877	64.302	0.322745	0.602998	0.54651	0.818967
ENSMUSG00000005505	Kbtbd4	protein_coding	kelch repeat and BTB (POZ) domain containing 4 [Source:MGI Symbol;Acc:MGI:1914386]	67136	2	90904740	90911626	2343	88.91	-0.379679	-0.818381	0.41314	0.737485
ENSMUSG00000005506	Celf1	protein_coding	CUGBP, Elav-like family member 1 [Source:MGI Symbol;Acc:MGI:1342295]	13046	2	90940382	91019497	350	1691.65	-0.0823176	-0.320882	0.7483	0.921256
ENSMUSG00000005510	Ndufs3	protein_coding	NADH dehydrogenase (ubiquinone) Fe-S protein 3 [Source:MGI Symbol;Acc:MGI:1915599]	68349	2	90894634	90904827	409	2002.16	0.42972	2.17116	0.0299191	0.222801
ENSMUSG00000005514	Por	protein_coding	P450 (cytochrome) oxidoreductase [Source:MGI Symbol;Acc:MGI:97744]	18984	5	135670033	135735326	918	973.215	-0.670047	-2.45182	0.0142137	0.144916
ENSMUSG00000005533	Igf1r	protein_coding	insulin-like growth factor I receptor [Source:MGI Symbol;Acc:MGI:96433]	16001	7	67952827	68233668	11409	104.976	-0.587104	-1.44736	0.147797	0.485935
ENSMUSG00000005534	Insr	protein_coding	insulin receptor [Source:MGI Symbol;Acc:MGI:96575]	16337	8	3122061	3279617	551	721.449	-0.368583	-1.07074	0.284286	0.637292
ENSMUSG00000005540	Fcer2a	protein_coding	Fc receptor, IgE, low affinity II, alpha polypeptide [Source:MGI Symbol;Acc:MGI:95497]	14128	8	3681737	3694175	2242	3.44527	-0.810974	-1.1894	0.234281	0.587896
ENSMUSG00000005547	Cyp2a5	protein_coding	cytochrome P450, family 2, subfamily a, polypeptide 5 [Source:MGI Symbol;Acc:MGI:88597]	13087	7	26835305	26843548	2013	3.65318	-0.351479	-0.563457	0.573124	0.836248
ENSMUSG00000005553	Atp4a	protein_coding	ATPase, H+/K+ exchanging, gastric, alpha polypeptide [Source:MGI Symbol;Acc:MGI:88113]	11944	7	30712209	30725534	2601	13.7606	-0.591138	-1.07714	0.281419	0.634253
ENSMUSG00000005566	Trim28	protein_coding	tripartite motif-containing 28 [Source:MGI Symbol;Acc:MGI:109274]	21849	7	12999114	13031035	851	2561.32	0.283071	1.1976	0.231074	0.585695
ENSMUSG00000005575	Ube2m	protein_coding	ubiquitin-conjugating enzyme E2M [Source:MGI Symbol;Acc:MGI:108278]	22192	7	13035120	13038275	1338	9814.46	-0.000463652	-0.00227282	0.998187	1
ENSMUSG00000005580	Adcy9	protein_coding	adenylate cyclase 9 [Source:MGI Symbol;Acc:MGI:108450]	11515	16	4287529	4420498	4507	199.203	-0.353493	-0.601982	0.547186	0.819502
ENSMUSG00000005583	Mef2c	protein_coding	myocyte enhancer factor 2C [Source:MGI Symbol;Acc:MGI:99458]	17260	13	83504034	83667080	2589	419.862	-0.0598308	-0.157988	0.874466	0.970804
ENSMUSG00000005609	Ctr9	protein_coding	CTR9 homolog, Paf1/RNA polymerase II complex component [Source:MGI Symbol;Acc:MGI:109345]	22083	7	111028951	111056377	4300	1366.79	-0.136648	-0.726916	0.467277	0.771827
ENSMUSG00000005610	Eif4g2	protein_coding	eukaryotic translation initiation factor 4, gamma 2 [Source:MGI Symbol;Acc:MGI:109207]	13690	7	111067750	111083030	7995	29685.3	-0.250905	-1.29192	0.196385	0.547183
ENSMUSG00000005611	Mrvi1	protein_coding	MRV integration site 1 [Source:MGI Symbol;Acc:MGI:1338023]	17540	7	110868266	110982461	5241	879.999	-0.0401321	-0.15345	0.878044	0.971585
ENSMUSG00000005615	Pcyt1a	protein_coding	phosphate cytidylyltransferase 1, choline, alpha isoform [Source:MGI Symbol;Acc:MGI:88557]	13026	16	32430921	32475070	4789	2317.81	0.387576	2.29871	0.0215213	0.186453
ENSMUSG00000005621	Zfp592	protein_coding	zinc finger protein 592 [Source:MGI Symbol;Acc:MGI:2443541]	233410	7	80993681	81045164	7297	599.224	-0.467663	-1.87771	0.0604203	0.319177
ENSMUSG00000005625	Psmd4	protein_coding	proteasome (prosome, macropain) 26S subunit, non-ATPase, 4 [Source:MGI Symbol;Acc:MGI:1201670]	19185	3	95032694	95042614	1332	6503.85	0.338634	1.38548	0.165906	0.509075
ENSMUSG00000005628	Tmod4	protein_coding	tropomodulin 4 [Source:MGI Symbol;Acc:MGI:1355285]	50874	3	95124476	95129209	765	31.2628	0.0555925	0.0836914	0.933302	0.989401
ENSMUSG00000005640	Insrr	protein_coding	insulin receptor-related receptor [Source:MGI Symbol;Acc:MGI:1346037]	23920	3	87796951	87816101	5102	4.24819	0.487371	0.722332	0.47009	0.773794
ENSMUSG00000005649	Cabp5	protein_coding	calcium binding protein 5 [Source:MGI Symbol;Acc:MGI:1352746]	29865	7	13398132	13408887	1777	4.82808	-3.10325	-4.59872
ENSMUSG00000005656	Snx6	protein_coding	sorting nexin 6 [Source:MGI Symbol;Acc:MGI:1919433]	72183	12	54746349	54795703	1928	2455.69	0.343964	1.58604	0.112729	0.428681
ENSMUSG00000005667	Mthfd2	protein_coding	methylenetetrahydrofolate dehydrogenase (NAD+ dependent), methenyltetrahydrofolate cyclohydrolase [Source:MGI Symbol;Acc:MGI:1338850]	17768	6	83305691	83325908	2085	1500.33	0.291256	2.18998	0.0285259	0.217344
ENSMUSG00000005672	Kit	protein_coding	KIT proto-oncogene receptor tyrosine kinase [Source:MGI Symbol;Acc:MGI:96677]	16590	5	75574916	75656722	5241	360.76	-1.13551	-2.74414	0.00606706	0.0871301
ENSMUSG00000005674	Tomm40l	protein_coding	translocase of outer mitochondrial membrane 40 homolog-like (yeast) [Source:MGI Symbol;Acc:MGI:3589112]	641376	1	171216011	171222514	4712	533.256	-0.221048	-0.699982	0.483939	0.78222
ENSMUSG00000005677	Nr1i3	protein_coding	nuclear receptor subfamily 1, group I, member 3 [Source:MGI Symbol;Acc:MGI:1346307]	12355	1	171213970	171220701	1414	6.01564	-0.274309	-0.40634	0.684493	0.893709
ENSMUSG00000005681	Apoa2	protein_coding	apolipoprotein A-II [Source:MGI Symbol;Acc:MGI:88050]	11807	1	171225054	171226379	518	100.556	0.391379	0.826429	0.408561	0.733886
ENSMUSG00000005682	Pan2	protein_coding	PAN2 poly(A) specific ribonuclease subunit [Source:MGI Symbol;Acc:MGI:1918984]	103135	10	128303335	128321358	4445	224.8	-0.294118	-0.95702	0.338557	0.683199
ENSMUSG00000005683	Cs	protein_coding	citrate synthase [Source:MGI Symbol;Acc:MGI:88529]	12974	10	128337734	128362479	2926	9976.36	0.162389	0.714619	0.474845	0.777029
ENSMUSG00000005686	Ampd3	protein_coding	adenosine monophosphate deaminase 3 [Source:MGI Symbol;Acc:MGI:1096344]	11717	7	110768206	110812405	3489	615.377	-0.647816	-2.48142	0.0130862	0.137762
ENSMUSG00000005687	Bcas2	protein_coding	breast carcinoma amplified sequence 2 [Source:MGI Symbol;Acc:MGI:1915433]	68183	3	103171655	103179166	1467	3164.49	-0.204449	-0.872583	0.38289	0.716596
ENSMUSG00000005696	Sh2d1a	protein_coding	SH2 domain containing 1A [Source:MGI Symbol;Acc:MGI:1328352]	20400	X	42502453	42529330	2269	1.02997	-0.412521	-0.61691	0.537294
ENSMUSG00000005698	Ctcf	protein_coding	CCCTC-binding factor [Source:MGI Symbol;Acc:MGI:109447]	13018	8	105636568	105682922	1554	1911.9	-0.0412922	-0.155082	0.876757	0.971257
ENSMUSG00000005699	Pard6a	protein_coding	par-6 family cell polarity regulator alpha [Source:MGI Symbol;Acc:MGI:1927223]	56513	8	105701148	105703496	678	1115.73	0.0281067	0.0905688	0.927835	0.987365
ENSMUSG00000005705	Agrp	protein_coding	agouti related neuropeptide [Source:MGI Symbol;Acc:MGI:892013]	11604	8	105566698	105637393	661	18.1272	-1.63783	-3.0206	0.00252275	0.0517734
ENSMUSG00000005716	Pvalb	protein_coding	parvalbumin [Source:MGI Symbol;Acc:MGI:97821]	19293	15	78191114	78206400	977	6537.91	-0.684484	-2.07758	0.0377483	0.252729
ENSMUSG00000005718	Tfap4	protein_coding	transcription factor AP4 [Source:MGI Symbol;Acc:MGI:103239]	83383	16	4544661	4559720	2113	133.603	-0.348402	-1.51847	0.128896	0.459494
ENSMUSG00000005732	Ranbp1	protein_coding	RAN binding protein 1 [Source:MGI Symbol;Acc:MGI:96269]	19385	16	18239784	18248732	1085	3209.85	0.1817	0.843477	0.398962	0.727948
ENSMUSG00000005763	Cd247	protein_coding	CD247 antigen [Source:MGI Symbol;Acc:MGI:88334]	12503	1	165788681	165877277	2713	1.51417	-0.822883	-1.20803	0.227034
ENSMUSG00000005774	Rfx5	protein_coding	regulatory factor X, 5 (influences HLA class II expression) [Source:MGI Symbol;Acc:MGI:1858421]	53970	3	94954075	94961561	2355	307.012	0.225136	0.785642	0.432077	0.750071
ENSMUSG00000005779	Psmb4	protein_coding	proteasome (prosome, macropain) subunit, beta type 4 [Source:MGI Symbol;Acc:MGI:1098257]	19172	3	94884093	94886961	1183	9713.39	0.120058	0.547491	0.584041	0.842938
ENSMUSG00000005800	Mmp8	protein_coding	matrix metallopeptidase 8 [Source:MGI Symbol;Acc:MGI:1202395]	17394	9	7558456	7568485	2425	14.0201	-1.8406	-2.75414	0.00588465	0.0852158
ENSMUSG00000005802	Slc30a4	protein_coding	solute carrier family 30 (zinc transporter), member 4 [Source:MGI Symbol;Acc:MGI:1345282]	22785	2	122681233	122702663	5458	852.648	-0.60356	-1.78811	0.0737577	0.351901
ENSMUSG00000005803	Sqrdl	protein_coding	sulfide quinone reductase-like (yeast) [Source:MGI Symbol;Acc:MGI:1929899]	59010	2	122765237	122809569	1804	184.868	0.0141841	0.0281992	0.977503	1
ENSMUSG00000005804	Bloc1s6	protein_coding	biogenesis of lysosomal organelles complex-1, subunit 6, pallidin [Source:MGI Symbol;Acc:MGI:1927580]	18457	2	122738503	122749475	3484	1498.6	-0.472886	-1.98943	0.0466538	0.282319
ENSMUSG00000005813	Metap1	protein_coding	methionyl aminopeptidase 1 [Source:MGI Symbol;Acc:MGI:1922874]	75624	3	138458956	138489515	2686	1954.78	0.135513	0.558678	0.576381	0.837948
ENSMUSG00000005823	Gpr108	protein_coding	G protein-coupled receptor 108 [Source:MGI Symbol;Acc:MGI:1925558]	78308	17	57234914	57247641	2095	762.824	-0.427045	-1.70328	0.088516	0.382446
ENSMUSG00000005824	Tnfsf14	protein_coding	tumor necrosis factor (ligand) superfamily, member 14 [Source:MGI Symbol;Acc:MGI:1355317]	50930	17	57189492	57194189	1859	1.18165	0	0	1
ENSMUSG00000005836	Gata6	protein_coding	GATA binding protein 6 [Source:MGI Symbol;Acc:MGI:107516]	14465	18	11052510	11085635	3194	2.00744	0.925769	1.38823	0.165068
ENSMUSG00000005846	Rsl1d1	protein_coding	ribosomal L1 domain containing 1 [Source:MGI Symbol;Acc:MGI:1913659]	66409	16	11192970	11203331	1945	1889.66	0.167364	0.640681	0.52173	0.804341
ENSMUSG00000005864	Cnga2	protein_coding	cyclic nucleotide gated channel alpha 2 [Source:MGI Symbol;Acc:MGI:108040]	12789	X	71991849	72010218	3064	3.73161	-0.455795	-0.6713	0.50203	0.791533
ENSMUSG00000005871	Apc	protein_coding	adenomatosis polyposis coli [Source:MGI Symbol;Acc:MGI:88039]	11789	18	34220924	34322189	3588	2901.3	0.0625623	0.23724	0.812471	0.948032
ENSMUSG00000005873	Reep5	protein_coding	receptor accessory protein 5 [Source:MGI Symbol;Acc:MGI:1270152]	13476	18	34344889	34373415	2894	25687.8	0.0819556	0.546154	0.58496	0.843244
ENSMUSG00000005881	Ergic3	protein_coding	ERGIC and golgi 3 [Source:MGI Symbol;Acc:MGI:1913616]	66366	2	156008045	156018279	1377	3412.4	0.0427625	0.199831	0.841613	0.959299
ENSMUSG00000005882	Uqcc1	protein_coding	ubiquinol-cytochrome c reductase complex assembly factor 1 [Source:MGI Symbol;Acc:MGI:1929472]	56046	2	155846894	155930310	2413	2247.27	-0.151595	-1.0992	0.271679	0.625484
ENSMUSG00000005883	Spo11	protein_coding	SPO11 meiotic protein covalently bound to DSB [Source:MGI Symbol;Acc:MGI:1349669]	26972	2	172977700	172993576	1709	1.10385	0.0631944	0.0950832	0.924249
ENSMUSG00000005886	Ncoa2	protein_coding	nuclear receptor coactivator 2 [Source:MGI Symbol;Acc:MGI:1276533]	17978	1	13139105	13374083	8171	1235.9	-0.00595535	-0.018794	0.985005	1
ENSMUSG00000005891	Prl4a1	protein_coding	prolactin family 4, subfamily a, member 1 [Source:MGI Symbol;Acc:MGI:1206587]	19110	13	28016212	28023548	865	0
ENSMUSG00000005892	Trh	protein_coding	thyrotropin releasing hormone [Source:MGI Symbol;Acc:MGI:98823]	22044	6	92242061	92244650	1384	138.501	-0.163668	-0.25625	0.797758	0.941446
ENSMUSG00000005893	Nr2c2	protein_coding	nuclear receptor subfamily 2, group C, member 2 [Source:MGI Symbol;Acc:MGI:1352466]	22026	6	92091390	92174294	7647	151.975	0.720147	1.24698	0.212404	0.564757
ENSMUSG00000005897	Nr2c1	protein_coding	nuclear receptor subfamily 2, group C, member 1 [Source:MGI Symbol;Acc:MGI:1352465]	22025	10	94148023	94197211	3732	281.699	-0.595676	-1.9503	0.05114	0.293551
ENSMUSG00000005899	Smpd4	protein_coding	sphingomyelin phosphodiesterase 4 [Source:MGI Symbol;Acc:MGI:1924876]	77626	16	17619354	17644828	4623	510.909	-0.834941	-2.81887	0.00481934	0.074782
ENSMUSG00000005907	Pex1	protein_coding	peroxisomal biogenesis factor 1 [Source:MGI Symbol;Acc:MGI:1918632]	71382	5	3596066	3637232	4433	385.588	-0.278256	-1.18451	0.236213	0.58964
ENSMUSG00000005917	Otx1	protein_coding	orthodenticle homeobox 1 [Source:MGI Symbol;Acc:MGI:97450]	18423	11	21994764	22002897	2789	0.21581	-0.147925	-0.347686	0.728076
ENSMUSG00000005936	Kctd20	protein_coding	potassium channel tetramerisation domain containing 20 [Source:MGI Symbol;Acc:MGI:1914239]	66989	17	28951950	28969549	733	2245.42	0.37865	2.7013	0.00690681	0.0941604
ENSMUSG00000005947	Itgae	protein_coding	integrin alpha E, epithelial-associated [Source:MGI Symbol;Acc:MGI:1298377]	16407	11	73090583	73147446	3825	70.7094	-0.0403799	-0.0656586	0.94765	0.994219
ENSMUSG00000005949	Ctns	protein_coding	cystinosis, nephropathic [Source:MGI Symbol;Acc:MGI:1932872]	83429	11	73183596	73199042	2570	295.42	-0.819437	-2.81687	0.00484934	0.0750179
ENSMUSG00000005950	P2rx5	protein_coding	purinergic receptor P2X, ligand-gated ion channel, 5 [Source:MGI Symbol;Acc:MGI:2137026]	94045	11	73160421	73172685	2395	631.698	0.110837	0.479389	0.631662	0.867915
ENSMUSG00000005951	Shpk	protein_coding	sedoheptulokinase [Source:MGI Symbol;Acc:MGI:1921887]	74637	11	73199460	73224511	2856	112.384	-0.607768	-1.76873	0.0769388	0.356941
ENSMUSG00000005952	Trpv1	protein_coding	transient receptor potential cation channel, subfamily V, member 1 [Source:MGI Symbol;Acc:MGI:1341787]	193034	11	73234292	73261242	3361	5.75247	0.509452	0.757817	0.448561	0.759902
ENSMUSG00000005958	Ephb3	protein_coding	Eph receptor B3 [Source:MGI Symbol;Acc:MGI:104770]	13845	16	21204755	21223305	4185	166.053	-0.46145	-1.08709	0.276999	0.629975
ENSMUSG00000005968	Tuft1	protein_coding	tuftelin 1 [Source:MGI Symbol;Acc:MGI:109572]	22156	3	94612757	94658872	2631	173.482	0.450081	1.14444	0.252441	0.606201
ENSMUSG00000005973	Rcn1	protein_coding	reticulocalbin 1 [Source:MGI Symbol;Acc:MGI:104559]	19672	2	105386291	105399319	2720	571.088	-0.379745	-1.37127	0.170292	0.515898
ENSMUSG00000005980	Dnase1	protein_coding	deoxyribonuclease I [Source:MGI Symbol;Acc:MGI:103157]	13419	16	4036942	4040024	988	76.0905	-0.136192	-0.399357	0.689631	0.895569
ENSMUSG00000005981	Trap1	protein_coding	TNF receptor-associated protein 1 [Source:MGI Symbol;Acc:MGI:1915265]	68015	16	4039971	4077827	2320	1829.51	0.361522	1.22948	0.218894	0.572527
ENSMUSG00000005982	Naa60	protein_coding	N(alpha)-acetyltransferase 60, NatF catalytic subunit [Source:MGI Symbol;Acc:MGI:1922013]	74763	16	3872375	3904780	719	2277.33	0.191714	0.830105	0.406479	0.732652
ENSMUSG00000005983	1700037C18Rik	protein_coding	RIKEN cDNA 1700037C18 gene [Source:MGI Symbol;Acc:MGI:1920511]	73261	16	3895179	3908689	661	220.206	0.74247	2.40658	0.0161025	0.156113
ENSMUSG00000005986	Ankrd13d	protein_coding	ankyrin repeat domain 13 family, member D [Source:MGI Symbol;Acc:MGI:1915673]	68423	19	4270180	4283137	532	1857.99	-0.119434	-0.512251	0.608476	0.856055
ENSMUSG00000005994	Tyrp1	protein_coding	tyrosinase-related protein 1 [Source:MGI Symbol;Acc:MGI:98881]	22178	4	80834123	80851719	2623	6.62318	0.210244	0.316723	0.751454	0.922153
ENSMUSG00000006005	Tpr	protein_coding	translocated promoter region, nuclear basket protein [Source:MGI Symbol;Acc:MGI:1922066]	108989	1	150392838	150449935	7430	1558.59	0.617901	2.02173	0.0432042	0.271248
ENSMUSG00000006007	Pdc	protein_coding	phosducin [Source:MGI Symbol;Acc:MGI:98090]	20028	1	150319417	150333906	1235	0.141084	0	0	1
ENSMUSG00000006010	BC003331	protein_coding	cDNA sequence BC003331 [Source:MGI Symbol;Acc:MGI:2385108]	226499	1	150361305	150393080	3273	2368.92	-0.0514234	-0.275219	0.783148	0.935542
ENSMUSG00000006014	Prg4	protein_coding	proteoglycan 4 (megakaryocyte stimulating factor, articular superficial zone protein) [Source:MGI Symbol;Acc:MGI:1891344]	96875	1	150449412	150466165	1480	101.314	-0.0522432	-0.0874355	0.930325	0.98847
ENSMUSG00000006019	Dhx34	protein_coding	DEAH (Asp-Glu-Ala-His) box polypeptide 34 [Source:MGI Symbol;Acc:MGI:1918973]	71723	7	16197147	16222037	1616	233.448	-0.330003	-0.770256	0.441148	0.755693
ENSMUSG00000006021	Kptn	protein_coding	kaptin [Source:MGI Symbol;Acc:MGI:1890380]	70394	7	16119895	16127516	1322	333.697	-0.541584	-1.80671	0.0708073	0.344836
ENSMUSG00000006024	Napa	protein_coding	N-ethylmaleimide sensitive fusion protein attachment protein alpha [Source:MGI Symbol;Acc:MGI:104563]	108124	7	16098458	16117975	2517	10554.5	0.266106	1.35752	0.174616	0.52026
ENSMUSG00000006050	Sra1	protein_coding	steroid receptor RNA activator 1 [Source:MGI Symbol;Acc:MGI:1344414]	24068	18	36666681	36679366	2360	2887.62	0.223916	0.936627	0.34895	0.690152
ENSMUSG00000006056	Calcoco2	protein_coding	calcium binding and coiled-coil domain 2 [Source:MGI Symbol;Acc:MGI:1343177]	76815	11	96099326	96111964	1621	1.74761	0.172755	0.256249	0.797758
ENSMUSG00000006057	Atp5g1	protein_coding	ATP synthase, H+ transporting, mitochondrial F0 complex, subunit C1 (subunit 9) [Source:MGI Symbol;Acc:MGI:107653]	11951	11	96068852	96075670	4715	1521.2	0.213678	1.04904	0.294159	0.646263
ENSMUSG00000006058	Snf8	protein_coding	SNF8, ESCRT-II complex subunit, homolog (S. cerevisiae) [Source:MGI Symbol;Acc:MGI:1343161]	27681	11	96034885	96047430	1004	3576.07	-0.0968612	-0.502755	0.615136	0.858914
ENSMUSG00000006095	Tbcb	protein_coding	tubulin folding cofactor B [Source:MGI Symbol;Acc:MGI:1913661]	66411	7	30224131	30232272	1416	5537.99	0.35526	1.49832	0.134051	0.467364
ENSMUSG00000006127	Inpp5k	protein_coding	inositol polyphosphate 5-phosphatase K [Source:MGI Symbol;Acc:MGI:1194899]	19062	11	75630988	75648871	2679	1138.97	0.0599061	0.313308	0.754047	0.923405
ENSMUSG00000006134	Crkl	protein_coding	v-crk avian sarcoma virus CT10 oncogene homolog-like [Source:MGI Symbol;Acc:MGI:104686]	12929	16	17451987	17486255	3863	883.602	0.674549	1.64381	0.100215	0.405837
ENSMUSG00000006143	Upk3bl	protein_coding	uroplakin 3B-like [Source:MGI Symbol;Acc:MGI:1916915]	69665	5	136054492	136064326	677	6.59699	-0.926015	-1.37572	0.168909	0.514478
ENSMUSG00000006154	Eps8l1	protein_coding	EPS8-like 1 [Source:MGI Symbol;Acc:MGI:1914675]	67425	7	4460674	4480487	710	145.73	0.482124	0.867472	0.385683	0.718933
ENSMUSG00000006169	Clint1	protein_coding	clathrin interactor 1 [Source:MGI Symbol;Acc:MGI:2144243]	216705	11	45852051	45910625	3365	1965.68	0.0495451	0.254323	0.799246	0.942561
ENSMUSG00000006179	Prss16	protein_coding	protease, serine 16 (thymus) [Source:MGI Symbol;Acc:MGI:1859181]	54373	13	22002176	22009742	2152	6.40365	-0.477001	-0.702385	0.482439	0.781318
ENSMUSG00000006191	Cdkal1	protein_coding	CDK5 regulatory subunit associated protein 1-like 1 [Source:MGI Symbol;Acc:MGI:1921765]	68916	13	29191746	29855674	3372	260.379	-0.411451	-1.14095	0.253889	0.607565
ENSMUSG00000006200	Rhox6	protein_coding	reproductive homeobox 6 [Source:MGI Symbol;Acc:MGI:1202888]	19202	X	37826910	37829857	1010	0.0283687	0	0	1
ENSMUSG00000006204	5430419D17Rik	protein_coding	RIKEN cDNA 5430419D17 gene [Source:MGI Symbol;Acc:MGI:1918645]	71395	7	131174402	131306451	2928	0.0873941	0	0	1
ENSMUSG00000006205	Htra1	protein_coding	HtrA serine peptidase 1 [Source:MGI Symbol;Acc:MGI:1929076]	56213	7	130936111	130985660	1572	8289.3	0.146676	0.714432	0.47496	0.777052
ENSMUSG00000006215	Zbtb17	protein_coding	zinc finger and BTB domain containing 17 [Source:MGI Symbol;Acc:MGI:107410]	22642	4	141444654	141467930	2722	788.504	-0.11556	-0.297284	0.76625	0.92968
ENSMUSG00000006216	Clcnkb	protein_coding	chloride channel, voltage-sensitive Kb [Source:MGI Symbol;Acc:MGI:1930643]	56365	4	141404353	141416014	453	0.291424	0.0443601	0.138301	0.890003
ENSMUSG00000006218	Fam131c	protein_coding	family with sequence similarity 131, member C [Source:MGI Symbol;Acc:MGI:2685539]	277743	4	141368220	141384175	1433	1424.69	0.0960453	0.250638	0.802094	0.943704
ENSMUSG00000006219	Fblim1	protein_coding	filamin binding LIM protein 1 [Source:MGI Symbol;Acc:MGI:1921452]	74202	4	141576062	141606096	3101	65.6641	0.233237	0.400181	0.689023	0.895561
ENSMUSG00000006221	Hspb7	protein_coding	heat shock protein family, member 7 (cardiovascular) [Source:MGI Symbol;Acc:MGI:1352494]	29818	4	141420779	141425311	2769	94.9165	-1.07036	-1.58231	0.113579	0.43005
ENSMUSG00000006235	Epor	protein_coding	erythropoietin receptor [Source:MGI Symbol;Acc:MGI:95408]	13857	9	21958897	21963506	1761	47.4882	-0.426124	-0.771673	0.440308	0.75534
ENSMUSG00000006241	Ccdc159	protein_coding	coiled-coil domain containing 159 [Source:MGI Symbol;Acc:MGI:1914369]	67119	9	21927471	21935872	1531	248.484	0.0379285	0.133352	0.893915	0.976157
ENSMUSG00000006262	Mob1b	protein_coding	MOB kinase activator 1B [Source:MGI Symbol;Acc:MGI:1915723]	68473	5	88720855	88764220	6258	619.781	-0.197952	-0.587416	0.556925	0.826295
ENSMUSG00000006269	Atp6v1b1	protein_coding	ATPase, H+ transporting, lysosomal V1 subunit B1 [Source:MGI Symbol;Acc:MGI:103285]	110935	6	83742990	83758855	1999	0.408796	0	0	1
ENSMUSG00000006270	Vax1	protein_coding	ventral anterior homeobox 1 [Source:MGI Symbol;Acc:MGI:1277163]	22326	19	59166187	59170056	1044	0.386906	-0.177692	-0.339575	0.734177
ENSMUSG00000006273	Atp6v1b2	protein_coding	ATPase, H+ transporting, lysosomal V1 subunit B2 [Source:MGI Symbol;Acc:MGI:109618]	11966	8	69088646	69113711	2825	30058.2	0.245537	1.42704	0.153569	0.493301
ENSMUSG00000006276	Eps15l1	protein_coding	epidermal growth factor receptor pathway substrate 15-like 1 [Source:MGI Symbol;Acc:MGI:104582]	13859	8	72340999	72421460	3129	1320.2	0.107679	0.478848	0.632047	0.867915
ENSMUSG00000006281	Tep1	protein_coding	telomerase associated protein 1 [Source:MGI Symbol;Acc:MGI:109573]	21745	14	50824062	50870560	8168	162.469	-0.654112	-2.87402	0.00405288	0.0681974
ENSMUSG00000006288	Ttc5	protein_coding	tetratricopeptide repeat domain 5 [Source:MGI Symbol;Acc:MGI:2683584]	219022	14	50765415	50785518	1841	796.765	0.0016037	0.00953774	0.99239	1
ENSMUSG00000006289	Osgep	protein_coding	O-sialoglycoprotein endopeptidase [Source:MGI Symbol;Acc:MGI:1913496]	66246	14	50906478	50924893	2004	659.192	0.0958812	0.505239	0.613391	0.858116
ENSMUSG00000006299	Aamp	protein_coding	angio-associated migratory protein [Source:MGI Symbol;Acc:MGI:107809]	227290	1	74279840	74284738	1817	4565.37	0.148976	0.562371	0.573864	0.836635
ENSMUSG00000006301	Tmbim1	protein_coding	transmembrane BAX inhibitor motif containing 1 [Source:MGI Symbol;Acc:MGI:1916910]	69660	1	74288247	74305622	2378	2052.32	-1.33729	-3.23513	0.00121588	0.0328236
ENSMUSG00000006304	Arpc2	protein_coding	actin related protein 2/3 complex, subunit 2 [Source:MGI Symbol;Acc:MGI:1923959]	76709	1	74236084	74268209	310	6069.74	0.0232868	0.167667	0.866845	0.968234
ENSMUSG00000006307	Kmt2b	protein_coding	lysine (K)-specific methyltransferase 2B [Source:MGI Symbol;Acc:MGI:109565]	75410	7	30568858	30588726	8469	541.082	0.219913	0.772004	0.440112	0.75534
ENSMUSG00000006310	Zbtb32	protein_coding	zinc finger and BTB domain containing 32 [Source:MGI Symbol;Acc:MGI:1891838]	58206	7	30589681	30598909	1775	55.4331	0.865178	1.56604	0.11734	0.438397
ENSMUSG00000006311	Etv2	protein_coding	ets variant 2 [Source:MGI Symbol;Acc:MGI:99253]	14008	7	30633616	30635852	1048	0.171878	0	0	1
ENSMUSG00000006313	Upk1a	protein_coding	uroplakin 1A [Source:MGI Symbol;Acc:MGI:98911]	109637	7	30603092	30612847	1421	10.4855	-0.175727	-0.279926	0.779534	0.933856
ENSMUSG00000006315	Tmem147	protein_coding	transmembrane protein 147 [Source:MGI Symbol;Acc:MGI:1915011]	69804	7	30727701	30729540	605	4134.14	-0.0739559	-0.346418	0.729028	0.913303
ENSMUSG00000006333	Rps9	protein_coding	ribosomal protein S9 [Source:MGI Symbol;Acc:MGI:1924096]	76846	7	3703993	3706897	751	7070.09	0.000376859	0.00142319	0.998864	1
ENSMUSG00000006335	Tfpt	protein_coding	TCF3 (E2A) fusion partner [Source:MGI Symbol;Acc:MGI:1916964]	69714	7	3620324	3629929	1091	821.528	-0.1773	-0.741166	0.458593	0.766257
ENSMUSG00000006342	Susd2	protein_coding	sushi domain containing 2 [Source:MGI Symbol;Acc:MGI:1918983]	71733	10	75636706	75644008	3151	5449.78	0.0705046	0.363943	0.7159	0.907825
ENSMUSG00000006344	Ggt5	protein_coding	gamma-glutamyltransferase 5 [Source:MGI Symbol;Acc:MGI:1346063]	23887	10	75589340	75617200	2875	40.529	-0.500783	-0.882256	0.377638	0.713086
ENSMUSG00000006345	Ggt1	protein_coding	gamma-glutamyltransferase 1 [Source:MGI Symbol;Acc:MGI:95706]	14598	10	75561604	75586200	2140	24.3672	-0.551146	-0.894042	0.371299	0.708881
ENSMUSG00000006356	Crip2	protein_coding	cysteine rich protein 2 [Source:MGI Symbol;Acc:MGI:1915587]	68337	12	113140236	113145506	1439	2792.85	0.134871	0.46046	0.645186	0.874723
ENSMUSG00000006360	Crip1	protein_coding	cysteine-rich protein 1 (intestinal) [Source:MGI Symbol;Acc:MGI:88501]	12925	12	113146316	113153879	552	159.307	1.01571	2.26506	0.0235089	0.195083
ENSMUSG00000006362	Cbfa2t3	protein_coding	core-binding factor, runt domain, alpha subunit 2, translocated to, 3 (human) [Source:MGI Symbol;Acc:MGI:1338013]	12398	8	122625141	122699109	7645	122.238	0.797159	2.39692	0.0165337	0.158789
ENSMUSG00000006369	Fbln1	protein_coding	fibulin 1 [Source:MGI Symbol;Acc:MGI:95487]	14114	15	85205949	85286535	3659	256.315	0.108321	0.304078	0.761069	0.927393
ENSMUSG00000006373	Pgrmc1	protein_coding	progesterone receptor membrane component 1 [Source:MGI Symbol;Acc:MGI:1858305]	53328	X	36598206	36606079	1857	5190.21	-0.0565552	-0.29797	0.765726	0.929677
ENSMUSG00000006378	Gcat	protein_coding	glycine C-acetyltransferase (2-amino-3-ketobutyrate-coenzyme A ligase) [Source:MGI Symbol;Acc:MGI:1349389]	14429	15	79030874	79043558	1763	372.144	0.226628	0.782963	0.433649	0.751552
ENSMUSG00000006386	Tek	protein_coding	endothelial-specific receptor tyrosine kinase [Source:MGI Symbol;Acc:MGI:98664]	21687	4	94739289	94874976	4549	45.8969	-1.37741	-2.12613	0.0334926	0.236843
ENSMUSG00000006389	Mpl	protein_coding	myeloproliferative leukemia virus oncogene [Source:MGI Symbol;Acc:MGI:97076]	17480	4	118442415	118457513	2934	5.31017	-1.31682	-1.95982	0.050017	0.290296
ENSMUSG00000006390	Elovl1	protein_coding	elongation of very long chain fatty acids (FEN1/Elo2, SUR4/Elo3, yeast)-like 1 [Source:MGI Symbol;Acc:MGI:1858959]	54325	4	118428093	118432953	1811	992.883	-1.55121	-3.97788	6.95331e-05	0.00510426
ENSMUSG00000006392	Med8	protein_coding	mediator complex subunit 8 [Source:MGI Symbol;Acc:MGI:1915269]	80509	4	118409337	118415782	1134	1286.18	-0.0113839	-0.0611693	0.951224	0.994981
ENSMUSG00000006395	Hyi	polymorphic_pseudogene	hydroxypyruvate isomerase (putative) [Source:MGI Symbol;Acc:MGI:1915430]	68180	4	118359990	118362744	936	500.83	0.0960214	0.334978	0.737642	0.916435
ENSMUSG00000006398	Cdc20	protein_coding	cell division cycle 20 [Source:MGI Symbol;Acc:MGI:1859866]	107995	4	118432901	118437352	1793	20.6694	0.229459	0.37786	0.705534	0.90308
ENSMUSG00000006403	Adamts4	protein_coding	a disintegrin-like and metallopeptidase (reprolysin type) with thrombospondin type 1 motif, 4 [Source:MGI Symbol;Acc:MGI:1339949]	240913	1	171250421	171260637	4389	667.317	-0.621199	-1.39679	0.162476	0.504545
ENSMUSG00000006411	Nectin4	protein_coding	nectin cell adhesion molecule 4 [Source:MGI Symbol;Acc:MGI:1918990]	71740	1	171370099	171388598	3201	898.376	0.437579	1.91838	0.0550622	0.304703
ENSMUSG00000006412	Pfdn2	protein_coding	prefoldin 2 [Source:MGI Symbol;Acc:MGI:1276111]	18637	1	171345670	171359254	1735	7403.8	-0.273726	-1.00179	0.316446	0.665072
ENSMUSG00000006418	Rnf114	protein_coding	ring finger protein 114 [Source:MGI Symbol;Acc:MGI:1933159]	81018	2	167492645	167516173	3001	1687.49	0.194552	1.10815	0.267795	0.622425
ENSMUSG00000006423	C330007P06Rik	protein_coding	RIKEN cDNA C330007P06 gene [Source:MGI Symbol;Acc:MGI:1924894]	77644	X	36823737	36874111	3467	826.432	0.195822	0.495226	0.62044	0.862157
ENSMUSG00000006435	Neurl1a	protein_coding	neuralized E3 ubiquitin protein ligase 1A [Source:MGI Symbol;Acc:MGI:1334263]	18011	19	47178820	47259440	4157	2038.67	-0.180896	-0.800399	0.423479	0.743973
ENSMUSG00000006442	Srm	protein_coding	spermidine synthase [Source:MGI Symbol;Acc:MGI:102690]	20810	4	148591503	148594993	1338	1605.83	0.137148	0.539875	0.589283	0.845771
ENSMUSG00000006445	Epha2	protein_coding	Eph receptor A2 [Source:MGI Symbol;Acc:MGI:95278]	13836	4	141301240	141329384	3913	21.3681	0.594159	1.01257	0.311265	0.66134
ENSMUSG00000006456	Rbm14	protein_coding	RNA binding motif protein 14 [Source:MGI Symbol;Acc:MGI:1929092]	56275	19	4800569	4811634	3165	642.866	-0.206543	-0.523625	0.60054	0.851564
ENSMUSG00000006457	Actn3	protein_coding	actinin alpha 3 [Source:MGI Symbol;Acc:MGI:99678]	11474	19	4861223	4877909	982	277.737	-0.842202	-1.2795	0.20072	0.551071
ENSMUSG00000006462	A530013C23Rik	lincRNA	RIKEN cDNA A530013C23 gene [Source:MGI Symbol;Acc:MGI:3041178]		2	167691177	167729172	3489	9.73399	1.12055	1.82713	0.0676809	0.337104
ENSMUSG00000006463	Zdhhc24	protein_coding	zinc finger, DHHC domain containing 24 [Source:MGI Symbol;Acc:MGI:1917855]	70605	19	4878668	4885397	2269	792.112	0.0110054	0.0789983	0.937034	0.990529
ENSMUSG00000006464	Bbs1	protein_coding	Bardet-Biedl syndrome 1 (human) [Source:MGI Symbol;Acc:MGI:1277215]	52028	19	4886898	4906627	5581	414.679	-0.18133	-0.66112	0.508536	0.795389
ENSMUSG00000006469	Slc34a3	protein_coding	solute carrier family 34 (sodium phosphate), member 3 [Source:MGI Symbol;Acc:MGI:2159410]	142681	2	25228898	25234364	2183	72.6691	-0.638249	-1.32111	0.186466	0.533163
ENSMUSG00000006471	Ndor1	protein_coding	NADPH dependent diflavin oxidoreductase 1 [Source:MGI Symbol;Acc:MGI:1926047]	78797	2	25244821	25256022	4517	592.732	-0.0281045	-0.119497	0.904881	0.980617
ENSMUSG00000006476	Nsmf	protein_coding	NMDA receptor synaptonuclear signaling and neuronal migration factor [Source:MGI Symbol;Acc:MGI:1861755]	56876	2	25054355	25062881	1571	4560.65	-0.0430505	-0.19211	0.847656	0.961678
ENSMUSG00000006488	Prl7a1	protein_coding	prolactin family 7, subfamily a, member 1 [Source:MGI Symbol;Acc:MGI:1206572]	19113	13	27633380	27642474	914	0
ENSMUSG00000006490	Prl8a9	protein_coding	prolactin family8, subfamily a, member 9 [Source:MGI Symbol;Acc:MGI:1914560]	67310	13	27558009	27564604	926	0
ENSMUSG00000006494	Pdk1	protein_coding	pyruvate dehydrogenase kinase, isoenzyme 1 [Source:MGI Symbol;Acc:MGI:1926119]	228026	2	71873224	71903858	5185	829.002	-0.135308	-0.81136	0.417159	0.740093
ENSMUSG00000006498	Ptbp1	protein_coding	polypyrimidine tract binding protein 1 [Source:MGI Symbol;Acc:MGI:97791]	19205	10	79854427	79864771	950	248.143	0.238552	0.61432	0.539004	0.814286
ENSMUSG00000006517	Mvd	protein_coding	mevalonate (diphospho) decarboxylase [Source:MGI Symbol;Acc:MGI:2179327]	192156	8	122433601	122443422	1833	1125.17	-0.190989	-0.648457	0.51669	0.801111
ENSMUSG00000006519	Cyba	protein_coding	cytochrome b-245, alpha polypeptide [Source:MGI Symbol;Acc:MGI:1316658]	13057	8	122424776	122432930	638	104.602	-0.147699	-0.25793	0.796461	0.940846
ENSMUSG00000006522	Itih3	protein_coding	inter-alpha trypsin inhibitor, heavy chain 3 [Source:MGI Symbol;Acc:MGI:96620]	16426	14	30908573	30923760	2991	1057.54	-2.02165	-4.36918	1.24715e-05	0.00155575
ENSMUSG00000006526	Tmem110	protein_coding	transmembrane protein 110 [Source:MGI Symbol;Acc:MGI:1921500]	69179	14	30825590	30876986	3518	675.072	-0.449989	-1.26955	0.204244	0.555356
ENSMUSG00000006527	Sfmbt1	protein_coding	Scm-like with four mbt domains 1 [Source:MGI Symbol;Acc:MGI:1859609]	54650	14	30714849	30822713	2936	816.068	-0.0936187	-0.299337	0.764683	0.929424
ENSMUSG00000006529	Itih1	protein_coding	inter-alpha trypsin inhibitor, heavy chain 1 [Source:MGI Symbol;Acc:MGI:96618]	16424	14	30929180	30943289	3077	0.623828	-0.058936	-0.148352
ENSMUSG00000006538	Ihh	protein_coding	Indian hedgehog [Source:MGI Symbol;Acc:MGI:96533]	16147	1	74945315	74951672	2468	10.0893	0.979776	1.58245	0.113547	0.43005
ENSMUSG00000006542	Prkag3	protein_coding	protein kinase, AMP-activated, gamma 3 non-catatlytic subunit [Source:MGI Symbol;Acc:MGI:1891343]	241113	1	74738922	74749221	2832	26.1373	0.248829	0.444115	0.65696	0.87972
ENSMUSG00000006546	Cryba2	protein_coding	crystallin, beta A2 [Source:MGI Symbol;Acc:MGI:104336]	12958	1	74889934	74893143	720	54.7625	0.754476	1.50678	0.131868	0.46359
ENSMUSG00000006567	Atp7b	protein_coding	ATPase, Cu++ transporting, beta polypeptide [Source:MGI Symbol;Acc:MGI:103297]	11979	8	21992785	22060305	6505	49.44	0.425826	0.825931	0.408843	0.734072
ENSMUSG00000006570	Defb2	protein_coding	defensin beta 2 [Source:MGI Symbol;Acc:MGI:1338754]	13215	8	21839926	21843482	305	0.00660204	0	0	1
ENSMUSG00000006574	Slc4a1	protein_coding	solute carrier family 4 (anion exchanger), member 1 [Source:MGI Symbol;Acc:MGI:109393]	20533	11	102348824	102366203	4545	102.913	-0.565506	-0.85804	0.39087	0.722253
ENSMUSG00000006575	Rundc3a	protein_coding	RUN domain containing 3A [Source:MGI Symbol;Acc:MGI:1858752]	51799	11	102393403	102402555	1861	8118.13	-0.23752	-0.980795	0.326694	0.673983
ENSMUSG00000006576	Slc4a3	protein_coding	solute carrier family 4 (anion exchanger), member 3 [Source:MGI Symbol;Acc:MGI:109350]	20536	1	75546266	75562172	7182	4044.56	0.28959	1.10038	0.271165	0.625001
ENSMUSG00000006585	Cdt1	protein_coding	chromatin licensing and DNA replication factor 1 [Source:MGI Symbol;Acc:MGI:1914427]	67177	8	122568015	122573554	2189	87.2989	-0.312761	-0.638238	0.523319	0.805134
ENSMUSG00000006586	Runx1t1	protein_coding	runt-related transcription factor 1; translocated to, 1 (cyclin D-related) [Source:MGI Symbol;Acc:MGI:104793]	12395	4	13743436	13893649	5783	372.624	-0.673821	-1.898	0.0576963	0.311247
ENSMUSG00000006587	Snai3	protein_coding	snail family zinc finger 3 [Source:MGI Symbol;Acc:MGI:1353563]	30927	8	122454208	122460733	1628	1.06538	-0.522043	-0.823524	0.41021
ENSMUSG00000006589	Aprt	protein_coding	adenine phosphoribosyl transferase [Source:MGI Symbol;Acc:MGI:88061]	11821	8	122574635	122576909	560	1536.72	0.103574	0.301766	0.762831	0.928257
ENSMUSG00000006599	Gtf2h1	protein_coding	general transcription factor II H, polypeptide 1 [Source:MGI Symbol;Acc:MGI:1277216]	14884	7	46796103	46823800	2736	1041.7	-0.0513299	-0.277407	0.781468	0.934822
ENSMUSG00000006611	Hfe	protein_coding	hemochromatosis [Source:MGI Symbol;Acc:MGI:109191]	15216	13	23702034	23710854	2458	315.538	-0.74639	-3.29547	0.000982559	0.0285002
ENSMUSG00000006638	Abhd1	processed_transcript	abhydrolase domain containing 1 [Source:MGI Symbol;Acc:MGI:1931013]		5	30950066	30955091	328	2.46167	0.630227	0.942347	0.346015	0.688423
ENSMUSG00000006641	Slc5a6	protein_coding	solute carrier family 5 (sodium-dependent vitamin transporter), member 6 [Source:MGI Symbol;Acc:MGI:2660847]	330064	5	31036036	31048924	3248	574.562	0.549003	2.9686	0.00299158	0.0571544
ENSMUSG00000006642	Tcf23	protein_coding	transcription factor 23 [Source:MGI Symbol;Acc:MGI:1934960]	69852	5	30968662	30977018	4116	5.60424	-0.522909	-0.778638	0.436193	0.752859
ENSMUSG00000006649	Nphs1	protein_coding	nephrosis 1, nephrin [Source:MGI Symbol;Acc:MGI:1859637]	54631	7	30458315	30487223	3877	4.65392	0	0	1	1
ENSMUSG00000006651	Aplp1	protein_coding	amyloid beta (A4) precursor-like protein 1 [Source:MGI Symbol;Acc:MGI:88046]	11803	7	30434982	30445535	2343	40501.3	-0.201073	-0.798188	0.424761	0.744444
ENSMUSG00000006673	Qrich1	protein_coding	glutamine-rich 1 [Source:MGI Symbol;Acc:MGI:1916482]	69232	9	108516806	108560163	1085	1409.89	-0.0131811	-0.0634798	0.949384	0.994473
ENSMUSG00000006675	P4htm	protein_coding	prolyl 4-hydroxylase, transmembrane (endoplasmic reticulum) [Source:MGI Symbol;Acc:MGI:1921693]	74443	9	108578862	108597667	1841	2876.19	0.0336026	0.121551	0.903255	0.980465
ENSMUSG00000006676	Usp19	protein_coding	ubiquitin specific peptidase 19 [Source:MGI Symbol;Acc:MGI:1918722]	71472	9	108490602	108502337	4791	1707.28	0.108927	0.480358	0.630973	0.867821
ENSMUSG00000006678	Pola1	protein_coding	polymerase (DNA directed), alpha 1 [Source:MGI Symbol;Acc:MGI:99660]	18968	X	93304767	93632155	5346	98.1639	0.230765	0.634525	0.525738	0.806484
ENSMUSG00000006699	Cdc42	protein_coding	cell division cycle 42 [Source:MGI Symbol;Acc:MGI:106211]	12540	4	137319696	137357720	2108	12290.5	-0.287756	-1.57448	0.115376	0.433735
ENSMUSG00000006705	Pknox1	protein_coding	Pbx/knotted 1 homeobox [Source:MGI Symbol;Acc:MGI:1201409]	18771	17	31564749	31607684	2272	483.501	-0.300476	-1.53331	0.1252	0.452827
ENSMUSG00000006711	D130043K22Rik	protein_coding	RIKEN cDNA D130043K22 gene [Source:MGI Symbol;Acc:MGI:3036268]	210108	13	24845135	24901270	4827	240.643	-0.148938	-0.354853	0.722699	0.910338
ENSMUSG00000006715	Gmnn	protein_coding	geminin [Source:MGI Symbol;Acc:MGI:1927344]	57441	13	24751845	24761923	1127	245.773	0.604834	2.15654	0.0310416	0.226822
ENSMUSG00000006717	Acot13	protein_coding	acyl-CoA thioesterase 13 [Source:MGI Symbol;Acc:MGI:1914084]	66834	13	24817948	24831517	721	3208.12	0.224471	1.25496	0.209495	0.561526
ENSMUSG00000006720	Zfp184	protein_coding	zinc finger protein 184 (Kruppel-like) [Source:MGI Symbol;Acc:MGI:1922244]	193452	13	21945094	21960779	2703	40.2072	0.831141	1.48243	0.138227	0.473815
ENSMUSG00000006724	Cyp27b1	protein_coding	cytochrome P450, family 27, subfamily b, polypeptide 1 [Source:MGI Symbol;Acc:MGI:1098274]	13115	10	127048250	127053006	2380	2.61743	-0.309519	-0.466191
ENSMUSG00000006728	Cdk4	protein_coding	cyclin-dependent kinase 4 [Source:MGI Symbol;Acc:MGI:88357]	12567	10	127063534	127067920	2053	1376.59	0.258918	1.15487	0.248145	0.601312
ENSMUSG00000006731	B4galnt1	protein_coding	beta-1,4-N-acetyl-galactosaminyl transferase 1 [Source:MGI Symbol;Acc:MGI:1342057]	14421	10	127165225	127172330	2395	2860.03	0.147615	0.601777	0.547322	0.819502
ENSMUSG00000006732	Mettl1	protein_coding	methyltransferase like 1 [Source:MGI Symbol;Acc:MGI:1339986]	17299	10	127041414	127046365	431	391.019	0.368055	1.3695	0.170844	0.516933
ENSMUSG00000006736	Tspan31	protein_coding	tetraspanin 31 [Source:MGI Symbol;Acc:MGI:1914375]	67125	10	127067280	127070264	1556	925.506	0.222726	0.886472	0.375363	0.712287
ENSMUSG00000006740	Kif5b	protein_coding	kinesin family member 5B [Source:MGI Symbol;Acc:MGI:1098268]	16573	18	6201002	6242174	6032	4528.08	-0.358584	-1.23515	0.216774	0.570118
ENSMUSG00000006763	Saal1	protein_coding	serum amyloid A-like 1 [Source:MGI Symbol;Acc:MGI:1926185]	78935	7	46686108	46710680	4728	264.655	-0.260773	-1.27352	0.202834	0.55394
ENSMUSG00000006764	Tph2	protein_coding	tryptophan hydroxylase 2 [Source:MGI Symbol;Acc:MGI:2651811]	216343	10	115078641	115185022	2626	178.711	0.598793	1.08362	0.278532	0.6314
ENSMUSG00000006777	Krt23	protein_coding	keratin 23 [Source:MGI Symbol;Acc:MGI:2148866]	94179	11	99477974	99493137	1565	0.295135	0	0	1
ENSMUSG00000006782	Cnp	protein_coding	2',3'-cyclic nucleotide 3' phosphodiesterase [Source:MGI Symbol;Acc:MGI:88437]	12799	11	100574904	100591729	2357	28175.2	-1.0098	-3.02858	0.00245704	0.0509175
ENSMUSG00000006784	Ttc25	protein_coding	tetratricopeptide repeat domain 25 [Source:MGI Symbol;Acc:MGI:1921657]	74407	11	100545607	100572568	2240	73.628	0.465163	1.14996	0.250158	0.603661
ENSMUSG00000006800	Sulf2	protein_coding	sulfatase 2 [Source:MGI Symbol;Acc:MGI:1919293]	72043	2	166073089	166155663	4580	2134.84	0.00228344	0.00935116	0.992539	1
ENSMUSG00000006818	Sod2	protein_coding	superoxide dismutase 2, mitochondrial [Source:MGI Symbol;Acc:MGI:98352]	20656	17	13007839	13018119	3824	4671.34	0.476735	2.57992	0.00988241	0.115956
ENSMUSG00000006850	Tmco6	protein_coding	transmembrane and coiled-coil domains 6 [Source:MGI Symbol;Acc:MGI:1919233]	71983	18	36735068	36742391	1817	304.071	-0.227829	-1.02347	0.306084	0.657652
ENSMUSG00000006906	Stambp	protein_coding	STAM binding protein [Source:MGI Symbol;Acc:MGI:1917777]	70527	6	83543211	83572729	8383	1426.78	-0.265063	-1.80219	0.0715158	0.346813
ENSMUSG00000006920	Ezh1	protein_coding	enhancer of zeste 1 polycomb repressive complex 2 subunit [Source:MGI Symbol;Acc:MGI:1097695]	14055	11	101191115	101226463	4207	1933.59	0.00272091	0.0146694	0.988296	1
ENSMUSG00000006930	Hap1	protein_coding	huntingtin-associated protein 1 [Source:MGI Symbol;Acc:MGI:1261831]	15114	11	100347327	100356128	3316	5714.51	0.0566597	0.247514	0.804511	0.944335
ENSMUSG00000006931	P3h4	protein_coding	prolyl 3-hydroxylase family member 4 (non-enzymatic) [Source:MGI Symbol;Acc:MGI:1913430]	66180	11	100408456	100414836	2178	425.935	-0.480716	-1.62642	0.10386	0.413489
ENSMUSG00000006932	Ctnnb1	protein_coding	catenin (cadherin associated protein), beta 1 [Source:MGI Symbol;Acc:MGI:88276]	12387	9	120929216	120960507	364	6413.4	0.144369	1.01349	0.310825	0.66089
ENSMUSG00000006941	Eif1b	protein_coding	eukaryotic translation initiation factor 1B [Source:MGI Symbol;Acc:MGI:1916219]	68969	9	120492232	120495330	458	10715.8	-0.186528	-0.996147	0.319179	0.667518
ENSMUSG00000006948	Klk4	protein_coding	kallikrein related-peptidase 4 (prostase, enamel matrix, prostate) [Source:MGI Symbol;Acc:MGI:1861379]	56640	7	43881160	43885804	1249	0.391956	0	0	1
ENSMUSG00000006958	Chrd	protein_coding	chordin [Source:MGI Symbol;Acc:MGI:1313268]	12667	16	20733127	20742384	2417	138.941	-0.224672	-0.755452	0.449978	0.760024
ENSMUSG00000006998	Psmd2	protein_coding	proteasome (prosome, macropain) 26S subunit, non-ATPase, 2 [Source:MGI Symbol;Acc:MGI:1096584]	21762	16	20651652	20663414	2961	6184.67	-0.11488	-0.719253	0.471985	0.774766
ENSMUSG00000007021	Syngr3	protein_coding	synaptogyrin 3 [Source:MGI Symbol;Acc:MGI:1341881]	20974	17	24685092	24689955	373	5159.5	-0.0304558	-0.160277	0.872663	0.970113
ENSMUSG00000007029	Vars	protein_coding	valyl-tRNA synthetase [Source:MGI Symbol;Acc:MGI:90675]	22321	17	35000987	35016322	4137	1152.71	-0.342275	-1.13315	0.257151	0.611434
ENSMUSG00000007030	Vwa7	protein_coding	von Willebrand factor A domain containing 7 [Source:MGI Symbol;Acc:MGI:1306798]	27762	17	35016579	35026741	4313	631.353	0.480293	1.75877	0.0786173	0.360002
ENSMUSG00000007033	Hspa1l	protein_coding	heat shock protein 1-like [Source:MGI Symbol;Acc:MGI:96231]	15482	17	34972703	34979285	2472	27.1376	-0.834827	-1.75138	0.0798802	0.362136
ENSMUSG00000007034	Slc44a4	protein_coding	solute carrier family 44, member 4 [Source:MGI Symbol;Acc:MGI:1917379]	70129	17	34914466	34930436	3055	0.30338	0	0	1
ENSMUSG00000007035	Msh5	protein_coding	mutS homolog 5 [Source:MGI Symbol;Acc:MGI:1329021]	17687	17	35028605	35046745	538	196.171	0.0651972	0.159952	0.872919	0.970113
ENSMUSG00000007036	Abhd16a	protein_coding	abhydrolase domain containing 16A [Source:MGI Symbol;Acc:MGI:99476]	193742	17	35089263	35102987	574	2203.2	-0.233721	-0.85942	0.390109	0.721894
ENSMUSG00000007038	Neu1	protein_coding	neuraminidase 1 [Source:MGI Symbol;Acc:MGI:97305]	18010	17	34931253	34935953	2474	2025.92	-0.0728466	-0.40519	0.685338	0.894323
ENSMUSG00000007039	Ddah2	protein_coding	dimethylarginine dimethylaminohydrolase 2 [Source:MGI Symbol;Acc:MGI:1859016]	51793	17	35059035	35062095	1342	686.504	-0.091713	-0.307412	0.758529	0.925362
ENSMUSG00000007041	Clic1	protein_coding	chloride intracellular channel 1 [Source:MGI Symbol;Acc:MGI:2148924]	114584	17	35049966	35058749	1466	817.63	0.0493014	0.204167	0.838223	0.958106
ENSMUSG00000007050	Lsm2	protein_coding	LSM2 homolog, U6 small nuclear RNA and mRNA degradation associated [Source:MGI Symbol;Acc:MGI:90676]	27756	17	34981862	34985891	1586	475.335	-0.18565	-0.837734	0.40218	0.730353
ENSMUSG00000007080	Pole	protein_coding	polymerase (DNA directed), epsilon [Source:MGI Symbol;Acc:MGI:1196391]	18973	5	110286306	110337474	7163	36.4227	1.44212	3.01264	0.00258984	0.0523619
ENSMUSG00000007097	Atp1a2	protein_coding	ATPase, Na+/K+ transporting, alpha 2 polypeptide [Source:MGI Symbol;Acc:MGI:88106]	98660	1	172271709	172298064	6227	21511.1	-1.93665	-4.17316	3.00398e-05	0.00291172
ENSMUSG00000007107	Atp1a4	protein_coding	ATPase, Na+/K+ transporting, alpha 4 polypeptide [Source:MGI Symbol;Acc:MGI:1351335]	27222	1	172223513	172258414	3470	0.842522	-0.510763	-0.808339	0.418895
ENSMUSG00000007122	Casq1	protein_coding	calsequestrin 1 [Source:MGI Symbol;Acc:MGI:1309468]	12372	1	172209894	172219868	1847	261.981	-0.257011	-0.413384	0.679325	0.891025
ENSMUSG00000007207	Stx1a	protein_coding	syntaxin 1A (brain) [Source:MGI Symbol;Acc:MGI:109355]	20907	5	135023482	135051100	2162	620.724	0.145821	0.475796	0.634219	0.869047
ENSMUSG00000007209	Ceacam9	protein_coding	carcinoembryonic antigen-related cell adhesion molecule 9 [Source:MGI Symbol;Acc:MGI:1347247]	26368	7	16721929	16726132	1396	15.5076	-1.12012	-1.93528	0.0529555	0.298286
ENSMUSG00000007216	Zfp775	protein_coding	zinc finger protein 775 [Source:MGI Symbol;Acc:MGI:2683557]	243372	6	48602063	48623227	4143	358.362	-0.147506	-0.33335
ENSMUSG00000007279	Scube2	protein_coding	signal peptide, CUB domain, EGF-like 2 [Source:MGI Symbol;Acc:MGI:1928765]	56788	7	109798676	109865679	3571	4.94951	-0.0400064	-0.0606668	0.951625	0.994999
ENSMUSG00000007338	Mrpl49	protein_coding	mitochondrial ribosomal protein L49 [Source:MGI Symbol;Acc:MGI:108180]	18120	19	6053630	6057751	1722	1880.32	0.117476	0.731563	0.464435	0.769931
ENSMUSG00000007379	Dennd2c	protein_coding	DENN/MADD domain containing 2C [Source:MGI Symbol;Acc:MGI:3036254]	329727	3	103102604	103169769	4879	11.2366	-0.381627	-0.587878	0.556614	0.826137
ENSMUSG00000007411	Mark3	protein_coding	MAP/microtubule affinity regulating kinase 3 [Source:MGI Symbol;Acc:MGI:1341865]	17169	12	111574510	111656227	3388	1811.92	0.395264	2.75767	0.00582147	0.084429
ENSMUSG00000007415	Gatad1	protein_coding	GATA zinc finger domain containing 1 [Source:MGI Symbol;Acc:MGI:1914460]	67210	5	3632932	3657185	1285	3236.79	-0.073772	-0.352447	0.724503	0.911406
ENSMUSG00000007440	Pcdha11	protein_coding	protocadherin alpha 11 [Source:MGI Symbol;Acc:MGI:1298372]	12943	18	37005203	37187657	5359	11.265	0.370115	0.56656	0.571013	0.834995
ENSMUSG00000007457	2310003L06Rik	protein_coding	RIKEN cDNA 2310003L06 gene [Source:MGI Symbol;Acc:MGI:1921498]		5	87969459	87972870	1603	0.00930349	0	0	1
ENSMUSG00000007458	M6pr	protein_coding	mannose-6-phosphate receptor, cation dependent [Source:MGI Symbol;Acc:MGI:96904]	17113	6	122308720	122317680	2515	3395.58	0.0178595	0.114944	0.908489	0.981098
ENSMUSG00000007476	Lrrc8a	protein_coding	leucine rich repeat containing 8A [Source:MGI Symbol;Acc:MGI:2652847]	241296	2	30237715	30263790	4194	1755.5	-0.255932	-1.14599	0.2518	0.605957
ENSMUSG00000007480	Mc5r	protein_coding	melanocortin 5 receptor [Source:MGI Symbol;Acc:MGI:99420]	17203	18	68337603	68339711	1162	3.85705	0	0	1	1
ENSMUSG00000007564	Ppp2r1a	protein_coding	protein phosphatase 2, regulatory subunit A, alpha [Source:MGI Symbol;Acc:MGI:1926334]	51792	17	20945311	20965916	2410	17347.4	0.0520724	0.245787	0.805847	0.945141
ENSMUSG00000007570	Fance	protein_coding	Fanconi anemia, complementation group E [Source:MGI Symbol;Acc:MGI:1920025]		17	28313530	28326568	1980	448.128	-0.08926	-0.291978	0.770304	0.930746
ENSMUSG00000007589	Tinf2	protein_coding	Terf1 (TRF1)-interacting nuclear factor 2 [Source:MGI Symbol;Acc:MGI:107246]	28113	14	55679083	55681817	1736	766.544	-0.00137228	-0.00517387	0.995872	1
ENSMUSG00000007591	Tssk4	protein_coding	testis-specific serine kinase 4 [Source:MGI Symbol;Acc:MGI:1918349]	71099	14	55650182	55652539	1688	8.22488	0.820898	1.28047	0.200379	0.551046
ENSMUSG00000007594	Hapln4	protein_coding	hyaluronan and proteoglycan link protein 4 [Source:MGI Symbol;Acc:MGI:2679531]	330790	8	70083457	70090862	3648	8694.8	0.111362	0.710017	0.477693	0.778675
ENSMUSG00000007603	Dus3l	protein_coding	dihydrouridine synthase 3-like (S. cerevisiae) [Source:MGI Symbol;Acc:MGI:2147092]	224907	17	56764751	56770092	2303	896.269	-0.135984	-0.597291	0.550313	0.8214
ENSMUSG00000007610	Gtpbp3	protein_coding	GTP binding protein 3 [Source:MGI Symbol;Acc:MGI:1917609]	70359	8	71488103	71499583	2800	600.863	-0.0339675	-0.120554	0.904044	0.980541
ENSMUSG00000007613	Tgfbr1	protein_coding	transforming growth factor, beta receptor I [Source:MGI Symbol;Acc:MGI:98728]	21812	4	47353222	47414931	5756	520.765	-0.716109	-2.02143	0.0432349	0.271263
ENSMUSG00000007617	Homer1	protein_coding	homer scaffolding protein 1 [Source:MGI Symbol;Acc:MGI:1347345]	26556	13	93303757	93404129	2468	472.899	-0.282208	-0.785006	0.43245	0.750135
ENSMUSG00000007646	Rad51c	protein_coding	RAD51 paralog C [Source:MGI Symbol;Acc:MGI:2150020]	114714	11	87376645	87404954	3944	179.827	-0.428767	-1.84609	0.0648796	0.331005
ENSMUSG00000007653	Gabrb2	protein_coding	gamma-aminobutyric acid (GABA) A receptor, subunit beta 2 [Source:MGI Symbol;Acc:MGI:95620]	14401	11	42419757	42629028	3989	86.1844	-0.0980156	-0.154203	0.87745	0.971417
ENSMUSG00000007655	Cav1	protein_coding	caveolin 1, caveolae protein [Source:MGI Symbol;Acc:MGI:102709]	12389	6	17306335	17341452	2522	432.36	-1.1188	-2.40633	0.0161135	0.156113
ENSMUSG00000007656	Arpp19	protein_coding	cAMP-regulated phosphoprotein 19 [Source:MGI Symbol;Acc:MGI:1891691]	59046	9	75037614	75060313	3944	4564.38	-0.125704	-0.722161	0.470196	0.773812
ENSMUSG00000007659	Bcl2l1	protein_coding	BCL2-like 1 [Source:MGI Symbol;Acc:MGI:88139]	12048	2	152780668	152831728	2417	3899.19	0.0466266	0.2094	0.834136	0.956598
ENSMUSG00000007670	Khsrp	protein_coding	KH-type splicing regulatory protein [Source:MGI Symbol;Acc:MGI:1336214]	16549	17	57021058	57031507	3990	1514.84	0.147592	0.614494	0.538889	0.814285
ENSMUSG00000007682	Dio2	protein_coding	deiodinase, iodothyronine, type II [Source:MGI Symbol;Acc:MGI:1338833]	13371	12	90724554	90738438	5813	232.859	-0.176156	-0.360412	0.718539	0.908846
ENSMUSG00000007721	Ccdc124	protein_coding	coiled-coil domain containing 124 [Source:MGI Symbol;Acc:MGI:1916403]	234388	8	70868227	70873935	1356	7242.87	-0.00875983	-0.0295352	0.976438	1
ENSMUSG00000007739	Cct4	protein_coding	chaperonin containing Tcp1, subunit 4 (delta) [Source:MGI Symbol;Acc:MGI:104689]	12464	11	22990519	23003780	2484	4294.99	0.308822	1.60003	0.109592	0.424033
ENSMUSG00000007777	0610009B22Rik	protein_coding	RIKEN cDNA 0610009B22 gene [Source:MGI Symbol;Acc:MGI:1913300]	66050	11	51685386	51688874	813	1242.06	0.118257	0.544936	0.585797	0.843749
ENSMUSG00000007783	Cpt1c	protein_coding	carnitine palmitoyltransferase 1c [Source:MGI Symbol;Acc:MGI:2446526]	78070	7	44959372	44974851	2633	1127.23	-0.322121	-1.37516	0.169082	0.514526
ENSMUSG00000007805	Twist2	protein_coding	twist basic helix-loop-helix transcription factor 2 [Source:MGI Symbol;Acc:MGI:104685]	13345	1	91801461	91848028	1329	8.39646	-1.74889	-2.68134	0.0073329	0.0971915
ENSMUSG00000007812	Zfp655	protein_coding	zinc finger protein 655 [Source:MGI Symbol;Acc:MGI:1919861]	72611	5	145231715	145247302	1765	1130.18	0.312966	1.131	0.258057	0.611931
ENSMUSG00000007815	Rhoa	protein_coding	ras homolog family member A [Source:MGI Symbol;Acc:MGI:1096342]	11848	9	108306129	108337934	2197	2631.04	0.0213395	0.142595	0.88661	0.973414
ENSMUSG00000007817	Zmiz1	protein_coding	zinc finger, MIZ-type containing 1 [Source:MGI Symbol;Acc:MGI:3040693]	328365	14	25459185	25666743	2225	1822.1	-0.0953981	-0.278887	0.780331	0.934224
ENSMUSG00000007827	Ankrd26	protein_coding	ankyrin repeat domain 26 [Source:MGI Symbol;Acc:MGI:1917887]	232339	6	118501308	118562226	6930	306.337	-0.155871	-0.488021	0.625535	0.864939
ENSMUSG00000007833	Aldh16a1	protein_coding	aldehyde dehydrogenase 16 family, member A1 [Source:MGI Symbol;Acc:MGI:1916998]	69748	7	45140684	45154584	4074	240.756	-0.666926	-1.87874	0.0602798	0.318875
ENSMUSG00000007836	Hnrnpa0	protein_coding	heterogeneous nuclear ribonucleoprotein A0 [Source:MGI Symbol;Acc:MGI:1924384]	77134	13	58125879	58128556	2678	6460.21	0.237999	0.978907	0.327626	0.67462
ENSMUSG00000007837	Prrg2	protein_coding	proline-rich Gla (G-carboxyglutamic acid) polypeptide 2 [Source:MGI Symbol;Acc:MGI:1929596]	65116	7	45053584	45062677	1623	235.941	-0.584687	-1.79442	0.0727467	0.349206
ENSMUSG00000007850	Hnrnph1	protein_coding	heterogeneous nuclear ribonucleoprotein H1 [Source:MGI Symbol;Acc:MGI:1891925]	59013	11	50376990	50386528	2427	4264.87	0.27841	1.38065	0.167385	0.511728
ENSMUSG00000007867	Ift43	protein_coding	intraflagellar transport 43 [Source:MGI Symbol;Acc:MGI:1923661]	76411	12	86082561	86162458	775	436.87	0.141805	0.650179	0.515577	0.800415
ENSMUSG00000007872	Id3	protein_coding	inhibitor of DNA binding 3 [Source:MGI Symbol;Acc:MGI:96398]	15903	4	136143497	136145755	1278	685.793	-0.593999	-1.5263	0.126934	0.45574
ENSMUSG00000007877	Tcap	protein_coding	titin-cap [Source:MGI Symbol;Acc:MGI:1330233]	21393	11	98383811	98384953	948	240.582	-0.668194	-0.987688	0.323305	0.670664
ENSMUSG00000007880	Arid1a	protein_coding	AT rich interactive domain 1A (SWI-like) [Source:MGI Symbol;Acc:MGI:1935147]	93760	4	133679008	133756769	8187	1310.67	0.162086	0.504209	0.614115	0.858744
ENSMUSG00000007888	Crlf1	protein_coding	cytokine receptor-like factor 1 [Source:MGI Symbol;Acc:MGI:1340030]	12931	8	70493158	70504081	1644	26.6605	-1.06476	-2.0756	0.0379307	0.252943
ENSMUSG00000007891	Ctsd	protein_coding	cathepsin D [Source:MGI Symbol;Acc:MGI:88562]	13033	7	142375911	142388038	2127	15244.5	-0.0283012	-0.118979	0.905292	0.980617
ENSMUSG00000007892	Rplp1	protein_coding	ribosomal protein, large, P1 [Source:MGI Symbol;Acc:MGI:1927099]	56040	9	61913284	61914542	499	7098.85	-0.255667	-0.941418	0.346491	0.688723
ENSMUSG00000007907	Cabs1	protein_coding	calcium binding protein, spermatid specific 1 [Source:MGI Symbol;Acc:MGI:1918227]	70977	5	87979439	87981544	1505	0.141377	-0.0343967	-0.146389	0.883614
ENSMUSG00000007908	Hmgcll1	protein_coding	3-hydroxymethyl-3-methylglutaryl-Coenzyme A lyase-like 1 [Source:MGI Symbol;Acc:MGI:2446108]	208982	9	76014855	76136350	3737	455.566	0.202763	0.710067	0.477663	0.778675
ENSMUSG00000007944	Ttc9b	protein_coding	tetratricopeptide repeat domain 9B [Source:MGI Symbol;Acc:MGI:1920282]	73032	7	27653915	27657346	2052	1862.07	0.0736218	0.209096	0.834373	0.956598
ENSMUSG00000007946	Phox2a	protein_coding	paired-like homeobox 2a [Source:MGI Symbol;Acc:MGI:106633]	11859	7	101818313	101822726	1609	23.324	0.240679	0.440991	0.65922	0.881207
ENSMUSG00000007950	Abhd8	protein_coding	abhydrolase domain containing 8 [Source:MGI Symbol;Acc:MGI:1918946]	64296	8	71456705	71463655	1978	8019.33	-0.0207224	-0.0616203	0.950865	0.994804
ENSMUSG00000007987	Ift22	protein_coding	intraflagellar transport 22 [Source:MGI Symbol;Acc:MGI:1914536]	67286	5	136908150	136915404	3071	1488.84	0.307564	1.40801	0.159128	0.499856
ENSMUSG00000007989	Fzd3	protein_coding	frizzled class receptor 3 [Source:MGI Symbol;Acc:MGI:108476]	14365	14	65201026	65262463	4157	93.1607	-0.583585	-1.73131	0.0833967	0.369329
ENSMUSG00000008028	1700008O03Rik	protein_coding	RIKEN cDNA 1700008O03 gene [Source:MGI Symbol;Acc:MGI:1916599]	69349	7	44360043	44385820	913	165.476	-0.027545	-0.0811335	0.935336	0.989758
ENSMUSG00000008035	Mid1ip1	protein_coding	Mid1 interacting protein 1 (gastrulation specific G12-like (zebrafish)) [Source:MGI Symbol;Acc:MGI:1915291]	68041	X	10715013	10719690	106	3859.02	-0.311317	-1.69395	0.0902756	0.385874
ENSMUSG00000008036	Ap2s1	protein_coding	adaptor-related protein complex 2, sigma 1 subunit [Source:MGI Symbol;Acc:MGI:2141861]	232910	7	16738410	16749294	836	8959.34	0.0275101	0.0948485	0.924435	0.986111
ENSMUSG00000008090	Fgfrl1	protein_coding	fibroblast growth factor receptor-like 1 [Source:MGI Symbol;Acc:MGI:2150920]	116701	5	108692382	108706924	406	536.741	-1.2994	-3.05993	0.00221387	0.0476907
ENSMUSG00000008129	4930432K21Rik	protein_coding	RIKEN cDNA 4930432K21 gene [Source:MGI Symbol;Acc:MGI:1921916]	74666	8	84148025	84172590	378	60.509	1.29991	2.82887	0.0046712	0.0736814
ENSMUSG00000008136	Fhl2	protein_coding	four and a half LIM domains 2 [Source:MGI Symbol;Acc:MGI:1338762]	14200	1	43123074	43196984	1563	412.043	-0.629651	-1.38784	0.165184	0.508363
ENSMUSG00000008140	Emc10	protein_coding	ER membrane protein complex subunit 10 [Source:MGI Symbol;Acc:MGI:1916933]	69683	7	44489937	44496529	1872	10513.6	0.0700731	0.258916	0.7957	0.940529
ENSMUSG00000008153	Clstn3	protein_coding	calsyntenin 3 [Source:MGI Symbol;Acc:MGI:2178323]	232370	6	124430759	124464794	3703	9844.59	-0.0309708	-0.130607	0.896086	0.977282
ENSMUSG00000008167	Fbxw9	protein_coding	F-box and WD-40 domain protein 9 [Source:MGI Symbol;Acc:MGI:1915878]	68628	8	85060055	85067124	1907	388.881	0.0148779	0.0500684	0.960068	0.997657
ENSMUSG00000008193	Spib	protein_coding	Spi-B transcription factor (Spi-1/PU.1 related) [Source:MGI Symbol;Acc:MGI:892986]	272382	7	44525993	44532071	2788	13.2288	-0.54207	-0.850345	0.395133	0.725416
ENSMUSG00000008200	Fnbp4	protein_coding	formin binding protein 4 [Source:MGI Symbol;Acc:MGI:1860513]	55935	2	90745370	90781021	4691	609.817	-0.123982	-0.427495	0.669019	0.885806
ENSMUSG00000008206	Cers4	protein_coding	ceramide synthase 4 [Source:MGI Symbol;Acc:MGI:1914510]	67260	8	4493026	4531680	561	1214.96	0.0040014	0.0201802	0.9839	1
ENSMUSG00000008226	Scrn3	protein_coding	secernin 3 [Source:MGI Symbol;Acc:MGI:1921866]	74616	2	73312601	73337818	3309	2226.03	-0.155189	-0.714035	0.475206	0.777252
ENSMUSG00000008301	Phax	protein_coding	phosphorylated adaptor for RNA export [Source:MGI Symbol;Acc:MGI:1891839]	56698	18	56562443	56587712	1386	1664.08	0.277438	1.35551	0.175255	0.520489
ENSMUSG00000008305	Tle1	protein_coding	transducin-like enhancer of split 1 [Source:MGI Symbol;Acc:MGI:104636]	21885	4	72117142	72200919	3644	1099.05	-0.174529	-1.12873	0.259014	0.613114
ENSMUSG00000008307	1700109H08Rik	protein_coding	RIKEN cDNA 1700109H08 gene [Source:MGI Symbol;Acc:MGI:1924286]	77036	5	3571566	3584356	817	2.97291	0	0	1	1
ENSMUSG00000008318	Relt	protein_coding	RELT tumor necrosis factor receptor [Source:MGI Symbol;Acc:MGI:2443373]	320100	7	100845847	100863446	2851	742.558	0.222103	0.903387	0.36632	0.704229
ENSMUSG00000008333	Snrpb2	protein_coding	U2 small nuclear ribonucleoprotein B [Source:MGI Symbol;Acc:MGI:104805]	20639	2	143063039	143072853	2061	1612.08	0.199377	0.787866	0.430775	0.749068
ENSMUSG00000008348	Ubc	protein_coding	ubiquitin C [Source:MGI Symbol;Acc:MGI:98889]	22190	5	125385965	125390202	2618	6152.26	-0.01843	-0.0609872	0.951369	0.994999
ENSMUSG00000008373	Prpf31	protein_coding	pre-mRNA processing factor 31 [Source:MGI Symbol;Acc:MGI:1916238]	68988	7	3629985	3642486	3144	2070.14	0.328484	2.0768	0.0378203	0.252729
ENSMUSG00000008384	Sertad1	protein_coding	SERTA domain containing 1 [Source:MGI Symbol;Acc:MGI:1913438]	55942	7	27486910	27490316	1233	179.294	0.165174	0.492829	0.622134	0.863253
ENSMUSG00000008393	Carhsp1	protein_coding	calcium regulated heat stable protein 1 [Source:MGI Symbol;Acc:MGI:1196368]	52502	16	8658587	8672153	2849	3456.57	-0.98956	-2.97738	0.00290723	0.0561238
ENSMUSG00000008398	Elk3	protein_coding	ELK3, member of ETS oncogene family [Source:MGI Symbol;Acc:MGI:101762]	13713	10	93247414	93311135	4212	134.067	0.415004	0.969603	0.332244	0.679586
ENSMUSG00000008429	Herpud2	protein_coding	HERPUD family member 2 [Source:MGI Symbol;Acc:MGI:1915393]	80517	9	25108132	25151820	2781	1257.41	-0.118355	-0.558713	0.576357	0.837948
ENSMUSG00000008435	Rdh13	protein_coding	retinol dehydrogenase 13 (all-trans and 9-cis) [Source:MGI Symbol;Acc:MGI:1918732]	108841	7	4424770	4445649	2119	680.897	0.449791	2.31185	0.020786	0.18294
ENSMUSG00000008438	Adam21	protein_coding	a disintegrin and metallopeptidase domain 21 [Source:MGI Symbol;Acc:MGI:1861229]	56622	12	81558584	81568474	2911	35.4435	0.339955	0.659206	0.509764	0.796117
ENSMUSG00000008450	Nutf2	protein_coding	nuclear transport factor 2 [Source:MGI Symbol;Acc:MGI:1915301]	68051	8	105860580	105879330	948	1706.24	-0.0367031	-0.186833	0.851791	0.963338
ENSMUSG00000008461	Fut1	protein_coding	fucosyltransferase 1 [Source:MGI Symbol;Acc:MGI:109375]	14343	7	45617289	45621059	354	0.756146	0.48082	0.822119	0.411009
ENSMUSG00000008475	Arpc5	protein_coding	actin related protein 2/3 complex, subunit 5 [Source:MGI Symbol;Acc:MGI:1915021]	67771	1	152766542	152775597	1914	2280.2	-0.112112	-0.566697	0.57092	0.834995
ENSMUSG00000008482	Rnf151	protein_coding	ring finger protein 151 [Source:MGI Symbol;Acc:MGI:1914754]	67504	17	24715839	24718057	1189	2.48872	0.0472328	0.0705797
ENSMUSG00000008489	Elavl2	protein_coding	ELAV (embryonic lethal, abnormal vision, Drosophila)-like 2 (Hu antigen B) [Source:MGI Symbol;Acc:MGI:1100887]	15569	4	91250763	91400785	3671	4632.42	0.0820347	0.307775	0.758253	0.925207
ENSMUSG00000008496	Pou2f2	protein_coding	POU domain, class 2, transcription factor 2 [Source:MGI Symbol;Acc:MGI:101897]	18987	7	25087344	25179726	7047	143.662	-0.929318	-1.66171	0.0965704	0.398595
ENSMUSG00000008540	Mgst1	protein_coding	microsomal glutathione S-transferase 1 [Source:MGI Symbol;Acc:MGI:1913850]	56615	6	138140316	138156755	1167	304.867	-0.724724	-1.76967	0.076782	0.356657
ENSMUSG00000008575	Nfib	protein_coding	nuclear factor I/B [Source:MGI Symbol;Acc:MGI:103188]	18028	4	82290173	82705750	9116	1722.73	-0.22935	-0.839919	0.400954	0.729445
ENSMUSG00000008590	Htr3b	protein_coding	5-hydroxytryptamine (serotonin) receptor 3B [Source:MGI Symbol;Acc:MGI:1861899]	57014	9	48935008	48964990	2411	4.45242	-0.675049	-1.00651	0.31417	0.662876
ENSMUSG00000008601	Rab25	protein_coding	RAB25, member RAS oncogene family [Source:MGI Symbol;Acc:MGI:1858203]	53868	3	88542029	88548300	1081	5.83824	0.101345	0.152774	0.878576	0.971637
ENSMUSG00000008604	Ubqln4	protein_coding	ubiquilin 4 [Source:MGI Symbol;Acc:MGI:2150152]	94232	3	88553758	88569725	3330	4034.67	0.0777761	0.750124	0.45318	0.76263
ENSMUSG00000008658	Rbfox1	protein_coding	RNA binding protein, fox-1 homolog (C. elegans) 1 [Source:MGI Symbol;Acc:MGI:1926224]	268859	16	6809222	7412479	4084	6964.82	-0.134082	-0.658984	0.509906	0.79621
ENSMUSG00000008668	Rps18	protein_coding	ribosomal protein S18 [Source:MGI Symbol;Acc:MGI:98146]	20084	17	33951999	33956001	499	662.433	0.150631	0.546765	0.58454	0.843068
ENSMUSG00000008682	Rpl10	protein_coding	ribosomal protein L10 [Source:MGI Symbol;Acc:MGI:105943]	110954	X	74270812	74273135	799	82.7671	-0.270455	-0.915368	0.359999	0.698692
ENSMUSG00000008683	Rps15a	protein_coding	ribosomal protein S15A [Source:MGI Symbol;Acc:MGI:2389091]	267019	7	118104372	118116188	5179	2900.25	0.0799115	0.528784	0.596955	0.849967
ENSMUSG00000008690	Ncaph2	protein_coding	non-SMC condensin II complex, subunit H2 [Source:MGI Symbol;Acc:MGI:1289164]	52683	15	89355719	89372826	3223	2826.59	0.281367	1.44062	0.149691	0.48846
ENSMUSG00000008730	Hipk1	protein_coding	homeodomain interacting protein kinase 1 [Source:MGI Symbol;Acc:MGI:1314873]	15257	3	103739815	103791563	7939	2346.97	-0.267101	-1.10599	0.268731	0.623116
ENSMUSG00000008734	Gprc5b	protein_coding	G protein-coupled receptor, family C, group 5, member B [Source:MGI Symbol;Acc:MGI:1927596]	64297	7	118972047	118995211	4518	5769.1	0.143549	0.612481	0.54022	0.815116
ENSMUSG00000008763	Man1a2	protein_coding	mannosidase, alpha, class 1A, member 2 [Source:MGI Symbol;Acc:MGI:104676]	17156	3	100562208	100685503	7969	1501.93	-0.439185	-2.17091	0.0299377	0.222801
ENSMUSG00000008789	Ceacam5	protein_coding	carcinoembryonic antigen-related cell adhesion molecule 5 [Source:MGI Symbol;Acc:MGI:1920500]	73250	7	17713238	17761132	3273	0
ENSMUSG00000008813	Tppp2	protein_coding	tubulin polymerization-promoting protein family member 2 [Source:MGI Symbol;Acc:MGI:2684923]	219038	14	51918425	51920699	741	1.44179	-0.686609	-1.02251	0.30654
ENSMUSG00000008822	Acyp1	protein_coding	acylphosphatase 1, erythrocyte (common) type [Source:MGI Symbol;Acc:MGI:1913454]	66204	12	85272398	85288438	648	1749.03	0.259516	1.37617	0.168767	0.514223
ENSMUSG00000008843	Cldn13	protein_coding	claudin 13 [Source:MGI Symbol;Acc:MGI:1913102]	57255	5	134914249	134915526	1067	4.86582	-1.06493	-1.55891	0.119018	0.44193
ENSMUSG00000008845	Cd163	protein_coding	CD163 antigen [Source:MGI Symbol;Acc:MGI:2135946]	93671	6	124304656	124330527	4404	34.3473	-0.495219	-0.842959	0.399251	0.728082
ENSMUSG00000008855	Hdac5	protein_coding	histone deacetylase 5 [Source:MGI Symbol;Acc:MGI:1333784]	15184	11	102194432	102230166	4852	4020.8	0.0145361	0.0465072	0.962906	0.998949
ENSMUSG00000008859	Rala	protein_coding	v-ral simian leukemia viral oncogene A (ras related) [Source:MGI Symbol;Acc:MGI:1927243]	56044	13	17880575	17944239	2684	4272.69	-0.14137	-0.557761	0.577008	0.838493
ENSMUSG00000008874	Clec3a	protein_coding	C-type lectin domain family 3, member a [Source:MGI Symbol;Acc:MGI:2685642]	403395	8	114418086	114425846	591	0.0890182	0	0	1
ENSMUSG00000008892	Vdac3	protein_coding	voltage-dependent anion channel 3 [Source:MGI Symbol;Acc:MGI:106922]	22335	8	22577075	22593813	1354	2148.98	-0.101193	-0.608328	0.54297	0.816404
ENSMUSG00000008932	Slc1a7	protein_coding	solute carrier family 1 (glutamate transporter), member 7 [Source:MGI Symbol;Acc:MGI:2444087]	242607	4	107968332	108013532	3007	5.07945	-0.41724	-0.650477	0.515384	0.800241
ENSMUSG00000008958	Vps72	protein_coding	vacuolar protein sorting 72 [Source:MGI Symbol;Acc:MGI:1202305]	21427	3	95111022	95123051	1456	1111.11	0.366919	1.58894	0.112073	0.427731
ENSMUSG00000008976	Gabpa	protein_coding	GA repeat binding protein, alpha [Source:MGI Symbol;Acc:MGI:95610]	14390	16	84834925	84863779	2202	469.586	-0.462721	-1.19571	0.231811	0.585768
ENSMUSG00000008999	Bmp7	protein_coding	bone morphogenetic protein 7 [Source:MGI Symbol;Acc:MGI:103302]	12162	2	172868012	172940321	3670	265.421	-0.0148147	-0.0505258	0.959703	0.997657
ENSMUSG00000009013	Dynll1	protein_coding	dynein light chain LC8-type 1 [Source:MGI Symbol;Acc:MGI:1861457]	56455	5	115297110	115300999	2030	6517.31	-0.156997	-0.869027	0.384832	0.717977
ENSMUSG00000009030	Pdcl	protein_coding	phosducin-like [Source:MGI Symbol;Acc:MGI:1914716]	67466	2	37350074	37359332	2858	1058.66	-0.15997	-0.67507	0.499631	0.790661
ENSMUSG00000009035	Tmem184b	protein_coding	transmembrane protein 184b [Source:MGI Symbol;Acc:MGI:2445179]	223693	15	79360684	79403303	3361	2159.38	-0.0431367	-0.173016	0.862639	0.966827
ENSMUSG00000009047	Gm5965	protein_coding	predicted gene 5965 [Source:MGI Symbol;Acc:MGI:3645197]		16	88777896	88778528	588	0
ENSMUSG00000009070	Rsph14	protein_coding	radial spoke head homolog 14 (Chlamydomonas) [Source:MGI Symbol;Acc:MGI:1918486]	71236	10	74957477	75032586	1179	11.9675	0.486015	0.762313	0.445873	0.758337
ENSMUSG00000009073	Nf2	protein_coding	neurofibromin 2 [Source:MGI Symbol;Acc:MGI:97307]	18016	11	4765845	4849536	4720	2544.09	-0.165946	-0.526077	0.598835	0.850804
ENSMUSG00000009075	Cabp7	protein_coding	calcium binding protein 7 [Source:MGI Symbol;Acc:MGI:2183437]	192650	11	4736892	4746778	2628	7882.44	0.0980186	0.482616	0.629368	0.866738
ENSMUSG00000009076	Zmat5	protein_coding	zinc finger, matrin type 5 [Source:MGI Symbol;Acc:MGI:1914428]	67178	11	4704678	4737669	792	565.276	0.220883	0.73475	0.462492	0.768644
ENSMUSG00000009079	Ewsr1	protein_coding	Ewing sarcoma breakpoint region 1 [Source:MGI Symbol;Acc:MGI:99960]	14030	11	5069689	5099266	405	2414.8	-0.0983172	-0.486145	0.626864	0.865308
ENSMUSG00000009090	Ap1b1	protein_coding	adaptor protein complex AP-1, beta 1 subunit [Source:MGI Symbol;Acc:MGI:1096368]	11764	11	4986824	5042791	3942	5349.44	0.0689075	0.263882	0.791871	0.938951
ENSMUSG00000009092	Derl3	protein_coding	Der1-like domain family, member 3 [Source:MGI Symbol;Acc:MGI:1917627]	70377	10	75893413	75895941	1321	33.8012	0.691806	1.27166	0.203494	0.554682
ENSMUSG00000009093	Gstt4	protein_coding	glutathione S-transferase, theta 4 [Source:MGI Symbol;Acc:MGI:1923136]	75886	10	75814943	75822543	964	3.02969	0.501517	0.746349	0.455457	0.763803
ENSMUSG00000009097	Tbx1	protein_coding	T-box 1 [Source:MGI Symbol;Acc:MGI:98493]	21380	16	18581713	18586969	1777	19.6357	-2.42172	-3.6193	0.000295398	0.0130485
ENSMUSG00000009108	Gnat2	protein_coding	guanine nucleotide binding protein, alpha transducing 2 [Source:MGI Symbol;Acc:MGI:95779]	14686	3	108092789	108101432	2054	2.75017	0.0610782	0.0902145	0.928117	0.987508
ENSMUSG00000009112	Bcl2l13	protein_coding	BCL2-like 13 (apoptosis facilitator) [Source:MGI Symbol;Acc:MGI:2136959]	94044	6	120836212	120892842	349	990.534	0.63819	2.36707	0.0179293	0.166358
ENSMUSG00000009114	2610028H24Rik	protein_coding	RIKEN cDNA 2610028H24 gene [Source:MGI Symbol;Acc:MGI:1924214]	76964	10	76449081	76461110	1640	2.41554	-0.688534	-1.01419	0.310494	0.660583
ENSMUSG00000009115	Spatc1l	protein_coding	spermatogenesis and centriole associated 1 like [Source:MGI Symbol;Acc:MGI:1923823]	76573	10	76562272	76570201	1332	1.0857	-0.312053	-0.508439	0.611146
ENSMUSG00000009145	Dqx1	protein_coding	DEAQ RNA-dependent ATPase [Source:MGI Symbol;Acc:MGI:2136388]	93838	6	83057844	83067318	3257	7.70237	0.941101	1.54037	0.123471	0.44975
ENSMUSG00000009185	Ccl8	protein_coding	chemokine (C-C motif) ligand 8 [Source:MGI Symbol;Acc:MGI:101878]	20307	11	82115185	82116799	511	1.77251	-0.70585	-1.05568	0.291116
ENSMUSG00000009207	Lnpk	protein_coding	lunapark, ER junction formation factor [Source:MGI Symbol;Acc:MGI:1918115]	69605	2	74520291	74579435	3321	1403.12	0.112182	0.390717	0.696007	0.898345
ENSMUSG00000009210	Prr29	protein_coding	proline rich 29 [Source:MGI Symbol;Acc:MGI:1922823]	75573	11	106365472	106377558	1112	1.17398	0	0	1
ENSMUSG00000009214	Tmem8c	protein_coding	transmembrane protein 8C [Source:MGI Symbol;Acc:MGI:1913389]	66139	2	27061636	27072179	1382	21.8667	0.487588	0.737308	0.460935	0.767979
ENSMUSG00000009216	Fam163b	protein_coding	family with sequence similarity 163, member B [Source:MGI Symbol;Acc:MGI:1926106]	109349	2	27110380	27142491	2959	1898.44	0.455708	2.23829	0.0252022	0.202872
ENSMUSG00000009246	Trpm5	protein_coding	transient receptor potential cation channel, subfamily M, member 5 [Source:MGI Symbol;Acc:MGI:1861718]	56843	7	143069153	143094642	726	6.95862	0.496195	0.818008	0.413353	0.737658
ENSMUSG00000009248	Ascl2	protein_coding	achaete-scute family bHLH transcription factor 2 [Source:MGI Symbol;Acc:MGI:96920]	17173	7	142966829	142969264	1605	18.5601	0.221355	0.356511	0.721458	0.909908
ENSMUSG00000009281	Rarres2	protein_coding	retinoic acid receptor responder (tazarotene induced) 2 [Source:MGI Symbol;Acc:MGI:1918910]	71660	6	48569696	48572789	2513	50.1765	-1.02986	-1.69452	0.0901661	0.385595
ENSMUSG00000009291	Pttg1ip	protein_coding	pituitary tumor-transforming 1 interacting protein [Source:MGI Symbol;Acc:MGI:2652132]	108705	10	77581720	77598732	2294	1143.84	-0.998337	-2.88241	0.00394641	0.0673112
ENSMUSG00000009292	Trpm2	protein_coding	transient receptor potential cation channel, subfamily M, member 2 [Source:MGI Symbol;Acc:MGI:1351901]	28240	10	77907722	77970563	7274	1493.07	-0.232976	-0.671951	0.501615	0.791533
ENSMUSG00000009293	Ube2g2	protein_coding	ubiquitin-conjugating enzyme E2G 2 [Source:MGI Symbol;Acc:MGI:1343188]	22213	10	77622275	77645993	2031	2804.48	0.0823229	0.409609	0.682093	0.892406
ENSMUSG00000009350	Mpo	protein_coding	myeloperoxidase [Source:MGI Symbol;Acc:MGI:97137]	17523	11	87793581	87804413	2750	29.6769	-0.724885	-1.0703	0.284484	0.637428
ENSMUSG00000009356	Lpo	protein_coding	lactoperoxidase [Source:MGI Symbol;Acc:MGI:1923363]	76113	11	87806428	87828289	2926	107.121	-0.324615	-0.62063	0.534843	0.812372
ENSMUSG00000009376	Met	protein_coding	met proto-oncogene [Source:MGI Symbol;Acc:MGI:96969]	17295	6	17463800	17573980	6809	87.7739	-0.392376	-0.754547	0.450521	0.760604
ENSMUSG00000009378	Slc16a12	protein_coding	solute carrier family 16 (monocarboxylic acid transporters), member 12 [Source:MGI Symbol;Acc:MGI:2147716]	240638	19	34668403	34747289	4051	37.7453	-0.763077	-1.17264	0.240939	0.593932
ENSMUSG00000009394	Syn2	protein_coding	synapsin II [Source:MGI Symbol;Acc:MGI:103020]	20965	6	115134902	115282006	2386	9680.94	0.228497	2.02819	0.0425411	0.26882
ENSMUSG00000009406	Elk1	protein_coding	ELK1, member of ETS oncogene family [Source:MGI Symbol;Acc:MGI:101833]	13712	X	20933395	20950608	3548	397.756	0.539588	1.39489	0.163049	0.504936
ENSMUSG00000009418	Nav1	protein_coding	neuron navigator 1 [Source:MGI Symbol;Acc:MGI:2183683]	215690	1	135434580	135607295	13117	1084.23	-0.271885	-1.1949	0.232128	0.586014
ENSMUSG00000009470	Tnpo1	protein_coding	transportin 1 [Source:MGI Symbol;Acc:MGI:2681523]	238799	13	98839019	98926384	8445	1623.71	-0.482708	-1.60368	0.108785	0.423024
ENSMUSG00000009471	Myod1	protein_coding	myogenic differentiation 1 [Source:MGI Symbol;Acc:MGI:97275]	17927	7	46376474	46379099	1861	2.11279	-0.578744	-0.853912	0.393154	0.724002
ENSMUSG00000009487	Otog	protein_coding	otogelin [Source:MGI Symbol;Acc:MGI:1202064]	18419	7	46240987	46311434	10043	2.24093	-1.79914	-2.64517
ENSMUSG00000009535	Rnmt	protein_coding	RNA (guanine-7-) methyltransferase [Source:MGI Symbol;Acc:MGI:1915147]	67897	18	68300355	68324852	5008	2313.01	-0.199288	-1.19635	0.23156	0.585768
ENSMUSG00000009545	Kcnq1	protein_coding	potassium voltage-gated channel, subfamily Q, member 1 [Source:MGI Symbol;Acc:MGI:108083]	16535	7	143106362	143427042	182	6.19474	0.733217	1.17538	0.239844	0.5935
ENSMUSG00000009549	Srp14	protein_coding	signal recognition particle 14 [Source:MGI Symbol;Acc:MGI:107169]	20813	2	118475850	118479711	798	7539.47	-0.0117635	-0.0728747	0.941906	0.992229
ENSMUSG00000009551	6330409D20Rik	protein_coding	RIKEN cDNA 6330409D20 gene [Source:MGI Symbol;Acc:MGI:1917980]	70730	2	32732620	32741016	732	365.46	-0.0361495	-0.156169	0.8759	0.971006
ENSMUSG00000009555	Cdk9	protein_coding	cyclin-dependent kinase 9 (CDC2-related kinase) [Source:MGI Symbol;Acc:MGI:1328368]	107951	2	32705784	32713076	3565	1706.67	0.40651	1.30902	0.190527	0.538725
ENSMUSG00000009563	Tor2a	protein_coding	torsin family 2, member A [Source:MGI Symbol;Acc:MGI:1353596]	30933	2	32757234	32762244	1536	376.637	-0.73788	-2.48733	0.0128706	0.136657
ENSMUSG00000009566	Fpgs	protein_coding	folylpolyglutamyl synthetase [Source:MGI Symbol;Acc:MGI:95576]	14287	2	32682609	32704145	2273	147.893	-0.249295	-0.770447	0.441035	0.755693
ENSMUSG00000009569	Mkl2	protein_coding	MKL/myocardin-like 2 [Source:MGI Symbol;Acc:MGI:3050795]	239719	16	13256481	13417529	8295	1131.31	-0.0097162	-0.0457148	0.963538	0.999081
ENSMUSG00000009575	Cbx5	protein_coding	chromobox 5 [Source:MGI Symbol;Acc:MGI:109372]	12419	15	103191544	103239816	8803	5782.91	0.0697252	0.424803	0.670981	0.886988
ENSMUSG00000009580	Odam	protein_coding	odontogenic, ameloblast asssociated [Source:MGI Symbol;Acc:MGI:1916842]	69592	5	87885029	87894174	1370	0.0439214	-0.0294195	-0.125207	0.90036
ENSMUSG00000009585	Apobec3	protein_coding	apolipoprotein B mRNA editing enzyme, catalytic polypeptide 3 [Source:MGI Symbol;Acc:MGI:1933111]	80287	15	79891659	79915906	759	65.7117	-1.23227	-2.45891	0.0139358	0.143077
ENSMUSG00000009588	St6galnac1	protein_coding	ST6 (alpha-N-acetyl-neuraminyl-2,3-beta-galactosyl-1,3)-N-acetylgalactosaminide alpha-2,6-sialyltransferase 1 [Source:MGI Symbol;Acc:MGI:1341826]	20445	11	116765025	116775507	2392	0.141847	0	0	1
ENSMUSG00000009596	Taf7l	protein_coding	TATA-box binding protein associated factor 7 like [Source:MGI Symbol;Acc:MGI:1921719]	74469	X	134460118	134476490	1933	1.71779	-0.648596	-0.965665	0.334212
ENSMUSG00000009614	Sardh	protein_coding	sarcosine dehydrogenase [Source:MGI Symbol;Acc:MGI:2183102]	192166	2	27188393	27248337	2744	256.933	-1.69942	-5.06649	4.05218e-07	0.00019335
ENSMUSG00000009621	Vav2	protein_coding	vav 2 oncogene [Source:MGI Symbol;Acc:MGI:102718]	22325	2	27262104	27427033	5098	1003.32	-0.292113	-1.45232	0.146413	0.484069
ENSMUSG00000009628	Tex15	protein_coding	testis expressed gene 15 [Source:MGI Symbol;Acc:MGI:1934816]	104271	8	33516738	33585582	706	35.9879	-0.713575	-1.19932	0.230403	0.585099
ENSMUSG00000009630	Ppp2cb	protein_coding	protein phosphatase 2 (formerly 2A), catalytic subunit, beta isoform [Source:MGI Symbol;Acc:MGI:1321161]	19053	8	33599625	33619441	1469	3988.14	-0.0278386	-0.20256	0.839479	0.958696
ENSMUSG00000009633	G0s2	protein_coding	G0/G1 switch gene 2 [Source:MGI Symbol;Acc:MGI:1316737]	14373	1	193272161	193273217	871	527.301	-0.0729478	-0.221289	0.824868	0.952446
ENSMUSG00000009640	Dmap1	protein_coding	DNA methyltransferase 1-associated protein 1 [Source:MGI Symbol;Acc:MGI:1913483]	66233	4	117674681	117682273	1771	973.425	0.318218	1.21327	0.225025	0.579287
ENSMUSG00000009646	Pla2g12b	protein_coding	phospholipase A2, group XIIB [Source:MGI Symbol;Acc:MGI:1917086]	69836	10	59403660	59421976	1091	0.0975088	0	0	1
ENSMUSG00000009647	Mcu	protein_coding	mitochondrial calcium uniporter [Source:MGI Symbol;Acc:MGI:3026965]	215999	10	59446984	59616692	1368	1320.7	0.199317	1.22995	0.218714	0.572382
ENSMUSG00000009654	Oit3	protein_coding	oncoprotein induced transcript 3 [Source:MGI Symbol;Acc:MGI:1201782]	18302	10	59422958	59441778	2717	1.92987	0.63848	0.947241	0.343516
ENSMUSG00000009670	Tex11	protein_coding	testis expressed gene 11 [Source:MGI Symbol;Acc:MGI:1933237]	83558	X	100838648	101059667	3278	24.4796	-2.1265	-3.32877	0.000872291	0.026301
ENSMUSG00000009681	Bcr	protein_coding	breakpoint cluster region [Source:MGI Symbol;Acc:MGI:88141]	110279	10	75060592	75184921	6839	1725.84	-0.162694	-0.932143	0.351263	0.691868
ENSMUSG00000009687	Fxyd5	protein_coding	FXYD domain-containing ion transport regulator 5 [Source:MGI Symbol;Acc:MGI:1201785]	18301	7	31032722	31042481	1166	161.393	-0.499163	-0.909912	0.362869	0.701217
ENSMUSG00000009731	Kcnd1	protein_coding	potassium voltage-gated channel, Shal-related family, member 1 [Source:MGI Symbol;Acc:MGI:96671]	16506	X	7822289	7838280	5287	971.665	-0.045859	-0.183673	0.85427	0.964012
ENSMUSG00000009733	Tfcp2	protein_coding	transcription factor CP2 [Source:MGI Symbol;Acc:MGI:98509]	21422	15	100502799	100552008	3250	558.297	0.251536	1.46469	0.143004	0.480667
ENSMUSG00000009734	Pou6f2	protein_coding	POU domain, class 6, transcription factor 2 [Source:MGI Symbol;Acc:MGI:2443631]		13	18121101	18382041	5974	60.024	0.851387	1.60907	0.107602	0.421009
ENSMUSG00000009739	Pou6f1	protein_coding	POU domain, class 6, transcription factor 1 [Source:MGI Symbol;Acc:MGI:102935]	19009	15	100575318	100599984	4575	1876.66	-0.149887	-0.68513	0.493262	0.787183
ENSMUSG00000009741	Ubp1	protein_coding	upstream binding protein 1 [Source:MGI Symbol;Acc:MGI:104889]	22221	9	113930934	113977202	2320	897.98	-0.287988	-1.15047	0.24995	0.603616
ENSMUSG00000009772	Nuak2	protein_coding	NUAK family, SNF1-like kinase, 2 [Source:MGI Symbol;Acc:MGI:1921387]	74137	1	132316126	132333488	2936	42.3102	0.473197	0.820481
ENSMUSG00000009828	Ick	protein_coding	intestinal cell kinase [Source:MGI Symbol;Acc:MGI:1934157]	56542	9	78109192	78172107	6560	782.118	-0.596689	-2.66183	0.00777171	0.100545
ENSMUSG00000009863	Sdhb	protein_coding	succinate dehydrogenase complex, subunit B, iron sulfur (Ip) [Source:MGI Symbol;Acc:MGI:1914930]	67680	4	140961203	140979193	1142	7069.76	0.0966765	0.479861	0.631326	0.867915
ENSMUSG00000009876	Cox4i2	protein_coding	cytochrome c oxidase subunit IV isoform 2 [Source:MGI Symbol;Acc:MGI:2135755]	84682	2	152754173	152765037	727	39.4148	-0.139826	-0.263573	0.792109	0.938951
ENSMUSG00000009894	Snap47	protein_coding	synaptosomal-associated protein, 47 [Source:MGI Symbol;Acc:MGI:1915076]	67826	11	59407134	59451186	1896	12728.2	0.211382	1.29976	0.193684	0.542992
ENSMUSG00000009900	Wnt3a	protein_coding	wingless-type MMTV integration site family, member 3A [Source:MGI Symbol;Acc:MGI:98956]	22416	11	59248033	59290752	2761	0.0925545	0	0	1
ENSMUSG00000009905	Kdsr	protein_coding	3-ketodihydrosphingosine reductase [Source:MGI Symbol;Acc:MGI:1918000]	70750	1	106720459	106759727	5518	897.094	-0.242106	-1.11475	0.264956	0.619268
ENSMUSG00000009907	Vps4b	protein_coding	vacuolar protein sorting 4B [Source:MGI Symbol;Acc:MGI:1100499]	20479	1	106764071	106796728	4539	2313.7	0.466127	1.85481	0.0636235	0.328017
ENSMUSG00000009927	Rps25	protein_coding	ribosomal protein S25 [Source:MGI Symbol;Acc:MGI:1922867]	75617	9	44407139	44410427	1280	1860.47	0.133408	0.659728	0.509428	0.795984
ENSMUSG00000009941	Nxf2	protein_coding	nuclear RNA export factor 2 [Source:MGI Symbol;Acc:MGI:1933192]	83454	X	134944526	134964754	2375	3.16939	0.98199	1.47582	0.139991	0.476083
ENSMUSG00000009995	Taz	protein_coding	tafazzin [Source:MGI Symbol;Acc:MGI:109626]	66826	X	74281912	74290151	277	694.705	0.340794	0.824184	0.409835	0.734815
ENSMUSG00000010021	Kif19a	protein_coding	kinesin family member 19A [Source:MGI Symbol;Acc:MGI:2447024]	286942	11	114765388	114790739	1959	233.486	-1.28845	-2.78686	0.0053222	0.0797111
ENSMUSG00000010025	Aldh3a2	protein_coding	aldehyde dehydrogenase family 3, subfamily A2 [Source:MGI Symbol;Acc:MGI:1353452]	11671	11	61223417	61267464	2892	1566.25	-0.115307	-0.940173	0.347129	0.689417
ENSMUSG00000010044	Zmynd10	protein_coding	zinc finger, MYND domain containing 10 [Source:MGI Symbol;Acc:MGI:2387863]	114602	9	107547298	107551319	1765	17.4312	0.217538	0.366771	0.71379	0.906835
ENSMUSG00000010045	Tmem115	protein_coding	transmembrane protein 115 [Source:MGI Symbol;Acc:MGI:1930765]	56395	9	107533945	107538673	2194	941.328	-0.318135	-1.1565	0.247475	0.600779
ENSMUSG00000010047	Hyal2	protein_coding	hyaluronoglucosaminidase 2 [Source:MGI Symbol;Acc:MGI:1196334]	15587	9	107567945	107572779	323	261.549	-0.27767	-0.848544	0.396135	0.726286
ENSMUSG00000010048	Ifrd2	protein_coding	interferon-related developmental regulator 2 [Source:MGI Symbol;Acc:MGI:1316708]	15983	9	107587642	107593385	2056	151.95	-0.0100943	-0.0288832	0.976958	1
ENSMUSG00000010051	Hyal1	protein_coding	hyaluronoglucosaminidase 1 [Source:MGI Symbol;Acc:MGI:96298]	15586	9	107576927	107581710	2706	25.7574	-0.196889	-0.360089	0.718781	0.908881
ENSMUSG00000010054	Tusc2	protein_coding	tumor suppressor candidate 2 [Source:MGI Symbol;Acc:MGI:1931086]	80385	9	107563255	107566112	1665	4875.22	-0.201899	-1.07472	0.282499	0.635258
ENSMUSG00000010057	Nprl2	protein_coding	nitrogen permease regulator-like 2 [Source:MGI Symbol;Acc:MGI:1914482]	56032	9	107542226	107545706	1441	806.306	0.0341375	0.15533	0.876561	0.971157
ENSMUSG00000010064	Slc38a3	protein_coding	solute carrier family 38, member 3 [Source:MGI Symbol;Acc:MGI:1923507]	76257	9	107650634	107669530	3151	770.235	-0.696262	-1.46775	0.142173	0.479588
ENSMUSG00000010066	Cacna2d2	protein_coding	calcium channel, voltage-dependent, alpha 2/delta subunit 2 [Source:MGI Symbol;Acc:MGI:1929813]	56808	9	107399612	107529343	5783	1288.3	-0.140904	-0.63761	0.523728	0.805134
ENSMUSG00000010067	Rassf1	protein_coding	Ras association (RalGDS/AF-6) domain family member 1 [Source:MGI Symbol;Acc:MGI:1928386]	56289	9	107551555	107562267	1787	118.854	0.581423	1.55698	0.119475	0.44193
ENSMUSG00000010080	Epn3	protein_coding	epsin 3 [Source:MGI Symbol;Acc:MGI:1919139]	71889	11	94489599	94499974	3884	363.148	-0.750465	-2.23915	0.0251462	0.202592
ENSMUSG00000010086	Rnf112	protein_coding	ring finger protein 112 [Source:MGI Symbol;Acc:MGI:106611]	22671	11	61448442	61454131	3161	2332.68	0.223948	1.11953	0.262915	0.617552
ENSMUSG00000010095	Slc3a2	protein_coding	solute carrier family 3 (activators of dibasic and neutral amino acid transport), member 2 [Source:MGI Symbol;Acc:MGI:96955]	17254	19	8706882	8723369	2813	2143.35	-0.115606	-0.547133	0.584287	0.842946
ENSMUSG00000010097	Nxf1	protein_coding	nuclear RNA export factor 1 [Source:MGI Symbol;Acc:MGI:1858330]	53319	19	8757073	8772475	2326	1961.34	-0.0118996	-0.0628774	0.949864	0.994518
ENSMUSG00000010110	Stx5a	protein_coding	syntaxin 5A [Source:MGI Symbol;Acc:MGI:1928483]	56389	19	8741413	8756069	1697	1295.48	0.175838	0.670098	0.502795	0.792348
ENSMUSG00000010122	Slc47a1	protein_coding	solute carrier family 47, member 1 [Source:MGI Symbol;Acc:MGI:1914723]	67473	11	61343401	61378345	2639	40.9976	0.18102	0.283131	0.777076	0.933416
ENSMUSG00000010136	Pifo	protein_coding	primary cilia formation [Source:MGI Symbol;Acc:MGI:1923670]	100503311	3	105996957	106014646	956	15.4556	-0.0812321	-0.128134	0.898043	0.977755
ENSMUSG00000010142	Tnfrsf13b	protein_coding	tumor necrosis factor receptor superfamily, member 13b [Source:MGI Symbol;Acc:MGI:1889411]	57916	11	61126755	61149372	2556	81.9404	-0.342825	-0.73284	0.463656	0.769458
ENSMUSG00000010154	Spire2	protein_coding	spire homolog 2 (Drosophila) [Source:MGI Symbol;Acc:MGI:2446256]	234857	8	123332713	123369515	2330	2365.01	0.122112	0.382466	0.702115	0.901546
ENSMUSG00000010175	Prox1	protein_coding	prospero homeobox 1 [Source:MGI Symbol;Acc:MGI:97772]	19130	1	190118035	190170714	7913	721.396	-1.40619	-3.4798	0.000501779	0.0185241
ENSMUSG00000010205	Raver1	protein_coding	ribonucleoprotein, PTB-binding 1 [Source:MGI Symbol;Acc:MGI:1919016]	71766	9	21074158	21092008	3470	758.798	-0.316116	-1.5493	0.12131	0.445425
ENSMUSG00000010277	2610507B11Rik	protein_coding	RIKEN cDNA 2610507B11 gene [Source:MGI Symbol;Acc:MGI:1919753]	72503	11	78261752	78290623	895	4215.62	-0.364584	-1.4928	0.135489	0.469447
ENSMUSG00000010290	AI597479	protein_coding	expressed sequence AI597479 [Source:MGI Symbol;Acc:MGI:2138299]	98404	1	43098710	43115947	3458	1055.16	0.00617232	0.0247664	0.980241	1
ENSMUSG00000010307	Tmem86a	protein_coding	transmembrane protein 86A [Source:MGI Symbol;Acc:MGI:1915143]	67893	7	47050601	47054777	1831	511.19	0.258852	1.16443	0.24425	0.597891
ENSMUSG00000010311	Optc	protein_coding	opticin [Source:MGI Symbol;Acc:MGI:2151113]	269120	1	133897199	133907999	1885	22.9566	0.47132	0.843402	0.399004	0.727948
ENSMUSG00000010342	Tex14	protein_coding	testis expressed gene 14 [Source:MGI Symbol;Acc:MGI:1933227]	83560	11	87405065	87555823	4763	12.4148	0.114016	0.179722	0.857371	0.964921
ENSMUSG00000010358	Ifi35	protein_coding	interferon-induced protein 35 [Source:MGI Symbol;Acc:MGI:1917360]	70110	11	101448407	101458698	1362	94.0918	-0.493198	-1.14527	0.252097	0.606116
ENSMUSG00000010362	Rdm1	protein_coding	RAD52 motif 1 [Source:MGI Symbol;Acc:MGI:1913849]	66599	11	101627195	101636100	434	255.502	-0.262496	-0.955007	0.339574	0.683806
ENSMUSG00000010376	Nedd8	protein_coding	neural precursor cell expressed, developmentally down-regulated gene 8 [Source:MGI Symbol;Acc:MGI:97301]	18002	14	55662265	55671906	514	9884.53	0.198668	0.816516	0.414205	0.738074
ENSMUSG00000010392	Gosr1	protein_coding	golgi SNAP receptor complex member 1 [Source:MGI Symbol;Acc:MGI:1858260]	53334	11	76726602	76763579	4289	1527.04	0.216233	1.41307	0.157636	0.497407
ENSMUSG00000010406	Mrpl52	protein_coding	mitochondrial ribosomal protein L52 [Source:MGI Symbol;Acc:MGI:1916086]	68836	14	54426909	54429756	418	1749.48	-0.446434	-1.54242	0.12297	0.448856
ENSMUSG00000010435	Spaca7	protein_coding	sperm acrosome associated 7 [Source:MGI Symbol;Acc:MGI:1925884]	78634	8	12573029	12600744	907	0.0812096	0	0	1
ENSMUSG00000010453	Kansl3	protein_coding	KAT8 regulatory NSL complex subunit 3 [Source:MGI Symbol;Acc:MGI:1918055]	226976	1	36335730	36369181	4527	2031.12	0.289306	1.96714	0.0491674	0.288146
ENSMUSG00000010461	Eya4	protein_coding	EYA transcriptional coactivator and phosphatase 4 [Source:MGI Symbol;Acc:MGI:1337104]	14051	10	23102963	23350786	5304	28.2714	1.05961	1.73745	0.0823084	0.36687
ENSMUSG00000010476	Ebf3	protein_coding	early B cell factor 3 [Source:MGI Symbol;Acc:MGI:894289]	13593	7	137193673	137314445	4838	1667.73	-0.336889	-1.0201	0.30768	0.65856
ENSMUSG00000010492	Uckl1os	antisense	uridine-cytidine kinase 1-like 1, opposite strand [Source:MGI Symbol;Acc:MGI:3801877]		2	181578480	181585170	442	13.4576	0.24311	0.38001	0.703938	0.902308
ENSMUSG00000010505	Myt1	protein_coding	myelin transcription factor 1 [Source:MGI Symbol;Acc:MGI:1100535]	17932	2	181763332	181827797	5327	155.473	0.716422	1.6887	0.0912767	0.387147
ENSMUSG00000010517	Faf1	protein_coding	Fas-associated factor 1 [Source:MGI Symbol;Acc:MGI:109419]	14084	4	109676588	109963960	4468	1692.69	0.0637985	0.358957	0.719627	0.909256
ENSMUSG00000010529	Gm266	protein_coding	predicted gene 266 [Source:MGI Symbol;Acc:MGI:2685112]	212539	12	111484611	111485823	1213	102.417	-1.25918	-2.15008	0.0315489	0.229213
ENSMUSG00000010538	Tsacc	protein_coding	TSSK6 activating co-chaperone [Source:MGI Symbol;Acc:MGI:1924177]	76927	3	88282757	88296999	584	66.4915	0.192754	0.482688	0.629317	0.86673
ENSMUSG00000010554	Mettl16	protein_coding	methyltransferase like 16 [Source:MGI Symbol;Acc:MGI:1914743]	67493	11	74770830	74828525	2073	1137.84	0.0777585	0.589521	0.555512	0.825547
ENSMUSG00000010592	Dazl	protein_coding	deleted in azoospermia-like [Source:MGI Symbol;Acc:MGI:1342328]	13164	17	50279394	50293599	2942	35.5786	-0.582695	-0.889519
ENSMUSG00000010601	Apol7a	protein_coding	apolipoprotein L 7a [Source:MGI Symbol;Acc:MGI:1923011]	75761	15	77388221	77399110	2388	0.932832	-0.40369	-0.676014	0.499032
ENSMUSG00000010607	Pigyl	protein_coding	phosphatidylinositol glycan anchor biosynthesis, class Y-like [Source:MGI Symbol;Acc:MGI:1913518]	66268	9	22156846	22158358	695	1398.07	-0.167572	-0.593914	0.55257	0.823033
ENSMUSG00000010608	Rbm25	protein_coding	RNA binding motif protein 25 [Source:MGI Symbol;Acc:MGI:1914289]	67039	12	83631236	83683123	2046	1665.78	-0.366954	-1.34374	0.179033	0.524552
ENSMUSG00000010609	Psen2	protein_coding	presenilin 2 [Source:MGI Symbol;Acc:MGI:109284]	19165	1	180227004	180263438	1170	782.573	-0.225869	-0.958356	0.337883	0.682966
ENSMUSG00000010651	Acaa1b	protein_coding	acetyl-Coenzyme A acyltransferase 1B [Source:MGI Symbol;Acc:MGI:3605455]	235674	9	119148023	119157093	1689	13.8907	0.624551	1.1079	0.267904	0.622425
ENSMUSG00000010660	Plcd1	protein_coding	phospholipase C, delta 1 [Source:MGI Symbol;Acc:MGI:97614]	18799	9	119071527	119093502	2706	204.13	0.56835	1.74049	0.0817738	0.366112
ENSMUSG00000010663	Fads1	protein_coding	fatty acid desaturase 1 [Source:MGI Symbol;Acc:MGI:1923517]	76267	19	10182888	10196870	3456	2855.54	-1.12158	-3.655	0.000257177	0.0122013
ENSMUSG00000010721	Lmbr1	protein_coding	limb region 1 [Source:MGI Symbol;Acc:MGI:1861746]	56873	5	29229802	29378390	4926	939.388	-0.3094	-1.39164	0.16403	0.506582
ENSMUSG00000010751	Tnfrsf22	protein_coding	tumor necrosis factor receptor superfamily, member 22 [Source:MGI Symbol;Acc:MGI:1930270]	79202	7	143634806	143649661	4170	64.0347	0.247173	0.664279	0.506512	0.794466
ENSMUSG00000010755	Cars	protein_coding	cysteinyl-tRNA synthetase [Source:MGI Symbol;Acc:MGI:1351477]	27267	7	143557230	143600090	3222	1134.47	0.0539167	0.289209	0.772421	0.931827
ENSMUSG00000010760	Phlda2	protein_coding	pleckstrin homology like domain, family A, member 2 [Source:MGI Symbol;Acc:MGI:1202307]	22113	7	143501545	143503150	757	0.57465	0	0
ENSMUSG00000010796	Asz1	protein_coding	ankyrin repeat, SAM and basic leucine zipper domain containing 1 [Source:MGI Symbol;Acc:MGI:1921318]	74068	6	18050964	18109061	1736	0.106485	0	0	1
ENSMUSG00000010797	Wnt2	protein_coding	wingless-type MMTV integration site family, member 2 [Source:MGI Symbol;Acc:MGI:98954]	22413	6	17988940	18030585	2255	4.37536	0.600239	0.960919	0.336593	0.682227
ENSMUSG00000010803	Gabra1	protein_coding	gamma-aminobutyric acid (GABA) A receptor, subunit alpha 1 [Source:MGI Symbol;Acc:MGI:95613]	14394	11	42130939	42182930	4045	1592.13	-0.823514	-2.62472	0.00867204	0.107617
ENSMUSG00000010825	Grid2ip	protein_coding	glutamate receptor, ionotropic, delta 2 (Grid2) interacting protein 1 [Source:MGI Symbol;Acc:MGI:2176213]	170935	5	143357338	143392152	3825	198.31	0.858838	1.4827	0.138155	0.473738
ENSMUSG00000010830	Kdelr3	protein_coding	KDEL (Lys-Asp-Glu-Leu) endoplasmic reticulum protein retention receptor 3 [Source:MGI Symbol;Acc:MGI:2145953]	105785	15	79516408	79527739	1414	29.9476	-2.24662	-3.65289	0.000259305	0.0122013
ENSMUSG00000010841	1700006E09Rik	protein_coding	RIKEN cDNA 1700006E09 gene [Source:MGI Symbol;Acc:MGI:1922687]	75437	11	101984279	101992264	608	0.0498618	0	0	1
ENSMUSG00000010911	Apip	protein_coding	APAF1 interacting protein [Source:MGI Symbol;Acc:MGI:1926788]	56369	2	103073675	103092644	919	630.009	-0.287444	-1.00398	0.31539	0.664074
ENSMUSG00000010914	Pdhx	protein_coding	pyruvate dehydrogenase complex, component X [Source:MGI Symbol;Acc:MGI:1351627]	27402	2	103021075	103073513	2506	1675.7	0.529954	2.92128	0.00348596	0.0626487
ENSMUSG00000010936	Vac14	protein_coding	Vac14 homolog (S. cerevisiae) [Source:MGI Symbol;Acc:MGI:2157980]	234729	8	110618585	110720398	3140	999.741	0.044861	0.228477	0.819276	0.950507
ENSMUSG00000011008	Mcoln2	protein_coding	mucolipin 2 [Source:MGI Symbol;Acc:MGI:1915529]	68279	3	146149833	146195513	2520	2.31902	-0.270708	-0.403479	0.686596	0.894372
ENSMUSG00000011034	Slc5a1	protein_coding	solute carrier family 5 (sodium/glucose cotransporter), member 1 [Source:MGI Symbol;Acc:MGI:107678]	20537	5	33104219	33162870	4104	14.9656	-0.254539	-0.406979	0.684023	0.893663
ENSMUSG00000011052	1700049J03Rik	antisense	RIKEN cDNA 1700049J03 gene [Source:MGI Symbol;Acc:MGI:1920615]		17	26554254	26561499	421	0.78011	-0.174167	-0.284768	0.775822
ENSMUSG00000011096	Akt1s1	protein_coding	AKT1 substrate 1 (proline-rich) [Source:MGI Symbol;Acc:MGI:1914855]	67605	7	44848991	44855421	1812	2242.33	0.197736	0.692799	0.488436	0.784506
ENSMUSG00000011114	Tbrg1	protein_coding	transforming growth factor beta regulated gene 1 [Source:MGI Symbol;Acc:MGI:1100877]	21376	9	37648763	37657312	1984	1025.26	0.368399	1.52334	0.127675	0.457228
ENSMUSG00000011118	Panx3	protein_coding	pannexin 3 [Source:MGI Symbol;Acc:MGI:1918881]	208098	9	37659902	37669235	2531	0.105033	0	0	1
ENSMUSG00000011148	Adssl1	protein_coding	adenylosuccinate synthetase like 1 [Source:MGI Symbol;Acc:MGI:87947]	11565	12	112620045	112641354	1846	1775.61	-0.197699	-0.68963	0.490427	0.785551
ENSMUSG00000011154	Cfap161	protein_coding	cilia and flagella associated protein 161 [Source:MGI Symbol;Acc:MGI:1922806]	75556	7	83774101	83794880	2868	25.8121	-0.592304	-1.02664	0.304589	0.65553
ENSMUSG00000011158	Brf1	protein_coding	BRF1, RNA polymerase III transcription initiation factor 90 kDa subunit [Source:MGI Symbol;Acc:MGI:1919558]	72308	12	112959862	113000621	2755	711.242	-0.552109	-2.20852	0.0272082	0.212221
ENSMUSG00000011171	Vipr2	protein_coding	vasoactive intestinal peptide receptor 2 [Source:MGI Symbol;Acc:MGI:107166]	22355	12	116077726	116146261	1821	819.981	0.312066	1.25739	0.208613	0.560709
ENSMUSG00000011179	Odc1	protein_coding	ornithine decarboxylase, structural 1 [Source:MGI Symbol;Acc:MGI:97402]	18263	12	17544873	17551502	2547	1284.43	-0.0612422	-0.264537	0.791366	0.9388
ENSMUSG00000011254	Thg1l	protein_coding	tRNA-histidine guanylyltransferase 1-like (S. cerevisiae) [Source:MGI Symbol;Acc:MGI:1913878]	66628	11	45946843	45955494	2250	381.667	0.155929	0.424548	0.671166	0.887017
ENSMUSG00000011256	Adam19	protein_coding	a disintegrin and metallopeptidase domain 19 (meltrin beta) [Source:MGI Symbol;Acc:MGI:105377]	11492	11	46055992	46147343	6383	1401.79	-0.186858	-1.06418	0.287249	0.640248
ENSMUSG00000011257	Pabpc4	protein_coding	poly(A) binding protein, cytoplasmic 4 [Source:MGI Symbol;Acc:MGI:2385206]	230721	4	123262351	123298925	245	217.161	0.293194	1.11851	0.263351	0.618091
ENSMUSG00000011263	Exoc3l2	protein_coding	exocyst complex component 3-like 2 [Source:MGI Symbol;Acc:MGI:1921713]	74463	7	19463331	19496762	4016	25.4524	-0.766027	-1.4743	0.140401	0.476645
ENSMUSG00000011267	Zfp296	protein_coding	zinc finger protein 296 [Source:MGI Symbol;Acc:MGI:1926956]	63872	7	19577287	19580656	1530	30.154	0.784045	1.53303	0.125267	0.452898
ENSMUSG00000011305	Plin5	protein_coding	perilipin 5 [Source:MGI Symbol;Acc:MGI:1914218]	66968	17	56111601	56117596	1986	24.3513	0.821951	1.35533	0.175311	0.520489
ENSMUSG00000011306	Sugp1	protein_coding	SURP and G patch domain containing 1 [Source:MGI Symbol;Acc:MGI:1917866]	70616	8	70042813	70072347	2681	1296.68	0.267691	1.35857	0.174282	0.519822
ENSMUSG00000011349	Dmrtc2	protein_coding	doublesex and mab-3 related transcription factor like family C2 [Source:MGI Symbol;Acc:MGI:1918491]	71241	7	24870057	24877651	1619	0.174155	0	0	1
ENSMUSG00000011350	Gm5893	processed_transcript	predicted gene 5893 [Source:MGI Symbol;Acc:MGI:3645761]		7	24818795	24840275	1880	0
ENSMUSG00000011382	Dhdh	protein_coding	dihydrodiol dehydrogenase (dimeric) [Source:MGI Symbol;Acc:MGI:1919005]	71755	7	45470987	45488805	5323	148.312	-1.02025	-2.70772	0.00677465	0.0931563
ENSMUSG00000011427	Zfp790	protein_coding	zinc finger protein 790 [Source:MGI Symbol;Acc:MGI:1923431]	233056	7	29816114	29831005	3356	368.112	0.0682966	0.287992	0.773353	0.932067
ENSMUSG00000011463	Cpb1	protein_coding	carboxypeptidase B1 (tissue) [Source:MGI Symbol;Acc:MGI:1923953]	76703	3	20248264	20275733	2718	14.0612	-1.29433	-2.26231	0.0236785	0.195471
ENSMUSG00000011486	Slc25a41	protein_coding	solute carrier family 25, member 41 [Source:MGI Symbol;Acc:MGI:2144215]	103775	17	57032773	57041654	1225	7.48752	-3.52748	-5.53532	3.10669e-08	3.70589e-05
ENSMUSG00000011589	Fsd1	protein_coding	fibronectin type 3 and SPRY domain-containing protein [Source:MGI Symbol;Acc:MGI:1934858]	240121	17	55986511	55996881	1748	2008.22	0.100089	0.358316	0.720107	0.909353
ENSMUSG00000011632	Pinlyp	protein_coding	phospholipase A2 inhibitor and LY6/PLAUR domain containing [Source:MGI Symbol;Acc:MGI:3615324]	641361	7	24541658	24546118	843	0.127163	0	0	1
ENSMUSG00000011658	Fuz	protein_coding	fuzzy planar cell polarity protein [Source:MGI Symbol;Acc:MGI:1917550]	70300	7	44896079	44902631	1698	339.167	0.677462	2.56402	0.0103468	0.119467
ENSMUSG00000011751	Sptbn4	protein_coding	spectrin beta, non-erythrocytic 4 [Source:MGI Symbol;Acc:MGI:1890574]	80297	7	27356383	27447686	4861	1855.24	0.0475091	0.159168	0.873537	0.97045
ENSMUSG00000011752	Pgam1	protein_coding	phosphoglycerate mutase 1 [Source:MGI Symbol;Acc:MGI:97552]	18648	19	41911871	41918664	1831	513.046	0.222204	0.716801	0.473497	0.776188
ENSMUSG00000011831	Evi5	protein_coding	ecotropic viral integration site 5 [Source:MGI Symbol;Acc:MGI:104736]	14020	5	107744795	107875107	5849	1702.44	-0.0167277	-0.0644665	0.948599	0.994341
ENSMUSG00000011832	Evi5l	protein_coding	ecotropic viral integration site 5 like [Source:MGI Symbol;Acc:MGI:2442167]	213027	8	4166567	4211257	1300	2414.13	-0.11795	-0.529129	0.596716	0.849894
ENSMUSG00000011837	Snapc2	protein_coding	small nuclear RNA activating complex, polypeptide 2 [Source:MGI Symbol;Acc:MGI:1914861]	102209	8	4253080	4256220	1536	950.236	0.188286	0.72561	0.468078	0.772195
ENSMUSG00000011877	Git1	protein_coding	G protein-coupled receptor kinase-interactor 1 [Source:MGI Symbol;Acc:MGI:1927140]	216963	11	77493562	77507786	3512	5115.12	-0.150237	-0.587219	0.557056	0.826391
ENSMUSG00000011884	Gltp	protein_coding	glycolipid transfer protein [Source:MGI Symbol;Acc:MGI:1929253]	56356	5	114669398	114690984	1762	4745.12	-0.354875	-1.06902	0.28506	0.637635
ENSMUSG00000011958	Bnip2	protein_coding	BCL2/adenovirus E1B interacting protein 2 [Source:MGI Symbol;Acc:MGI:109327]	12175	9	69989466	70008317	2464	456.405	-0.29976	-1.00972	0.312629	0.662545
ENSMUSG00000011960	Ccnt1	protein_coding	cyclin T1 [Source:MGI Symbol;Acc:MGI:1328363]	12455	15	98538689	98570923	7397	700.636	-0.0192171	-0.0706622	0.943667	0.992425
ENSMUSG00000012017	Scarf2	protein_coding	scavenger receptor class F, member 2 [Source:MGI Symbol;Acc:MGI:1858430]	224024	16	17797282	17808287	3302	61.2261	-1.44345	-2.77186	0.00557369	0.0822734
ENSMUSG00000012042	4930579F01Rik	protein_coding	RIKEN cDNA 4930579F01 gene [Source:MGI Symbol;Acc:MGI:1914991]	67741	3	138164078	138193825	1732	0.459315	0.304073	0.630993	0.528045
ENSMUSG00000012076	Brms1l	protein_coding	breast cancer metastasis-suppressor 1-like [Source:MGI Symbol;Acc:MGI:1196337]	52592	12	55836324	55869736	2609	2535.05	0.0891266	0.503361	0.614711	0.858866
ENSMUSG00000012114	Med15	protein_coding	mediator complex subunit 15 [Source:MGI Symbol;Acc:MGI:2137379]	94112	16	17651221	17722930	3263	1177.42	-0.146553	-0.7186	0.472387	0.775101
ENSMUSG00000012117	Dhdds	protein_coding	dehydrodolichyl diphosphate synthase [Source:MGI Symbol;Acc:MGI:1914672]	67422	4	133969028	134000918	3219	3876.87	-0.0436824	-0.336109	0.736789	0.916347
ENSMUSG00000012123	Aim1l	protein_coding	absent in melanoma 1-like [Source:MGI Symbol;Acc:MGI:1334463]	230806	4	134060815	134092504	413	7.88948	0.309206	0.47051	0.63799	0.871382
ENSMUSG00000012126	Ubxn11	protein_coding	UBX domain protein 11 [Source:MGI Symbol;Acc:MGI:1914836]	67586	4	134102570	134127593	717	234.054	-0.951266	-3.27789	0.00104587	0.0294851
ENSMUSG00000012187	Mogat1	protein_coding	monoacylglycerol O-acyltransferase 1 [Source:MGI Symbol;Acc:MGI:1915643]	68393	1	78510991	78538173	1228	59.0188	0.0143211	0.0366647	0.970752	1
ENSMUSG00000012211	Tex22	protein_coding	testis expressed gene 22 [Source:MGI Symbol;Acc:MGI:1922921]	75671	12	113074502	113088917	1267	2.43032	-0.214309	-0.316859	0.75135	0.922153
ENSMUSG00000012282	Wnt8a	protein_coding	wingless-type MMTV integration site family, member 8A [Source:MGI Symbol;Acc:MGI:107924]	20890	18	34542313	34548273	1746	0.642871	-0.541572	-0.893712	0.371476
ENSMUSG00000012296	Tjap1	protein_coding	tight junction associated protein 1 [Source:MGI Symbol;Acc:MGI:1921344]	74094	17	46257851	46283026	2595	436.93	1.25637	3.55158	0.000382929	0.0156166
ENSMUSG00000012350	Ehf	protein_coding	ets homologous factor [Source:MGI Symbol;Acc:MGI:1270840]	13661	2	103263433	103303278	4469	4.28889	0.868179	1.29909	0.193914	0.543312
ENSMUSG00000012396	Nanog	protein_coding	Nanog homeobox [Source:MGI Symbol;Acc:MGI:1919200]	71950	6	122707489	122714633	1995	1.80541	-0.827907	-1.22834	0.219319
ENSMUSG00000012405	Rpl15	protein_coding	ribosomal protein L15 [Source:MGI Symbol;Acc:MGI:1913730]	66480	14	18267823	18271391	1922	2471.38	-0.354968	-1.38993	0.164551	0.507289
ENSMUSG00000012422	Tmem167	protein_coding	transmembrane protein 167 [Source:MGI Symbol;Acc:MGI:1913324]	66074	13	90089123	90143907	8689	3574.07	-0.279566	-1.07746	0.281275	0.634147
ENSMUSG00000012428	Steap4	protein_coding	STEAP family member 4 [Source:MGI Symbol;Acc:MGI:1923560]	117167	5	7960457	7982213	3155	18.4909	-0.518779	-0.804464	0.421129	0.742446
ENSMUSG00000012429	Mplkip	protein_coding	M-phase specific PLK1 intereacting protein [Source:MGI Symbol;Acc:MGI:1913558]	66308	13	17695413	17699105	2672	306.38	0.601855	1.85088	0.064187	0.329703
ENSMUSG00000012443	Kif11	protein_coding	kinesin family member 11 [Source:MGI Symbol;Acc:MGI:1098231]	16551	19	37376403	37421859	4819	32.4131	0.317442	0.583633	0.559467	0.827952
ENSMUSG00000012483	Rpa3	protein_coding	replication protein A3 [Source:MGI Symbol;Acc:MGI:1915490]	68240	6	8255936	8259173	670	232.132	0.100816	0.292519	0.76989	0.930746
ENSMUSG00000012519	Mlkl	protein_coding	mixed lineage kinase domain-like [Source:MGI Symbol;Acc:MGI:1921818]	74568	8	111311797	111338177	2003	5.63789	-0.936507	-1.4097	0.158629	0.498779
ENSMUSG00000012520	Phox2b	protein_coding	paired-like homeobox 2b [Source:MGI Symbol;Acc:MGI:1100882]	18935	5	67094399	67099301	3013	145.798	1.3507	1.98435	0.0472171	0.28378
ENSMUSG00000012535	Tnpo3	protein_coding	transportin 3 [Source:MGI Symbol;Acc:MGI:1196412]	320938	6	29540827	29609887	4251	1161.66	0.0960522	0.456749	0.647852	0.875595
ENSMUSG00000012609	Ttll5	protein_coding	tubulin tyrosine ligase-like family, member 5 [Source:MGI Symbol;Acc:MGI:2443657]	320244	12	85824659	86061893	2655	1802.16	-0.315606	-1.71765	0.0858613	0.375946
ENSMUSG00000012640	Zfp715	protein_coding	zinc finger protein 715 [Source:MGI Symbol;Acc:MGI:1917180]	69930	7	43296197	43313294	907	378.379	0.333378	0.898806	0.368756	0.706918
ENSMUSG00000012705	Retn	protein_coding	resistin [Source:MGI Symbol;Acc:MGI:1888506]	57264	8	3655770	3660110	874	3.52342	-0.936743	-1.37494	0.16915	0.514567
ENSMUSG00000012777	Acpt	protein_coding	acid phosphatase, testicular [Source:MGI Symbol;Acc:MGI:3644563]	100503991	7	44252148	44257378	1634	0.101177	0	0	1
ENSMUSG00000012819	Cdh23	protein_coding	cadherin 23 (otocadherin) [Source:MGI Symbol;Acc:MGI:1890219]	22295	10	60302748	60696490	10688	43.387	-1.64912	-3.48555	0.000491121	0.018272
ENSMUSG00000012848	Rps5	protein_coding	ribosomal protein S5 [Source:MGI Symbol;Acc:MGI:1097682]	20103	7	12922290	12926686	794	7908.57	-0.145874	-0.643041	0.520198	0.803932
ENSMUSG00000012889	Podnl1	protein_coding	podocan-like 1 [Source:MGI Symbol;Acc:MGI:2685352]	244550	8	84125989	84132527	2090	6.5698	1.13136	1.79645	0.0724231	0.348874
ENSMUSG00000013033	Adgrl1	protein_coding	adhesion G protein-coupled receptor L1 [Source:MGI Symbol;Acc:MGI:1929461]	330814	8	83900105	83941954	8181	4620.86	0.0924409	0.57925	0.562421	0.829677
ENSMUSG00000013076	Amotl1	protein_coding	angiomotin-like 1 [Source:MGI Symbol;Acc:MGI:1922973]	75723	9	14541966	14643529	8957	826.941	-0.605985	-2.4074	0.0160666	0.156055
ENSMUSG00000013083	2200002J24Rik	protein_coding	RIKEN cDNA 2200002J24 gene [Source:MGI Symbol;Acc:MGI:1916397]	69147	7	30698926	30700536	612	0.081263	0.0104343	0.0444073	0.96458
ENSMUSG00000013089	Etv5	protein_coding	ets variant 5 [Source:MGI Symbol;Acc:MGI:1096867]	104156	16	22381309	22439719	3975	778.749	0.134717	0.857405	0.391221	0.722762
ENSMUSG00000013091	Tmem190	protein_coding	transmembrane protein 190 [Source:MGI Symbol;Acc:MGI:1925302]	78052	7	4782937	4784341	589	3.78236	-0.280019	-0.416941	0.676722	0.889732
ENSMUSG00000013150	Gfod2	protein_coding	glucose-fructose oxidoreductase domain containing 2 [Source:MGI Symbol;Acc:MGI:1917825]	70575	8	105713854	105758664	4352	1438.65	-0.02134	-0.0988614	0.921248	0.985323
ENSMUSG00000013155	Enkd1	protein_coding	enkurin domain containing 1 [Source:MGI Symbol;Acc:MGI:2142593]	102124	8	105703651	105708210	3354	180.807	-0.0835137	-0.257727	0.796618	0.940915
ENSMUSG00000013158	4933405L10Rik	protein_coding	RIKEN cDNA 4933405L10 gene [Source:MGI Symbol;Acc:MGI:1918296]	71046	8	105707655	105710246	575	6.69437	0.710749	1.11537	0.264693	0.619182
ENSMUSG00000013160	Atp6v0d1	protein_coding	ATPase, H+ transporting, lysosomal V0 subunit D1 [Source:MGI Symbol;Acc:MGI:1201778]	11972	8	105524465	105566047	1629	9042.51	0.243675	1.86112	0.0627267	0.324885
ENSMUSG00000013236	Ptprs	protein_coding	protein tyrosine phosphatase, receptor type, S [Source:MGI Symbol;Acc:MGI:97815]	19280	17	56412431	56476483	6855	5320.86	-0.0915694	-0.439518	0.660286	0.881644
ENSMUSG00000013275	Slc41a1	protein_coding	solute carrier family 41, member 1 [Source:MGI Symbol;Acc:MGI:2444823]	98396	1	131827493	131848865	372	1410.3	-0.0522836	-0.214416	0.830222	0.954665
ENSMUSG00000013338	Fer1l4	protein_coding	fer-1-like 4 (C. elegans) [Source:MGI Symbol;Acc:MGI:1921812]	74562	2	156019139	156052947	6106	0.0571307	0	0	1
ENSMUSG00000013353	4931406B18Rik	protein_coding	RIKEN cDNA 4931406B18 gene [Source:MGI Symbol;Acc:MGI:1921304]	74054	7	43492044	43505940	3970	0.275843	0	0
ENSMUSG00000013367	Iglon5	protein_coding	IgLON family member 5 [Source:MGI Symbol;Acc:MGI:2686277]	210094	7	43472904	43490075	2622	4635.78	-0.14164	-0.47899	0.631946	0.867915
ENSMUSG00000013415	Igf2bp1	protein_coding	insulin-like growth factor 2 mRNA binding protein 1 [Source:MGI Symbol;Acc:MGI:1890357]	140486	11	95957163	96005940	8378	0.7228	0	0
ENSMUSG00000013418	B4galnt2	protein_coding	beta-1,4-N-acetyl-galactosaminyl transferase 2 [Source:MGI Symbol;Acc:MGI:1342058]	14422	11	95865943	95914891	1722	5.27842	0.46612	0.739524	0.459589	0.766959
ENSMUSG00000013419	Zfp651	protein_coding	zinc finger protein 651 [Source:MGI Symbol;Acc:MGI:2670992]	270210	9	121759330	121771742	2136	1835.46	-0.345937	-1.01558	0.309829	0.660006
ENSMUSG00000013465	Nelfb	protein_coding	negative elongation factor complex member B [Source:MGI Symbol;Acc:MGI:1931035]	58202	2	25199712	25211489	2637	2290.86	-0.0718668	-0.432425	0.665433	0.883446
ENSMUSG00000013483	Card14	protein_coding	caspase recruitment domain family, member 14 [Source:MGI Symbol;Acc:MGI:2386258]	170720	11	119307768	119345375	4206	10.6401	-0.365831	-0.638886	0.522897	0.805134
ENSMUSG00000013495	Tmem175	protein_coding	transmembrane protein 175 [Source:MGI Symbol;Acc:MGI:1919642]	72392	5	108629770	108648782	1686	641.005	-0.0445837	-0.15785	0.874575	0.970826
ENSMUSG00000013523	Bcas1	protein_coding	breast carcinoma amplified sequence 1 [Source:MGI Symbol;Acc:MGI:1924210]	76960	2	170346991	170427845	2222	3084.77	-1.67728	-4.07013	4.6987e-05	0.00398575
ENSMUSG00000013539	Tango2	protein_coding	transport and golgi organization 2 [Source:MGI Symbol;Acc:MGI:101825]	27883	16	18300825	18348103	1495	5067.31	0.147211	0.688107	0.491385	0.785917
ENSMUSG00000013562	4833413E03Rik	lincRNA	RIKEN cDNA 4833413E03 gene [Source:MGI Symbol;Acc:MGI:1925354]		17	31557126	31559113	1092	0.068686	0	0	1
ENSMUSG00000013584	Aldh1a2	protein_coding	aldehyde dehydrogenase family 1, subfamily A2 [Source:MGI Symbol;Acc:MGI:107928]	19378	9	71215789	71296243	2264	398.88	-0.565333	-1.70161	0.0888285	0.382964
ENSMUSG00000013593	Ndufs2	protein_coding	NADH dehydrogenase (ubiquinone) Fe-S protein 2 [Source:MGI Symbol;Acc:MGI:2385112]	226646	1	171234853	171251388	503	8712.29	0.121777	0.80267	0.422165	0.743444
ENSMUSG00000013611	Snx31	protein_coding	sorting nexin 31 [Source:MGI Symbol;Acc:MGI:1913946]	66696	15	36504062	36555573	340	2.34408	-1.00701	-1.47709	0.139652	0.475529
ENSMUSG00000013622	Atraid	protein_coding	all-trans retinoic acid induced differentiation factor [Source:MGI Symbol;Acc:MGI:1918918]	381629	5	31048312	31054623	391	1298.17	0.342738	1.54682	0.121907	0.446897
ENSMUSG00000013629	Cad	protein_coding	carbamoyl-phosphate synthetase 2, aspartate transcarbamylase, and dihydroorotase [Source:MGI Symbol;Acc:MGI:1916969]	69719	5	31054780	31078479	7137	259.399	-0.0274818	-0.0828107	0.934002	0.989584
ENSMUSG00000013643	Lypd8	protein_coding	LY6/PLAUR domain containing 8 [Source:MGI Symbol;Acc:MGI:1917413]	70163	11	58379043	58390728	1093	2.32893	1.36362	2.05995	0.0394032	0.258258
ENSMUSG00000013646	Sh3bp5l	protein_coding	SH3 binding domain protein 5 like [Source:MGI Symbol;Acc:MGI:1933124]	79566	11	58330724	58347728	2977	4837.5	0.18308	0.858173	0.390797	0.722253
ENSMUSG00000013653	1810065E05Rik	protein_coding	RIKEN cDNA 1810065E05 gene [Source:MGI Symbol;Acc:MGI:1917114]	69864	11	58421111	58426024	926	0.0279958	0	0	1
ENSMUSG00000013662	Atad1	protein_coding	ATPase family, AAA domain containing 1 [Source:MGI Symbol;Acc:MGI:1915229]	67979	19	32672563	32712298	2813	3526.97	-0.147307	-0.689338	0.490611	0.785563
ENSMUSG00000013663	Pten	protein_coding	phosphatase and tensin homolog [Source:MGI Symbol;Acc:MGI:109583]	19211	19	32757497	32826160	8292	2112.26	0.207039	0.688188	0.491335	0.785917
ENSMUSG00000013668	4933402N03Rik	protein_coding	RIKEN cDNA 4933402N03 gene [Source:MGI Symbol;Acc:MGI:1914681]	233918	7	131137713	131146314	1826	0
ENSMUSG00000013698	Pea15a	protein_coding	phosphoprotein enriched in astrocytes 15A [Source:MGI Symbol;Acc:MGI:104799]	18611	1	172196728	172206804	2501	16689.5	-0.156247	-1.35144	0.176556	0.521849
ENSMUSG00000013701	Timm23	protein_coding	translocase of inner mitochondrial membrane 23 [Source:MGI Symbol;Acc:MGI:1858317]	53600	14	32180162	32201898	1173	64.256	0.582109	1.63107	0.102876	0.411125
ENSMUSG00000013707	Tnfaip8l2	protein_coding	tumor necrosis factor, alpha-induced protein 8-like 2 [Source:MGI Symbol;Acc:MGI:1917019]	69769	3	95139521	95142360	1122	66.3923	-0.36419	-0.676018	0.499029	0.790587
ENSMUSG00000013736	Trnt1	protein_coding	tRNA nucleotidyl transferase, CCA-adding, 1 [Source:MGI Symbol;Acc:MGI:1917297]	70047	6	106769120	106782474	1934	904.393	0.129182	0.504921	0.613614	0.858296
ENSMUSG00000013766	Ly6g6e	protein_coding	lymphocyte antigen 6 complex, locus G6E [Source:MGI Symbol;Acc:MGI:1917524]	70274	17	35076902	35078804	464	56.2638	-1.17743	-2.10207	0.0355469	0.245722
ENSMUSG00000013787	Ehmt2	protein_coding	euchromatic histone lysine N-methyltransferase 2 [Source:MGI Symbol;Acc:MGI:2148922]	110147	17	34898469	34914052	3882	2628.4	-0.298779	-1.18173	0.237314	0.590747
ENSMUSG00000013822	Elof1	protein_coding	ELF1 homolog, elongation factor 1 [Source:MGI Symbol;Acc:MGI:1913376]	66126	9	22112989	22117172	1053	2816.01	-0.210235	-0.770058	0.441266	0.755766
ENSMUSG00000013833	Med16	protein_coding	mediator complex subunit 16 [Source:MGI Symbol;Acc:MGI:2158394]	216154	10	79894708	79908923	3197	932.047	0.353443	1.22242	0.22155	0.575384
ENSMUSG00000013846	St3gal1	protein_coding	ST3 beta-galactoside alpha-2,3-sialyltransferase 1 [Source:MGI Symbol;Acc:MGI:98304]	20442	15	67102875	67113992	4985	718.751	-0.0373698	-0.157834	0.874587	0.970826
ENSMUSG00000013858	Tmem259	protein_coding	transmembrane protein 259 [Source:MGI Symbol;Acc:MGI:2177957]	216157	10	79974948	79984330	3487	3230.04	-0.413215	-1.107	0.268296	0.622874
ENSMUSG00000013878	Rnf170	protein_coding	ring finger protein 170 [Source:MGI Symbol;Acc:MGI:1924983]	77733	8	26119368	26151790	3929	480.157	-0.596679	-2.17162	0.0298843	0.222801
ENSMUSG00000013921	Clip3	protein_coding	CAP-GLY domain containing linker protein 3 [Source:MGI Symbol;Acc:MGI:1923936]	76686	7	30291728	30308367	634	20091.7	0.367715	1.9681	0.049057	0.287889
ENSMUSG00000013928	Thap8	protein_coding	THAP domain containing 8 [Source:MGI Symbol;Acc:MGI:1922879]		7	30280094	30290237	1184	1.5486	-0.260886	-0.390975	0.695816
ENSMUSG00000013936	Myl2	protein_coding	myosin, light polypeptide 2, regulatory, cardiac, slow [Source:MGI Symbol;Acc:MGI:97272]	17906	5	122100951	122113472	662	105.062	-0.012983	-0.019509	0.984435	1
ENSMUSG00000013973	Dedd	protein_coding	death effector domain-containing [Source:MGI Symbol;Acc:MGI:1333874]	21945	1	171329145	171342331	2563	133.442	-0.775375	-2.12968	0.0331977	0.23607
ENSMUSG00000013974	Mcemp1	protein_coding	mast cell expressed membrane protein 1 [Source:MGI Symbol;Acc:MGI:1916439]	69189	8	3665754	3669259	1494	5.7582	-0.803032	-1.17858	0.238567	0.591804
ENSMUSG00000013997	Nit1	protein_coding	nitrilase 1 [Source:MGI Symbol;Acc:MGI:1350916]	27045	1	171338008	171345646	3041	905.206	0.347502	1.5804	0.114014	0.430982
ENSMUSG00000014030	Pax5	protein_coding	paired box 5 [Source:MGI Symbol;Acc:MGI:97489]	18507	4	44524757	44710487	8004	3.00833	-0.901736	-1.33046	0.183368	0.529708
ENSMUSG00000014039	Prdm15	protein_coding	PR domain containing 15 [Source:MGI Symbol;Acc:MGI:1930121]	114604	16	97791467	97851850	6194	203.596	0.252969	0.822203	0.410961	0.735476
ENSMUSG00000014074	Rnf168	protein_coding	ring finger protein 168 [Source:MGI Symbol;Acc:MGI:1917488]	70238	16	32277459	32301434	3932	1346.15	0.123636	0.666376	0.505171	0.793686
ENSMUSG00000014075	Tctex1d2	protein_coding	Tctex1 domain containing 2 [Source:MGI Symbol;Acc:MGI:1913311]	66061	16	32419702	32429099	838	651.865	0.123559	0.475123	0.6347	0.869047
ENSMUSG00000014077	Chp1	protein_coding	calcineurin-like EF hand protein 1 [Source:MGI Symbol;Acc:MGI:1927185]	56398	2	119547697	119587027	2609	10470.8	0.168867	1.078	0.281035	0.633874
ENSMUSG00000014104	Sval2	protein_coding	seminal vesicle antigen-like 2 [Source:MGI Symbol;Acc:MGI:1934254]	84543	6	41852989	41864413	497	0.0307476	0	0	1
ENSMUSG00000014158	Trpv4	protein_coding	transient receptor potential cation channel, subfamily V, member 4 [Source:MGI Symbol;Acc:MGI:1926945]	63873	5	114622152	114658421	3228	17.3865	-0.285203	-0.498431	0.61818	0.860834
ENSMUSG00000014164	Klhl3	protein_coding	kelch-like 3 [Source:MGI Symbol;Acc:MGI:2445185]	100503085	13	58004221	58113592	3156	22.0137	0.736236	1.25476	0.209565	0.561526
ENSMUSG00000014177	Tvp23b	protein_coding	trans-golgi network vesicle protein 23B [Source:MGI Symbol;Acc:MGI:1914760]	67510	11	62879455	62916780	1784	984.923	-0.50432	-1.41594	0.156792	0.49652
ENSMUSG00000014195	Dnajc7	protein_coding	DnaJ heat shock protein family (Hsp40) member C7 [Source:MGI Symbol;Acc:MGI:1928373]	56354	11	100582818	100620168	770	7523.39	0.167022	1.0043	0.315232	0.66401
ENSMUSG00000014198	Zfp385c	protein_coding	zinc finger protein 385C [Source:MGI Symbol;Acc:MGI:3608347]	278304	11	100627543	100692455	2766	36.0331	-0.0699873	-0.141627	0.887375	0.973696
ENSMUSG00000014226	Cacybp	protein_coding	calcyclin binding protein [Source:MGI Symbol;Acc:MGI:1270839]	12301	1	160202367	160212875	2098	7339.32	0.0529474	0.23842	0.811555	0.947824
ENSMUSG00000014232	Cluap1	protein_coding	clusterin associated protein 1 [Source:MGI Symbol;Acc:MGI:1924029]	76779	16	3908801	3941147	638	497.771	-0.0886199	-0.375847	0.707031	0.903421
ENSMUSG00000014243	Zswim7	protein_coding	zinc finger SWIM-type containing 7 [Source:MGI Symbol;Acc:MGI:1916997]	69747	11	62267224	62281375	732	845.164	-0.26056	-0.969507	0.332292	0.679611
ENSMUSG00000014245	Pigl	protein_coding	phosphatidylinositol glycan anchor biosynthesis, class L [Source:MGI Symbol;Acc:MGI:2681271]	327942	11	62458460	62514417	2174	116.961	0.662419	1.59418	0.110895	0.426233
ENSMUSG00000014294	Ndufa2	protein_coding	NADH dehydrogenase (ubiquinone) 1 alpha subcomplex, 2 [Source:MGI Symbol;Acc:MGI:1343103]	17991	18	36742332	36744557	572	8171.3	-0.151704	-0.583675	0.559439	0.827952
ENSMUSG00000014301	Pam16	protein_coding	presequence translocase-asssociated motor 16 homolog (S. cerevisiae) [Source:MGI Symbol;Acc:MGI:1913699]	66449	16	4616464	4624988	346	26.9814	-0.152006	-0.32697	0.74369	0.919464
ENSMUSG00000014303	Glis2	protein_coding	GLIS family zinc finger 2 [Source:MGI Symbol;Acc:MGI:1932535]	83396	16	4594713	4624924	3619	297.514	0.374246	1.36484	0.172305	0.517892
ENSMUSG00000014313	Cox6c	protein_coding	cytochrome c oxidase subunit VIc [Source:MGI Symbol;Acc:MGI:104614]	12864	15	35925886	35938246	648	17567.6	-0.450643	-1.61035	0.107322	0.420361
ENSMUSG00000014329	Bicc1	protein_coding	BicC family RNA binding protein 1 [Source:MGI Symbol;Acc:MGI:1933388]	83675	10	70922832	71159700	5431	189.986	-0.0850979	-0.18386	0.854123	0.963976
ENSMUSG00000014349	Ube2z	protein_coding	ubiquitin-conjugating enzyme E2Z [Source:MGI Symbol;Acc:MGI:1343160]	268470	11	96047432	96065388	3997	4769.47	0.180989	1.41384	0.157409	0.497259
ENSMUSG00000014351	Gip	protein_coding	gastric inhibitory polypeptide [Source:MGI Symbol;Acc:MGI:107504]	14607	11	96024545	96030831	652	0.0211293	0	0	1
ENSMUSG00000014353	Tmem87b	protein_coding	transmembrane protein 87B [Source:MGI Symbol;Acc:MGI:1919727]	72477	2	128818118	128854261	4807	814.038	0.0690302	0.307771	0.758257	0.925207
ENSMUSG00000014355	Anapc1	protein_coding	anaphase promoting complex subunit 1 [Source:MGI Symbol;Acc:MGI:103097]	17222	2	128610104	128687391	8942	899.153	0.234291	1.04555	0.29577	0.647598
ENSMUSG00000014361	Mertk	protein_coding	c-mer proto-oncogene tyrosine kinase [Source:MGI Symbol;Acc:MGI:96965]	17289	2	128698956	128802894	4302	157.609	-2.1394	-4.06541	4.7949e-05	0.00404935
ENSMUSG00000014402	Tsg101	protein_coding	tumor susceptibility gene 101 [Source:MGI Symbol;Acc:MGI:106581]	22088	7	46888949	46919969	1949	2478.3	0.140181	0.780582	0.435048	0.752386
ENSMUSG00000014418	Hps5	protein_coding	Hermansky-Pudlak syndrome 5 [Source:MGI Symbol;Acc:MGI:2180307]	246694	7	46760466	46796064	4735	291.93	0.511959	1.3928	0.163682	0.506079
ENSMUSG00000014426	Map3k4	protein_coding	mitogen-activated protein kinase kinase kinase 4 [Source:MGI Symbol;Acc:MGI:1346875]	26407	17	12227621	12318660	5305	924.117	-0.00600554	-0.0318628	0.974581	1
ENSMUSG00000014444	Piezo1	protein_coding	piezo-type mechanosensitive ion channel component 1 [Source:MGI Symbol;Acc:MGI:3603204]	234839	8	122481698	122551329	8219	15.5343	0.160824	0.257113	0.797092	0.941184
ENSMUSG00000014453	Blk	protein_coding	B lymphoid kinase [Source:MGI Symbol;Acc:MGI:88169]	12143	14	63372837	63417187	2475	5.54158	-0.439905	-0.691018	0.489554	0.785084
ENSMUSG00000014470	Rnf166	protein_coding	ring finger protein 166 [Source:MGI Symbol;Acc:MGI:1915968]	68718	8	122466147	122476064	1783	675.861	0.267695	0.942789	0.345789	0.688423
ENSMUSG00000014496	Ankrd28	protein_coding	ankyrin repeat domain 28 [Source:MGI Symbol;Acc:MGI:2145661]	105522	14	31700015	31830415	5229	1053.09	-0.119283	-0.37825	0.705245	0.903012
ENSMUSG00000014498	Ankrd52	protein_coding	ankyrin repeat domain 52 [Source:MGI Symbol;Acc:MGI:2444029]	237615	10	128377115	128408704	3324	781.21	-0.101203	-0.272402	0.785313	0.935784
ENSMUSG00000014503	Pkd2l2	protein_coding	polycystic kidney disease 2-like 2 [Source:MGI Symbol;Acc:MGI:1858231]	53871	18	34409423	34442789	2132	589.463	0.17362	0.534291	0.59314	0.848372
ENSMUSG00000014504	Srp19	protein_coding	signal recognition particle 19 [Source:MGI Symbol;Acc:MGI:1913634]	66384	18	34330847	34336599	772	3594.86	-0.233668	-1.00812	0.313399	0.662545
ENSMUSG00000014529	Tmbim7	protein_coding	transmembrane BAX inhibitor motif containing 7 [Source:MGI Symbol;Acc:MGI:1922305]	75010	5	3651181	3680325	758	13.6921	0.45197	0.687939	0.491491	0.785917
ENSMUSG00000014542	Clec4f	protein_coding	C-type lectin domain family 4, member f [Source:MGI Symbol;Acc:MGI:1859834]	51811	6	83644542	83656187	2471	0.429034	0	0
ENSMUSG00000014543	Klra17	protein_coding	killer cell lectin-like receptor, subfamily A, member 17 [Source:MGI Symbol;Acc:MGI:2180674]	170733	6	129831154	129876672	1190	0.344309	0	0	1
ENSMUSG00000014547	Wdfy2	protein_coding	WD repeat and FYVE domain containing 2 [Source:MGI Symbol;Acc:MGI:2442811]	268752	14	62837690	62956886	2011	33.3021	0.306036	0.502763	0.615131	0.858914
ENSMUSG00000014550	Rbsn	protein_coding	rabenosyn, RAB effector [Source:MGI Symbol;Acc:MGI:1925537]	78287	6	92186712	92214925	5334	1382.3	0.32862	1.97181	0.0486309	0.286446
ENSMUSG00000014551	Mrps25	protein_coding	mitochondrial ribosomal protein S25 [Source:MGI Symbol;Acc:MGI:1928140]	64658	6	92169525	92184033	6073	2780.19	0.198814	1.03197	0.302088	0.653115
ENSMUSG00000014554	Dguok	protein_coding	deoxyguanosine kinase [Source:MGI Symbol;Acc:MGI:1351602]	27369	6	83480217	83506969	1107	555.669	-0.0634376	-0.300374	0.763892	0.928999
ENSMUSG00000014592	Camta1	protein_coding	calmodulin binding transcription activator 1 [Source:MGI Symbol;Acc:MGI:2140230]	100072	4	150917322	151861876	8533	10276.1	-0.256854	-1.08337	0.278645	0.631466
ENSMUSG00000014599	Csf1	protein_coding	colony stimulating factor 1 (macrophage) [Source:MGI Symbol;Acc:MGI:1339753]	12977	3	107741048	107760469	3058	1011.2	0.0977553	0.504499	0.613911	0.858584
ENSMUSG00000014601	Strip1	protein_coding	striatin interacting protein 1 [Source:MGI Symbol;Acc:MGI:2443884]	229707	3	107612532	107631694	1550	1731.93	0.216799	1.10763	0.268023	0.622625
ENSMUSG00000014602	Kif1a	protein_coding	kinesin family member 1A [Source:MGI Symbol;Acc:MGI:108391]	16560	1	93015464	93101951	8206	16112.4	0.355295	1.72358	0.0847845	0.373459
ENSMUSG00000014603	Alx3	protein_coding	aristaless-like homeobox 3 [Source:MGI Symbol;Acc:MGI:1277097]	11694	3	107595031	107605776	1874	0.087713	0	0	1
ENSMUSG00000014606	Slc25a11	protein_coding	solute carrier family 25 (mitochondrial carrier oxoglutarate carrier), member 11 [Source:MGI Symbol;Acc:MGI:1915113]	67863	11	70644196	70647479	1711	4892.51	0.0782095	0.494332	0.621072	0.862344
ENSMUSG00000014609	Chrne	protein_coding	cholinergic receptor, nicotinic, epsilon polypeptide [Source:MGI Symbol;Acc:MGI:87894]	11448	11	70614883	70619216	1591	5.63745	-0.651075	-0.962231	0.335934	0.681873
ENSMUSG00000014633	Cmc2	protein_coding	COX assembly mitochondrial protein 2 [Source:MGI Symbol;Acc:MGI:1913781]	66531	8	116888685	116921455	394	1309.06	0.167676	0.811803	0.416905	0.739846
ENSMUSG00000014668	Chfr	protein_coding	checkpoint with forkhead and ring finger domains [Source:MGI Symbol;Acc:MGI:2444898]	231600	5	110135842	110171972	606	533.238	-1.24942	-4.55051	5.35161e-06	0.000872998
ENSMUSG00000014686	Ceacam16	protein_coding	carcinoembryonic antigen-related cell adhesion molecule 16 [Source:MGI Symbol;Acc:MGI:2685615]	330483	7	19852097	19861299	1635	13.8274	-0.75006	-1.40272	0.160701	0.502479
ENSMUSG00000014704	Hoxa2	protein_coding	homeobox A2 [Source:MGI Symbol;Acc:MGI:96174]	15399	6	52162417	52164831	1775	103.761	0.126912	0.246479	0.805311	0.944881
ENSMUSG00000014725	Adam28	protein_coding	a disintegrin and metallopeptidase domain 28 [Source:MGI Symbol;Acc:MGI:105988]	13522	14	68606027	68655842	3025	0.493019	-0.056695	-0.114899	0.908526
ENSMUSG00000014747	Ankrd53	protein_coding	ankyrin repeat domain 53 [Source:MGI Symbol;Acc:MGI:1922555]	75305	6	83762644	83768326	1739	3.54237	-1.00414	-1.47148	0.141161	0.47787
ENSMUSG00000014748	Tex261	protein_coding	testis expressed gene 261 [Source:MGI Symbol;Acc:MGI:1096575]	21766	6	83768885	83775813	2984	2188.35	-0.132853	-0.830938	0.406009	0.732289
ENSMUSG00000014763	Fam120b	protein_coding	family with sequence similarity 120, member B [Source:MGI Symbol;Acc:MGI:1914794]	67544	17	15396246	15433580	4518	2008.54	0.0517841	0.403934	0.686261	0.894372
ENSMUSG00000014767	Tbp	protein_coding	TATA box binding protein [Source:MGI Symbol;Acc:MGI:101838]	21374	17	15499888	15528379	685	650.095	-0.2838	-1.19729	0.231195	0.585768
ENSMUSG00000014769	Psmb1	protein_coding	proteasome (prosome, macropain) subunit, beta type 1 [Source:MGI Symbol;Acc:MGI:104884]	19170	17	15475721	15498276	1036	8595.29	0.155214	0.776516	0.437444	0.753884
ENSMUSG00000014771	Pdcd2	protein_coding	programmed cell death 2 [Source:MGI Symbol;Acc:MGI:104643]	18567	17	15519208	15527301	1120	0
ENSMUSG00000014773	Dll1	protein_coding	delta-like 1 (Drosophila) [Source:MGI Symbol;Acc:MGI:104659]	13388	17	15367354	15376872	3581	79.2607	0.307377	0.883998	0.376697	0.712366
ENSMUSG00000014776	Nol3	protein_coding	nucleolar protein 3 (apoptosis repressor with CARD domain) [Source:MGI Symbol;Acc:MGI:1925938]	78688	8	105276140	105281939	3176	2297.93	0.471552	1.59941	0.109729	0.424033
ENSMUSG00000014778	Fhod1	protein_coding	formin homology 2 domain containing 1 [Source:MGI Symbol;Acc:MGI:2679008]	234686	8	105329163	105347953	4304	102.335	-1.69651	-4.91249	8.99253e-07	0.000302582
ENSMUSG00000014782	Plekhg4	protein_coding	pleckstrin homology domain containing, family G (with RhoGef domain) member 4 [Source:MGI Symbol;Acc:MGI:2142544]	102075	8	105373274	105382862	343	19.6824	-1.20874	-2.3012	0.0213801	0.18582
ENSMUSG00000014786	Slc9a5	protein_coding	solute carrier family 9 (sodium/hydrogen exchanger), member 5 [Source:MGI Symbol;Acc:MGI:2685542]	277973	8	105348843	105369881	3499	686.641	-0.370431	-1.28039	0.200407	0.551046
ENSMUSG00000014791	Elmo3	protein_coding	engulfment and cell motility 3 [Source:MGI Symbol;Acc:MGI:2679007]	234683	8	105305601	105310760	2303	47.7769	0.145108	0.310779	0.755969	0.92456
ENSMUSG00000014813	Stc1	protein_coding	stanniocalcin 1 [Source:MGI Symbol;Acc:MGI:109131]	20855	14	69029289	69041401	3743	62.6484	-0.233898	-0.432593	0.665311	0.883446
ENSMUSG00000014837	4931428F04Rik	protein_coding	RIKEN cDNA 4931428F04 gene [Source:MGI Symbol;Acc:MGI:1921606]	74356	8	105280409	105289864	3313	400.611	0.572686	1.82606	0.0678408	0.337278
ENSMUSG00000014846	Tppp3	protein_coding	tubulin polymerization-promoting protein family member 3 [Source:MGI Symbol;Acc:MGI:1915221]	67971	8	105467493	105471526	1127	20051.2	0.405172	1.43688	0.150753	0.489916
ENSMUSG00000014850	Msh3	protein_coding	mutS homolog 3 [Source:MGI Symbol;Acc:MGI:109519]	17686	13	92211872	92355003	3946	511.092	0.788219	2.67008	0.00758332	0.0989304
ENSMUSG00000014852	Adamts13	protein_coding	a disintegrin-like and metallopeptidase (reprolysin type) with thrombospondin type 1 motif, 13 [Source:MGI Symbol;Acc:MGI:2685556]	279028	2	26973416	27009628	3474	1.45068	0.238343	0.355119	0.7225
ENSMUSG00000014856	Tmem208	protein_coding	transmembrane protein 208 [Source:MGI Symbol;Acc:MGI:1913570]	66320	8	105326354	105335219	785	1355.23	0.00770545	0.0319579	0.974506	1
ENSMUSG00000014859	E2f4	protein_coding	E2F transcription factor 4 [Source:MGI Symbol;Acc:MGI:103012]	104394	8	105297663	105305370	1993	758.357	0.139416	0.605383	0.544925	0.818023
ENSMUSG00000014867	Surf4	protein_coding	surfeit gene 4 [Source:MGI Symbol;Acc:MGI:98445]	20932	2	26920040	26933928	3281	2146.98	-0.0605965	-0.245731	0.805891	0.945141
ENSMUSG00000014873	Surf2	protein_coding	surfeit gene 2 [Source:MGI Symbol;Acc:MGI:98444]	20931	2	26916367	26920183	1203	1430.4	0.0990358	0.572903	0.56671	0.832146
ENSMUSG00000014905	Dnajb9	protein_coding	DnaJ heat shock protein family (Hsp40) member B9 [Source:MGI Symbol;Acc:MGI:1351618]	27362	12	44205559	44210326	2461	1591.51	-0.190813	-0.681036	0.495849	0.788148
ENSMUSG00000014907	Naf1	protein_coding	nuclear assembly factor 1 ribonucleoprotein [Source:MGI Symbol;Acc:MGI:2682306]	234344	8	66860217	66890564	2990	615.223	0.0222456	0.0912438	0.927299	0.987103
ENSMUSG00000014932	Yes1	protein_coding	YES proto-oncogene 1, Src family tyrosine kinase [Source:MGI Symbol;Acc:MGI:99147]	22612	5	32611171	32687057	2657	239.313	-0.759372	-1.81609	0.069357	0.34106
ENSMUSG00000014956	Ppp1cb	protein_coding	protein phosphatase 1, catalytic subunit, beta isoform [Source:MGI Symbol;Acc:MGI:104871]	19046	5	32458843	32517433	5962	13719	-0.167777	-0.63987	0.522257	0.804608
ENSMUSG00000014959	Gorasp2	protein_coding	golgi reassembly stacking protein 2 [Source:MGI Symbol;Acc:MGI:2135962]	70231	2	70661576	70712636	2417	3356.46	0.0890035	0.670051	0.502825	0.792348
ENSMUSG00000014980	Tsen15	protein_coding	tRNA splicing endonuclease subunit 15 [Source:MGI Symbol;Acc:MGI:1913887]	66637	1	152370735	152386688	1133	470.107	-0.0766586	-0.360373	0.718568	0.908846
ENSMUSG00000015001	Oc90	protein_coding	otoconin 90 [Source:MGI Symbol;Acc:MGI:1313269]	18256	15	65876053	65912397	1608	3.10565	0.225067	0.33369	0.738614	0.91677
ENSMUSG00000015002	Efr3a	protein_coding	EFR3 homolog A [Source:MGI Symbol;Acc:MGI:1923990]	76740	15	65787034	65873816	1425	4146.98	-0.218947	-1.033	0.301606	0.652945
ENSMUSG00000015013	Trappc2l	protein_coding	trafficking protein particle complex 2-like [Source:MGI Symbol;Acc:MGI:1916295]	59005	8	122611640	122616660	426	2208.26	0.0786764	0.301453	0.763069	0.928468
ENSMUSG00000015016	Acsf3	protein_coding	acyl-CoA synthetase family member 3 [Source:MGI Symbol;Acc:MGI:2182591]	257633	8	122775486	122817880	1798	626.008	0.00750071	0.0252278	0.979873	1
ENSMUSG00000015023	Ddx19a	protein_coding	DEAD (Asp-Glu-Ala-Asp) box polypeptide 19a [Source:MGI Symbol;Acc:MGI:99526]	13680	8	110974996	110997800	2547	373.345	-0.298716	-1.09669	0.272779	0.626224
ENSMUSG00000015027	Galns	protein_coding	galactosamine (N-acetyl)-6-sulfate sulfatase [Source:MGI Symbol;Acc:MGI:1355303]	50917	8	122578242	122611463	2557	186.907	-0.131172	-0.469313	0.638846	0.872059
ENSMUSG00000015053	Gata2	protein_coding	GATA binding protein 2 [Source:MGI Symbol;Acc:MGI:95662]	14461	6	88193891	88207032	3135	55.7363	-0.591619	-1.04969	0.293859	0.646152
ENSMUSG00000015083	C8g	protein_coding	complement component 8, gamma polypeptide [Source:MGI Symbol;Acc:MGI:88237]	69379	2	25498651	25501719	1150	44.6343	0.670121	1.51904	0.128753	0.459432
ENSMUSG00000015085	Entpd2	protein_coding	ectonucleoside triphosphate diphosphohydrolase 2 [Source:MGI Symbol;Acc:MGI:1096863]	12496	2	25395874	25401321	1935	126.405	-0.739564	-1.9983	0.0456837	0.27973
ENSMUSG00000015087	Rabl6	protein_coding	RAB, member RAS oncogene family-like 6 [Source:MGI Symbol;Acc:MGI:2442633]	227624	2	25583018	25608521	3230	3997.48	-0.0319724	-0.140887	0.887959	0.97406
ENSMUSG00000015090	Ptgds	protein_coding	prostaglandin D2 synthase (brain) [Source:MGI Symbol;Acc:MGI:99261]	19215	2	25466709	25470046	830	19485	-1.58639	-3.72259	0.000197189	0.0101993
ENSMUSG00000015092	Edf1	protein_coding	endothelial differentiation-related factor 1 [Source:MGI Symbol;Acc:MGI:1891227]	59022	2	25557847	25562082	722	5561.47	0.294109	1.08717	0.276962	0.629975
ENSMUSG00000015093	Clic3	protein_coding	chloride intracellular channel 3 [Source:MGI Symbol;Acc:MGI:1916704]	69454	2	25456838	25458776	808	7.58088	-0.153557	-0.258767	0.795815	0.940529
ENSMUSG00000015094	Npdc1	protein_coding	neural proliferation, differentiation and control 1 [Source:MGI Symbol;Acc:MGI:1099802]	18146	2	25399351	25409494	1485	9535.39	0.000919436	0.00341883	0.997272	1
ENSMUSG00000015095	Fbxw5	protein_coding	F-box and WD-40 domain protein 5 [Source:MGI Symbol;Acc:MGI:1354731]	30839	2	25500750	25505471	2388	3379.7	0.253096	1.0879	0.276638	0.629835
ENSMUSG00000015112	Slc25a13	protein_coding	solute carrier family 25 (mitochondrial carrier, adenine nucleotide translocator), member 13 [Source:MGI Symbol;Acc:MGI:1354721]	50799	6	6041218	6217173	3067	261.714	-0.73179	-1.95236	0.0508952	0.293027
ENSMUSG00000015120	Ube2i	protein_coding	ubiquitin-conjugating enzyme E2I [Source:MGI Symbol;Acc:MGI:107365]	22196	17	25261916	25274622	1138	169.842	0.715273	1.68439	0.0921057	0.388206
ENSMUSG00000015126	Tsr3	protein_coding	TSR3 20S rRNA accumulation [Source:MGI Symbol;Acc:MGI:1915577]	68327	17	25240170	25242798	1192	888.6	0.0521821	0.205626	0.837083	0.957921
ENSMUSG00000015127	Unkl	protein_coding	unkempt family like zinc finger [Source:MGI Symbol;Acc:MGI:1921404]	74154	17	25188397	25234443	4779	101.816	0.160425	0.371463	0.710292	0.905224
ENSMUSG00000015133	Lrrk1	protein_coding	leucine-rich repeat kinase 1 [Source:MGI Symbol;Acc:MGI:2142227]	233328	7	66226912	66388350	557	67.6609	-0.0540175	-0.115299	0.908208	0.980989
ENSMUSG00000015134	Aldh1a3	protein_coding	aldehyde dehydrogenase family 1, subfamily A3 [Source:MGI Symbol;Acc:MGI:1861722]	56847	7	66390890	66427517	3443	28.0433	0.376993	0.695561	0.486704	0.783755
ENSMUSG00000015143	Actn1	protein_coding	actinin, alpha 1 [Source:MGI Symbol;Acc:MGI:2137706]	109711	12	80167547	80260371	3734	434.233	-0.149369	-0.509303	0.61054	0.856504
ENSMUSG00000015149	Sirt2	protein_coding	sirtuin 2 [Source:MGI Symbol;Acc:MGI:1927664]	64383	7	28766735	28788661	1828	6801.27	0.0380143	0.209472	0.83408	0.956598
ENSMUSG00000015165	Hnrnpl	protein_coding	heterogeneous nuclear ribonucleoprotein L [Source:MGI Symbol;Acc:MGI:104816]	15388	7	28808541	28822266	2679	3761.04	-0.00866192	-0.0504297	0.95978	0.997657
ENSMUSG00000015176	Nolc1	protein_coding	nucleolar and coiled-body phosphoprotein 1 [Source:MGI Symbol;Acc:MGI:1918019]	70769	19	46075863	46085528	3634	1938.87	0.484602	2.24022	0.0250764	0.202258
ENSMUSG00000015189	Casd1	protein_coding	CAS1 domain containing 1 [Source:MGI Symbol;Acc:MGI:2384865]	213819	6	4600839	4643355	3961	1585.97	-0.422771	-1.66167	0.0965799	0.398595
ENSMUSG00000015202	Cnksr3	protein_coding	Cnksr family member 3 [Source:MGI Symbol;Acc:MGI:2674130]	215748	10	7119063	7212237	3447	237.119	0.0521431	0.122934	0.902159	0.979911
ENSMUSG00000015214	Mtmr1	protein_coding	myotubularin related protein 1 [Source:MGI Symbol;Acc:MGI:1858271]	53332	X	71364760	71419196	4640	566.069	0.0734137	0.244089	0.807162	0.945834
ENSMUSG00000015217	Hmgb3	protein_coding	high mobility group box 3 [Source:MGI Symbol;Acc:MGI:1098219]	15354	X	71555918	71560676	1571	268.693	0.226042	0.947257	0.343508	0.68691
ENSMUSG00000015222	Map2	protein_coding	microtubule-associated protein 2 [Source:MGI Symbol;Acc:MGI:97175]	17756	1	66175273	66442583	546	17772	-0.0171474	-0.0659405	0.947425	0.994045
ENSMUSG00000015224	Cyp2j9	protein_coding	cytochrome P450, family 2, subfamily j, polypeptide 9 [Source:MGI Symbol;Acc:MGI:1921769]	74519	4	96568429	96591578	2037	311.918	-2.00798	-4.82002	1.43542e-06	0.000391378
ENSMUSG00000015242	Nipsnap3a	protein_coding	nipsnap homolog 3A (C. elegans) [Source:MGI Symbol;Acc:MGI:1920648]	73398	4	52989272	53001162	1104	0
ENSMUSG00000015243	Abca1	protein_coding	ATP-binding cassette, sub-family A (ABC1), member 1 [Source:MGI Symbol;Acc:MGI:99607]	11303	4	53030787	53159895	10262	366.689	-0.393511	-1.11292	0.265743	0.62015
ENSMUSG00000015247	Nipsnap3b	protein_coding	nipsnap homolog 3B (C. elegans) [Source:MGI Symbol;Acc:MGI:1913786]	66536	4	53011880	53022060	1552	749.318	0.216294	1.00859	0.313173	0.662545
ENSMUSG00000015289	Lage3	protein_coding	L antigen family, member 3 [Source:MGI Symbol;Acc:MGI:1913442]	66192	X	74351276	74353618	1997	781.824	0.265245	1.05655	0.290717	0.643394
ENSMUSG00000015290	Ubl4a	protein_coding	ubiquitin-like 4A [Source:MGI Symbol;Acc:MGI:95049]	27643	X	74365718	74373218	2442	4300.39	0.243421	1.98296	0.0473718	0.283963
ENSMUSG00000015291	Gdi1	protein_coding	guanosine diphosphate (GDP) dissociation inhibitor 1 [Source:MGI Symbol;Acc:MGI:99846]	14567	X	74304998	74311862	2666	13723.1	0.0257428	0.190615	0.848827	0.962267
ENSMUSG00000015305	Sash1	protein_coding	SAM and SH3 domain containing 1 [Source:MGI Symbol;Acc:MGI:1917347]	70097	10	8722219	8886070	7183	1134.22	-0.368304	-1.13953	0.254483	0.608427
ENSMUSG00000015312	Gadd45b	protein_coding	growth arrest and DNA-damage-inducible 45 beta [Source:MGI Symbol;Acc:MGI:107776]	17873	10	80930073	80932204	1284	412.836	-0.000789526	-0.00270602	0.997841	1
ENSMUSG00000015314	Slamf6	protein_coding	SLAM family member 6 [Source:MGI Symbol;Acc:MGI:1353620]	30925	1	171917515	171953170	5729	4.35474	0	0	1	1
ENSMUSG00000015316	Slamf1	protein_coding	signaling lymphocytic activation molecule family member 1 [Source:MGI Symbol;Acc:MGI:1351314]	27218	1	171767127	171801184	2693	1.59014	0	0	1
ENSMUSG00000015335	Zdhhc12	protein_coding	zinc finger, DHHC domain containing 12 [Source:MGI Symbol;Acc:MGI:1913470]	66220	2	30090944	30093648	1483	219.387	0.189027	0.526689	0.598409	0.850554
ENSMUSG00000015337	Endog	protein_coding	endonuclease G [Source:MGI Symbol;Acc:MGI:1261433]	13804	2	30171493	30174069	1063	395.214	0.0944303	0.236481	0.81306	0.948032
ENSMUSG00000015340	Cybb	protein_coding	cytochrome b-245, beta polypeptide [Source:MGI Symbol;Acc:MGI:88574]	13058	X	9435252	9487771	4752	47.4255	-1.02652	-1.63552	0.101941	0.409264
ENSMUSG00000015341	Golga7	protein_coding	golgi autoantigen, golgin subfamily a, 7 [Source:MGI Symbol;Acc:MGI:1931029]	57437	8	23241346	23257074	1792	2336.71	-0.454571	-1.74434	0.0811004	0.364207
ENSMUSG00000015342	Xk	protein_coding	X-linked Kx blood group [Source:MGI Symbol;Acc:MGI:103569]	22439	X	9272756	9313250	5076	1287.42	0.0163593	0.0707902	0.943565	0.992425
ENSMUSG00000015354	Pcolce2	protein_coding	procollagen C-endopeptidase enhancer 2 [Source:MGI Symbol;Acc:MGI:1923727]	76477	9	95637601	95698096	4438	391.642	-0.613499	-2.47054	0.0134909	0.140358
ENSMUSG00000015355	Cd48	protein_coding	CD48 antigen [Source:MGI Symbol;Acc:MGI:88339]	12506	1	171682009	171705258	922	21.589	-0.897093	-1.41376	0.157431	0.497259
ENSMUSG00000015357	Clpx	protein_coding	caseinolytic mitochondrial matrix peptidase chaperone subunit [Source:MGI Symbol;Acc:MGI:1346017]	270166	9	65294260	65330658	2885	988.272	-0.0372185	-0.206359	0.83651	0.957689
ENSMUSG00000015363	Trabd	protein_coding	TraB domain containing [Source:MGI Symbol;Acc:MGI:1915226]	67976	15	89075124	89087077	830	952.673	0.159852	0.705392	0.480566	0.780869
ENSMUSG00000015365	Mov10l1	protein_coding	Moloney leukemia virus 10-like 1 [Source:MGI Symbol;Acc:MGI:1891384]	83456	15	88982909	89055152	845	0.309084	-0.139243	-0.340317	0.733618
ENSMUSG00000015377	Dennd6b	protein_coding	DENN/MADD domain containing 6B [Source:MGI Symbol;Acc:MGI:1916690]	69440	15	89182217	89196474	4607	654.132	-0.603977	-2.03015	0.0423413	0.268306
ENSMUSG00000015396	Cd83	protein_coding	CD83 antigen [Source:MGI Symbol;Acc:MGI:1328316]	12522	13	43785107	43803130	2143	3053.14	-0.309017	-1.42349	0.154594	0.494357
ENSMUSG00000015401	Tmem27	protein_coding	transmembrane protein 27 [Source:MGI Symbol;Acc:MGI:1926234]	57394	X	164088830	164118860	1389	14.5858	-0.596972	-0.950669	0.341773	0.685979
ENSMUSG00000015405	Ace2	protein_coding	angiotensin I converting enzyme (peptidyl-dipeptidase A) 2 [Source:MGI Symbol;Acc:MGI:1917258]	70008	X	164139332	164188420	3578	8.04722	-0.588341	-0.873333	0.382482	0.716323
ENSMUSG00000015437	Gzmb	protein_coding	granzyme B [Source:MGI Symbol;Acc:MGI:109267]	14939	14	56258856	56262260	1418	0.881419	0	0	1
ENSMUSG00000015441	Gzmf	protein_coding	granzyme F [Source:MGI Symbol;Acc:MGI:109254]	14943	14	56205266	56211407	906	0.0600794	0	0	1
ENSMUSG00000015443	Gzmn	protein_coding	granzyme N [Source:MGI Symbol;Acc:MGI:2675494]	245839	14	56165797	56174596	953	0
ENSMUSG00000015451	C4a	processed_transcript	complement component 4A (Rodgers blood group) [Source:MGI Symbol;Acc:MGI:98320]		17	34809092	34823464	526	2.16981	-0.9284	-1.3589	0.174179	0.519596
ENSMUSG00000015452	Ager	protein_coding	advanced glycosylation end product-specific receptor [Source:MGI Symbol;Acc:MGI:893592]	11596	17	34597862	34600936	1370	8.13488	0.0161282	0.0252116	0.979886	1
ENSMUSG00000015461	Atf6b	protein_coding	activating transcription factor 6 beta [Source:MGI Symbol;Acc:MGI:105121]	12915	17	34647146	34655074	2566	1111.69	-0.102592	-0.405788	0.684898	0.894116
ENSMUSG00000015467	Egfl8	protein_coding	EGF-like domain 8 [Source:MGI Symbol;Acc:MGI:1932094]	81701	17	34613349	34615971	1478	13.4653	-0.477978	-0.721893	0.47036	0.773812
ENSMUSG00000015468	Notch4	protein_coding	notch 4 [Source:MGI Symbol;Acc:MGI:107471]	18132	17	34564268	34588503	6591	148.739	-0.316937	-0.997907	0.318325	0.666617
ENSMUSG00000015474	Ppt2	protein_coding	palmitoyl-protein thioesterase 2 [Source:MGI Symbol;Acc:MGI:1860075]	54397	17	34616662	34628510	1710	693.632	0.114811	0.498303	0.618271	0.860897
ENSMUSG00000015476	Prrt1	protein_coding	proline-rich transmembrane protein 1 [Source:MGI Symbol;Acc:MGI:1932118]	260297	17	34629533	34633126	1940	3313.17	0.163482	0.677895	0.497838	0.789443
ENSMUSG00000015478	Rnf5	protein_coding	ring finger protein 5 [Source:MGI Symbol;Acc:MGI:1860076]	54197	17	34601091	34603690	1238	1150.99	0.0384293	0.161454	0.871736	0.97003
ENSMUSG00000015484	Fam163a	protein_coding	family with sequence similarity 163, member A [Source:MGI Symbol;Acc:MGI:3618859]	329274	1	156075966	156205026	3882	211.994	-0.0244874	-0.0701829	0.944048	0.992425
ENSMUSG00000015488	Cacfd1	protein_coding	calcium channel flower domain containing 1 [Source:MGI Symbol;Acc:MGI:1924317]	381356	2	27009926	27021089	1286	2575.2	-0.343064	-1.17593	0.239624	0.593239
ENSMUSG00000015501	Hivep2	protein_coding	human immunodeficiency virus type I enhancer binding protein 2 [Source:MGI Symbol;Acc:MGI:1338076]	15273	10	13966075	14151374	9268	726.643	0.168284	0.626547	0.530956	0.809945
ENSMUSG00000015519	2310057J18Rik	protein_coding	RIKEN cDNA 2310057J18 gene [Source:MGI Symbol;Acc:MGI:1914969]	67719	10	28972288	28986303	1445	8.54417	-0.0627913	-0.0927734
ENSMUSG00000015522	Arnt	protein_coding	aryl hydrocarbon receptor nuclear translocator [Source:MGI Symbol;Acc:MGI:88071]	11863	3	95434388	95497240	2557	421.783	-0.375716	-1.08687	0.277095	0.629975
ENSMUSG00000015533	Itga2	protein_coding	integrin alpha 2 [Source:MGI Symbol;Acc:MGI:96600]	16398	13	114835916	114932041	4214	1.55386	-0.959245	-1.41022	0.158475
ENSMUSG00000015536	Mocs2	protein_coding	molybdenum cofactor synthesis 2 [Source:MGI Symbol;Acc:MGI:1336894]	17434	13	114818236	114832275	1193	3269.26	0.212507	1.21469	0.224483	0.578827
ENSMUSG00000015542	Nat9	protein_coding	N-acetyltransferase 9 (GCN5-related, putative) [Source:MGI Symbol;Acc:MGI:1913426]	66176	11	115182832	115187859	1204	1226.07	0.443951	1.63085	0.102921	0.411125
ENSMUSG00000015568	Lpl	protein_coding	lipoprotein lipase [Source:MGI Symbol;Acc:MGI:96820]	16956	8	68880491	68907448	4115	303.35	-0.501324	-0.880456	0.378612	0.71387
ENSMUSG00000015575	Atp6v0e	protein_coding	ATPase, H+ transporting, lysosomal V0 subunit E [Source:MGI Symbol;Acc:MGI:1328318]	11974	17	26676396	26699644	794	798.917	0.000630571	0.00274609	0.997809	1
ENSMUSG00000015579	Nkx2-5	protein_coding	NK2 homeobox 5 [Source:MGI Symbol;Acc:MGI:97350]	18091	17	26838664	26841565	1525	0.0240042	0	0	1
ENSMUSG00000015597	Zfp318	protein_coding	zinc finger protein 318 [Source:MGI Symbol;Acc:MGI:1889348]	57908	17	46383731	46420920	7850	838.134	0.316448	1.57686	0.114827	0.432694
ENSMUSG00000015599	Ttbk1	protein_coding	tau tubulin kinase 1 [Source:MGI Symbol;Acc:MGI:2147036]	106763	17	46442448	46487675	6959	1317.53	-0.234856	-0.776164	0.437652	0.753884
ENSMUSG00000015605	Srf	protein_coding	serum response factor [Source:MGI Symbol;Acc:MGI:106658]	20807	17	46546839	46556162	4093	820.351	-0.14002	-0.521385	0.602098	0.852636
ENSMUSG00000015619	Gata3	protein_coding	GATA binding protein 3 [Source:MGI Symbol;Acc:MGI:95663]	14462	2	9857078	9890034	3215	36.6935	-1.85968	-3.17175	0.00151522	0.0373465
ENSMUSG00000015627	Gata5	protein_coding	GATA binding protein 5 [Source:MGI Symbol;Acc:MGI:109497]	14464	2	180325133	180334699	3277	0.00839357	0	0	1
ENSMUSG00000015647	Lama5	protein_coding	laminin, alpha 5 [Source:MGI Symbol;Acc:MGI:105382]	16776	2	180176373	180225859	734	80.4422	-1.47268	-2.90039	0.00372699	0.0652599
ENSMUSG00000015652	Steap1	protein_coding	six transmembrane epithelial antigen of the prostate 1 [Source:MGI Symbol;Acc:MGI:1917608]	70358	5	5736317	5749326	1230	6.20214	-0.33641	-0.550063	0.582276	0.84179
ENSMUSG00000015653	Steap2	protein_coding	six transmembrane epithelial antigen of prostate 2 [Source:MGI Symbol;Acc:MGI:1921301]	74051	5	5664829	5694578	10408	1698.81	-0.657428	-1.71466	0.0864078	0.377047
ENSMUSG00000015656	Hspa8	protein_coding	heat shock protein 8 [Source:MGI Symbol;Acc:MGI:105384]	15481	9	40800984	40810087	2394	6877.27	0.17321	0.767976	0.442501	0.75632
ENSMUSG00000015659	Serac1	protein_coding	serine active site containing 1 [Source:MGI Symbol;Acc:MGI:2447813]	321007	17	6042196	6079741	4007	119.698	-0.0303776	-0.0565729
ENSMUSG00000015665	Awat1	protein_coding	acyl-CoA wax alcohol acyltransferase 1 [Source:MGI Symbol;Acc:MGI:3588200]	245533	X	100572251	100578205	1390	0.0056983	0	0	1
ENSMUSG00000015668	Pdzd11	protein_coding	PDZ domain containing 11 [Source:MGI Symbol;Acc:MGI:1919871]	72621	X	100622883	100626568	1497	1821.48	0.225516	0.834507	0.403995	0.731491
ENSMUSG00000015671	Psma2	protein_coding	proteasome (prosome, macropain) subunit, alpha type 2 [Source:MGI Symbol;Acc:MGI:104885]	19166	13	14613242	14625671	944	4914.35	0.152771	0.646213	0.518141	0.802503
ENSMUSG00000015672	Mrpl32	protein_coding	mitochondrial ribosomal protein L32 [Source:MGI Symbol;Acc:MGI:2137226]	75398	13	14610301	14613037	768	964.495	0.252327	0.815023	0.415059	0.738528
ENSMUSG00000015697	Setdb1	protein_coding	SET domain, bifurcated 1 [Source:MGI Symbol;Acc:MGI:1934229]	84505	3	95323525	95357202	5652	674.252	0.163548	0.4244	0.671274	0.887017
ENSMUSG00000015702	Anxa9	protein_coding	annexin A9 [Source:MGI Symbol;Acc:MGI:1923711]	71790	3	95296096	95307176	1872	13.5508	0.835452	1.35998	0.173837	0.518898
ENSMUSG00000015709	Arnt2	protein_coding	aryl hydrocarbon receptor nuclear translocator 2 [Source:MGI Symbol;Acc:MGI:107188]	11864	7	84246278	84410176	6151	4397.85	-0.137765	-0.910323	0.362652	0.701042
ENSMUSG00000015711	Prune1	protein_coding	prune exopolyphosphatase [Source:MGI Symbol;Acc:MGI:1925152]	229589	3	95253674	95282076	3140	986.057	0.55047	2.8586	0.00425518	0.0701394
ENSMUSG00000015714	Cers2	protein_coding	ceramide synthase 2 [Source:MGI Symbol;Acc:MGI:1924143]	76893	3	95314791	95323599	775	2912.07	-0.424617	-1.45291	0.146247	0.484029
ENSMUSG00000015721	Nlrp5	protein_coding	NLR family, pyrin domain containing 5 [Source:MGI Symbol;Acc:MGI:1345193]	23968	7	23385889	23441922	3471	0.580321	0	0
ENSMUSG00000015733	Capza2	protein_coding	capping protein (actin filament) muscle Z-line, alpha 2 [Source:MGI Symbol;Acc:MGI:106222]	12343	6	17636234	17666972	515	9673.17	-0.139253	-0.662715	0.507513	0.795005
ENSMUSG00000015745	Plekho1	protein_coding	pleckstrin homology domain containing, family O member 1 [Source:MGI Symbol;Acc:MGI:1914470]	67220	3	95988429	95996001	1931	1300.51	-0.0402936	-0.14313	0.886188	0.973287
ENSMUSG00000015747	Vps45	protein_coding	vacuolar protein sorting 45 [Source:MGI Symbol;Acc:MGI:891965]	22365	3	95999832	96058466	2637	933.815	-0.184136	-0.996291	0.319109	0.667518
ENSMUSG00000015748	Prpf3	protein_coding	pre-mRNA processing factor 3 [Source:MGI Symbol;Acc:MGI:1918017]	70767	3	95830124	95855885	2933	419.991	0.392564	1.30172	0.193011	0.542306
ENSMUSG00000015749	Anp32e	protein_coding	acidic (leucine-rich) nuclear phosphoprotein 32 family, member E [Source:MGI Symbol;Acc:MGI:1913721]	66471	3	95929246	95947390	3274	2907.71	0.276487	1.15751	0.247064	0.600705
ENSMUSG00000015750	Aph1a	protein_coding	aph1 homolog A, gamma secretase subunit [Source:MGI Symbol;Acc:MGI:2385110]	226548	3	95893969	95898288	2863	85.3143	-0.657842	-1.55203	0.120656	0.444305
ENSMUSG00000015755	Tab2	protein_coding	TGF-beta activated kinase 1/MAP3K7 binding protein 2 [Source:MGI Symbol;Acc:MGI:1915902]	68652	10	7905653	7956230	2311	1282.11	-0.588047	-2.23139	0.0256554	0.204621
ENSMUSG00000015757	Ppil4	protein_coding	peptidylprolyl isomerase (cyclophilin)-like 4 [Source:MGI Symbol;Acc:MGI:1914668]	67418	10	7792891	7823135	3471	498.328	0.606232	2.1566	0.0310372	0.226822
ENSMUSG00000015759	Cnih1	protein_coding	cornichon family AMPA receptor auxiliary protein 1 [Source:MGI Symbol;Acc:MGI:1277202]	12793	14	46775582	46788411	1523	4323.89	-0.163084	-0.853463	0.393403	0.724198
ENSMUSG00000015766	Eps8	protein_coding	epidermal growth factor receptor pathway substrate 8 [Source:MGI Symbol;Acc:MGI:104684]	13860	6	137477245	137654876	4567	547.571	0.170712	0.513704	0.607459	0.855796
ENSMUSG00000015776	Med22	protein_coding	mediator complex subunit 22 [Source:MGI Symbol;Acc:MGI:98446]	20933	2	26905262	26910677	3506	1034.88	0.406102	1.96971	0.0488721	0.287283
ENSMUSG00000015787	Abo	protein_coding	ABO blood group (transferase A, alpha 1-3-N-acetylgalactosaminyltransferase, transferase B, alpha 1-3-galactosyltransferase) [Source:MGI Symbol;Acc:MGI:2135738]	80908	2	26842503	26864979	1811	3.9105	0.9833	1.4785	0.139275	0.474847
ENSMUSG00000015790	Surf1	protein_coding	surfeit gene 1 [Source:MGI Symbol;Acc:MGI:98443]	20930	2	26913381	26916530	567	3029.39	-0.17375	-0.957909	0.338109	0.683017
ENSMUSG00000015804	Med28	protein_coding	mediator complex subunit 28 [Source:MGI Symbol;Acc:MGI:1914249]	66999	5	45520229	45529276	4560	4756.43	-0.206758	-0.974595	0.329761	0.677119
ENSMUSG00000015806	Qdpr	protein_coding	quinoid dihydropteridine reductase [Source:MGI Symbol;Acc:MGI:97836]	110391	5	45434021	45450236	1172	15875.5	-0.365096	-1.80936	0.0703947	0.343767
ENSMUSG00000015812	Gnrh1	protein_coding	gonadotropin releasing hormone 1 [Source:MGI Symbol;Acc:MGI:95789]	14714	14	67745229	67749435	521	5.66175	-0.628635	-0.925312	0.354803	0.694755
ENSMUSG00000015829	Tnr	protein_coding	tenascin R [Source:MGI Symbol;Acc:MGI:99516]	21960	1	159523769	159931729	12202	1327.04	-0.47818	-1.87464	0.0608428	0.319814
ENSMUSG00000015837	Sqstm1	protein_coding	sequestosome 1 [Source:MGI Symbol;Acc:MGI:107931]	18412	11	50199366	50210827	2673	27108.7	0.247219	1.0652	0.286784	0.639658
ENSMUSG00000015839	Nfe2l2	protein_coding	nuclear factor, erythroid derived 2, like 2 [Source:MGI Symbol;Acc:MGI:108420]	18024	2	75675513	75704641	2475	630.261	-0.87371	-1.78678	0.073973	0.35213
ENSMUSG00000015843	Rxrg	protein_coding	retinoid X receptor gamma [Source:MGI Symbol;Acc:MGI:98216]	20183	1	167598384	167639623	2110	436.855	-0.335308	-1.23184	0.21801	0.571764
ENSMUSG00000015846	Rxra	protein_coding	retinoid X receptor alpha [Source:MGI Symbol;Acc:MGI:98214]	20181	2	27676440	27762957	628	2095.94	0.125075	0.546515	0.584712	0.84314
ENSMUSG00000015850	Adamtsl4	protein_coding	ADAMTS-like 4 [Source:MGI Symbol;Acc:MGI:2389008]	229595	3	95676201	95687917	4036	756.254	-0.818693	-2.23169	0.0256355	0.204621
ENSMUSG00000015852	Fcrls	protein_coding	Fc receptor-like S, scavenger receptor [Source:MGI Symbol;Acc:MGI:1933397]	80891	3	87250758	87263738	2273	193.571	-0.904881	-1.90343	0.0569848	0.309596
ENSMUSG00000015854	Cd5l	protein_coding	CD5 antigen-like [Source:MGI Symbol;Acc:MGI:1334419]	11801	3	87357881	87371073	2036	2.47298	-0.683364	-1.01205	0.311512	0.661712
ENSMUSG00000015869	Prpsap1	protein_coding	phosphoribosyl pyrophosphate synthetase-associated protein 1 [Source:MGI Symbol;Acc:MGI:1915013]	67763	11	116470845	116494202	1691	2076.21	0.0951838	0.575806	0.564746	0.831282
ENSMUSG00000015879	Fam184b	protein_coding	family with sequence similarity 184, member B [Source:MGI Symbol;Acc:MGI:2442958]	58227	5	45529705	45639614	5911	119.794	0.482195	1.19563	0.23184	0.585768
ENSMUSG00000015880	Ncapg	protein_coding	non-SMC condensin I complex, subunit G [Source:MGI Symbol;Acc:MGI:1930197]	54392	5	45669919	45700546	3703	6.86492	-0.474691	-0.732486	0.463872	0.769465
ENSMUSG00000015882	Lcorl	protein_coding	ligand dependent nuclear receptor corepressor-like [Source:MGI Symbol;Acc:MGI:2651932]	209707	5	45697181	45857615	5708	319.338	-1.50392	-3.03536	0.00240251	0.050015
ENSMUSG00000015889	Lta4h	protein_coding	leukotriene A4 hydrolase [Source:MGI Symbol;Acc:MGI:96836]	16993	10	93453411	93484875	2029	1048.61	0.260321	1.2163	0.223872	0.577876
ENSMUSG00000015890	Amdhd1	protein_coding	amidohydrolase domain containing 1 [Source:MGI Symbol;Acc:MGI:1919011]	71761	10	93523338	93540033	2421	1.88972	0.0952094	0.14688	0.883227
ENSMUSG00000015932	Dstn	protein_coding	destrin [Source:MGI Symbol;Acc:MGI:1929270]	56431	2	143915320	143943324	1911	9272.71	0.229714	1.26222	0.206871	0.55878
ENSMUSG00000015937	H2afy	protein_coding	H2A histone family, member Y [Source:MGI Symbol;Acc:MGI:1349392]	26914	13	56073619	56136361	2046	1759.05	-0.0170401	-0.11671	0.90709	0.980745
ENSMUSG00000015942	Gtf2ird2	protein_coding	GTF2I repeat domain containing 2 [Source:MGI Symbol;Acc:MGI:2149780]	114674	5	134184019	134224355	3377	362.641	0.268778	1.14158	0.253627	0.607429
ENSMUSG00000015943	Bola1	protein_coding	bolA-like 1 (E. coli) [Source:MGI Symbol;Acc:MGI:1916418]	69168	3	96196588	96219709	995	723.536	0.27565	0.83161	0.405629	0.732048
ENSMUSG00000015944	Gatsl2	protein_coding	GATS protein-like 2 [Source:MGI Symbol;Acc:MGI:1933384]	80909	5	134099711	134144343	7367	3267.16	-0.355706	-1.5823	0.113582	0.43005
ENSMUSG00000015947	Fcgr1	protein_coding	Fc receptor, IgG, high affinity I [Source:MGI Symbol;Acc:MGI:95498]	14129	3	96282909	96293969	2589	67.0303	-1.10075	-2.38704	0.0169847	0.161335
ENSMUSG00000015950	Ncf1	protein_coding	neutrophil cytosolic factor 1 [Source:MGI Symbol;Acc:MGI:97283]	17969	5	134220053	134229625	1497	169.352	-1.85114	-3.8556	0.000115445	0.00717716
ENSMUSG00000015957	Wnt11	protein_coding	wingless-type MMTV integration site family, member 11 [Source:MGI Symbol;Acc:MGI:101948]	22411	7	98835112	98855195	634	46.554	1.4621	3.37869	0.00072831	0.0234016
ENSMUSG00000015961	Adss	protein_coding	adenylosuccinate synthetase, non muscle [Source:MGI Symbol;Acc:MGI:87948]	11566	1	177762962	177796511	2771	4080.66	-0.0668118	-0.428007	0.668646	0.885626
ENSMUSG00000015962	1700016C15Rik	protein_coding	RIKEN cDNA 1700016C15 gene [Source:MGI Symbol;Acc:MGI:1916678]	69428	1	177729814	177753324	768	0.990007	0.514847	0.800932	0.423171
ENSMUSG00000015966	Il17rb	protein_coding	interleukin 17 receptor B [Source:MGI Symbol;Acc:MGI:1355292]	50905	14	29996141	30008896	2009	49.3402	0.901552	1.8384	0.0660035	0.333354
ENSMUSG00000015968	Cacna1d	protein_coding	calcium channel, voltage-dependent, L type, alpha 1D subunit [Source:MGI Symbol;Acc:MGI:88293]	12289	14	30039949	30491156	9054	212.911	1.457	3.5574	0.000374549	0.0153405
ENSMUSG00000015970	Chdh	protein_coding	choline dehydrogenase [Source:MGI Symbol;Acc:MGI:1860776]	218865	14	30009023	30040466	5629	129.421	-1.94513	-3.43809	0.000585829	0.0202444
ENSMUSG00000015971	Actr8	protein_coding	ARP8 actin-related protein 8 [Source:MGI Symbol;Acc:MGI:1860775]	56249	14	29978337	29993221	2121	1421.05	0.146894	0.931207	0.351747	0.692229
ENSMUSG00000015980	Lrrc27	protein_coding	leucine rich repeat containing 27 [Source:MGI Symbol;Acc:MGI:1923862]	76612	7	139212988	139242979	2113	499.47	-0.317108	-1.3549	0.17545	0.520541
ENSMUSG00000015981	Stk32c	protein_coding	serine/threonine kinase 32C [Source:MGI Symbol;Acc:MGI:2385336]	57740	7	139103638	139213307	2206	1419	0.0798495	0.307694	0.758315	0.925219
ENSMUSG00000015994	Fnta	protein_coding	farnesyltransferase, CAAX box, alpha [Source:MGI Symbol;Acc:MGI:104683]	14272	8	25998722	26015650	1930	6384.16	-0.023772	-0.165547	0.868514	0.968534
ENSMUSG00000016018	Skiv2l2	protein_coding	superkiller viralicidic activity 2-like 2 (S. cerevisiae) [Source:MGI Symbol;Acc:MGI:1919448]	72198	13	112867780	112927380	3309	1535.66	0.460348	1.84147	0.065553	0.332201
ENSMUSG00000016024	Lbp	protein_coding	lipopolysaccharide binding protein [Source:MGI Symbol;Acc:MGI:1098776]	16803	2	158306493	158332852	1322	44.7208	-0.0482013	-0.0873126	0.930423	0.98847
ENSMUSG00000016028	Celsr1	protein_coding	cadherin, EGF LAG seven-pass G-type receptor 1 [Source:MGI Symbol;Acc:MGI:1100883]	12614	15	85898758	86033777	11050	25.5093	0.906097	1.59506	0.1107	0.425885
ENSMUSG00000016087	Fli1	protein_coding	Friend leukemia integration 1 [Source:MGI Symbol;Acc:MGI:95554]	14247	9	32422204	32542861	3318	60.4926	-1.35445	-2.13352	0.032882	0.234875
ENSMUSG00000016128	Stard13	protein_coding	StAR-related lipid transfer (START) domain containing 13 [Source:MGI Symbol;Acc:MGI:2385331]	243362	5	151037510	151233836	5662	378.149	0.189302	0.691756	0.489091	0.784827
ENSMUSG00000016150	Tenm1	protein_coding	teneurin transmembrane protein 1 [Source:MGI Symbol;Acc:MGI:1345185]	23963	X	42527866	43429126	4548	116.877	0.405104	0.721082	0.470859	0.773823
ENSMUSG00000016179	Camk1g	protein_coding	calcium/calmodulin-dependent protein kinase I gamma [Source:MGI Symbol;Acc:MGI:2388073]	215303	1	193346346	193370298	1968	911.537	0.141487	0.488471	0.625216	0.864875
ENSMUSG00000016181	Diexf	protein_coding	digestive organ expansion factor homolog (zebrafish) [Source:MGI Symbol;Acc:MGI:2138080]	215193	1	193091104	193130272	336	367.461	0.140765	0.651335	0.51483	0.799901
ENSMUSG00000016194	Hsd11b1	protein_coding	hydroxysteroid 11-beta dehydrogenase 1 [Source:MGI Symbol;Acc:MGI:103562]	15483	1	193221634	193264075	1623	293.529	-1.14033	-2.17395	0.0297091	0.222104
ENSMUSG00000016200	Syt14	protein_coding	synaptotagmin XIV [Source:MGI Symbol;Acc:MGI:2444490]	329324	1	192891233	193035775	9274	239.605	-0.241799	-0.821043	0.411622	0.736083
ENSMUSG00000016206	H2-M3	protein_coding	histocompatibility 2, M region locus 3 [Source:MGI Symbol;Acc:MGI:95915]	14991	17	37270220	37274484	1438	158.64	-0.652861	-2.43018	0.0150912	0.15025
ENSMUSG00000016239	Lonrf3	protein_coding	LON peptidase N-terminal domain and ring finger 3 [Source:MGI Symbol;Acc:MGI:1921615]	74365	X	36328353	36362341	2278	18.5694	0.274675	0.435036	0.663536	0.882526
ENSMUSG00000016252	Atp5e	protein_coding	ATP synthase, H+ transporting, mitochondrial F1 complex, epsilon subunit [Source:MGI Symbol;Acc:MGI:1855697]	67126	2	174461072	174464105	421	10002.3	-0.424159	-1.50632	0.131986	0.46375
ENSMUSG00000016253	Nelfcd	protein_coding	negative elongation factor complex member C/D, Th1l [Source:MGI Symbol;Acc:MGI:1926424]	57314	2	174415804	174427502	2279	1346.07	0.368293	1.55892	0.119016	0.44193
ENSMUSG00000016255	Tubb1	protein_coding	tubulin, beta 1 class VI [Source:MGI Symbol;Acc:MGI:107814]	545486	2	174450695	174457882	1406	2.32187	0	0	1	1
ENSMUSG00000016256	Ctsz	protein_coding	cathepsin Z [Source:MGI Symbol;Acc:MGI:1891190]	64138	2	174427493	174439039	1441	1336.04	0.0412806	0.166178	0.868017	0.968362
ENSMUSG00000016257	Prelid3b	protein_coding	PRELI domain containing 3B [Source:MGI Symbol;Acc:MGI:1913640]	66390	2	174465067	174473081	1553	2928.48	-0.312904	-1.93557	0.0529198	0.298207
ENSMUSG00000016262	Sertad4	protein_coding	SERTA domain containing 4 [Source:MGI Symbol;Acc:MGI:2443496]	214791	1	192844488	192855756	3350	424.101	-0.656763	-1.6706	0.0948014	0.394889
ENSMUSG00000016283	H2-M2	protein_coding	histocompatibility 2, M region locus 2 [Source:MGI Symbol;Acc:MGI:95914]	14990	17	37480851	37483552	1550	0.291419	0	0	1
ENSMUSG00000016308	Ube2a	protein_coding	ubiquitin-conjugating enzyme E2A [Source:MGI Symbol;Acc:MGI:102959]	22209	X	36873900	36884222	287	2430.29	0.0351679	0.168935	0.865848	0.968108
ENSMUSG00000016319	Slc25a5	protein_coding	solute carrier family 25 (mitochondrial carrier, adenine nucleotide translocator), member 5 [Source:MGI Symbol;Acc:MGI:1353496]	11740	X	36795651	36798807	1240	4220.13	0.229159	1.40146	0.161077	0.502791
ENSMUSG00000016327	Atp1b4	protein_coding	ATPase, (Na+)/K+ transporting, beta 4 polypeptide [Source:MGI Symbol;Acc:MGI:1915071]	67821	X	38316184	38336769	4201	1.88094	-0.286677	-0.470253	0.638174
ENSMUSG00000016344	Ppdpf	protein_coding	pancreatic progenitor cell differentiation and proliferation factor [Source:MGI Symbol;Acc:MGI:1913746]	66496	2	181187247	181188771	1160	968.168	-0.281264	-1.01802	0.30867	0.659122
ENSMUSG00000016346	Kcnq2	protein_coding	potassium voltage-gated channel, subfamily Q, member 2 [Source:MGI Symbol;Acc:MGI:1309503]	16536	2	181075579	181135300	8209	5169.96	-0.206523	-0.902541	0.366769	0.704667
ENSMUSG00000016349	Eef1a2	protein_coding	eukaryotic translation elongation factor 1 alpha 2 [Source:MGI Symbol;Acc:MGI:1096317]	13628	2	181147653	181157014	2084	32307.5	0.424848	1.59335	0.111082	0.426517
ENSMUSG00000016356	Col20a1	protein_coding	collagen, type XX, alpha 1 [Source:MGI Symbol;Acc:MGI:1920618]	73368	2	180986535	181017540	3867	26.6248	-1.15669	-1.93518	0.0529678	0.298286
ENSMUSG00000016382	Pls3	protein_coding	plastin 3 (T-isoform) [Source:MGI Symbol;Acc:MGI:104807]	102866	X	75785654	75875182	3149	7295.11	-0.0911117	-0.467841	0.639898	0.87257
ENSMUSG00000016386	Mpped2	protein_coding	metallophosphoesterase domain containing 2 [Source:MGI Symbol;Acc:MGI:1924265]	77015	2	106693269	106868356	2848	626.78	-0.0868948	-0.293768	0.768935	0.930746
ENSMUSG00000016409	Nkap	protein_coding	NFKB activating protein [Source:MGI Symbol;Acc:MGI:1914300]	67050	X	37126795	37150746	4230	701.218	0.331003	1.47244	0.140901	0.477324
ENSMUSG00000016427	Ndufa1	protein_coding	NADH dehydrogenase (ubiquinone) 1 alpha subcomplex, 1 [Source:MGI Symbol;Acc:MGI:1929511]	54405	X	37187588	37191163	419	5724.19	-0.140613	-0.650685	0.51525	0.800178
ENSMUSG00000016458	Wt1	protein_coding	Wilms tumor 1 homolog [Source:MGI Symbol;Acc:MGI:98968]	22431	2	105126529	105173616	3090	11.653	-0.329604	-0.541749	0.587991	0.844831
ENSMUSG00000016477	E2f3	protein_coding	E2F transcription factor 3 [Source:MGI Symbol;Acc:MGI:1096340]	13557	13	29906575	29985668	4702	686.646	0.204227	0.871274	0.383605	0.717089
ENSMUSG00000016481	Cr1l	protein_coding	complement component (3b/4b) receptor 1-like [Source:MGI Symbol;Acc:MGI:88513]	12946	1	195097382	195131586	2776	278.164	0.579135	2.10553	0.0352448	0.244079
ENSMUSG00000016487	Ppfibp1	protein_coding	PTPRF interacting protein, binding protein 1 (liprin beta 1) [Source:MGI Symbol;Acc:MGI:1914783]	67533	6	146888487	147032025	4851	327.898	-0.00121398	-0.00260157	0.997924	1
ENSMUSG00000016493	Cd46	protein_coding	CD46 antigen, complement regulatory protein [Source:MGI Symbol;Acc:MGI:1203290]	17221	1	195036826	195092249	6288	13.1833	-0.657007	-1.04023	0.298232	0.649878
ENSMUSG00000016494	Cd34	protein_coding	CD34 antigen [Source:MGI Symbol;Acc:MGI:88329]	12490	1	194938819	194961279	2454	253.524	-0.149034	-0.375784	0.707078	0.903421
ENSMUSG00000016495	Plgrkt	protein_coding	plasminogen receptor, C-terminal lysine transmembrane protein [Source:MGI Symbol;Acc:MGI:1915009]	67759	19	29348599	29367390	1020	331.801	0.200004	0.482367	0.629545	0.866857
ENSMUSG00000016496	Cd274	protein_coding	CD274 antigen [Source:MGI Symbol;Acc:MGI:1926446]	60533	19	29367455	29388095	3622	170.16	-0.725193	-2.07639	0.0378577	0.252729
ENSMUSG00000016498	Pdcd1lg2	protein_coding	programmed cell death 1 ligand 2 [Source:MGI Symbol;Acc:MGI:1930125]	58205	19	29410919	29471157	1645	0.946888	0	0	1
ENSMUSG00000016503	Gtf3a	protein_coding	general transcription factor III A [Source:MGI Symbol;Acc:MGI:1913846]	66596	5	146948657	146955614	1298	171.22	-0.106301	-0.243111	0.807919	0.945951
ENSMUSG00000016510	Mtif3	protein_coding	mitochondrial translational initiation factor 3 [Source:MGI Symbol;Acc:MGI:1923616]	76366	5	146951573	146963800	4927	415.398	0.520437	2.11939	0.0340577	0.23974
ENSMUSG00000016520	Lnx2	protein_coding	ligand of numb-protein X 2 [Source:MGI Symbol;Acc:MGI:2155959]	140887	5	147016655	147076586	4557	105.303	0.240184	0.669309	0.503298	0.792646
ENSMUSG00000016524	Il19	protein_coding	interleukin 19 [Source:MGI Symbol;Acc:MGI:1890472]	329244	1	130932656	130940115	1135	35.2323	-0.94572	-1.59332	0.111087	0.426517
ENSMUSG00000016526	Dyrk3	protein_coding	dual-specificity tyrosine-(Y)-phosphorylation regulated kinase 3 [Source:MGI Symbol;Acc:MGI:1330300]	226419	1	131127455	131138340	3164	325.518	0.511279	1.69261	0.0905295	0.386284
ENSMUSG00000016528	Mapkapk2	protein_coding	MAP kinase-activated protein kinase 2 [Source:MGI Symbol;Acc:MGI:109298]	17164	1	131053700	131097826	2854	1661.77	0.11829	0.541485	0.588173	0.84494
ENSMUSG00000016529	Il10	protein_coding	interleukin 10 [Source:MGI Symbol;Acc:MGI:96537]	16153	1	131019845	131024974	1310	0.674189	0.368415	0.681632	0.495471
ENSMUSG00000016534	Lamp2	protein_coding	lysosomal-associated membrane protein 2 [Source:MGI Symbol;Acc:MGI:96748]	16784	X	38401357	38456454	2184	3255.14	-0.360121	-1.45259	0.146337	0.484029
ENSMUSG00000016541	Atxn10	protein_coding	ataxin 10 [Source:MGI Symbol;Acc:MGI:1859293]	54138	15	85336381	85463836	2425	11018.7	0.0177014	0.11126	0.91141	0.982488
ENSMUSG00000016552	Foxred2	protein_coding	FAD-dependent oxidoreductase domain containing 2 [Source:MGI Symbol;Acc:MGI:106315]	239554	15	77940522	77956722	4793	463.66	0.387586	1.67651	0.0936382	0.392097
ENSMUSG00000016554	Eif3d	protein_coding	eukaryotic translation initiation factor 3, subunit D [Source:MGI Symbol;Acc:MGI:1933181]	55944	15	77958998	77970824	1910	1705.07	0.206621	0.822935	0.410545	0.735191
ENSMUSG00000016559	H3f3b	protein_coding	H3 histone, family 3B [Source:MGI Symbol;Acc:MGI:1101768]	15081	11	116021912	116027962	2514	4013.7	-0.253258	-1.36272	0.172972	0.518428
ENSMUSG00000016619	Nup50	protein_coding	nucleoporin 50 [Source:MGI Symbol;Acc:MGI:1351502]	18141	15	84923428	84942955	4741	1565.56	-0.154671	-0.473413
ENSMUSG00000016624	Phf21b	protein_coding	PHD finger protein 21B [Source:MGI Symbol;Acc:MGI:2443812]	271305	15	84785381	84856049	3377	116.772	-0.221092	-0.674524	0.499979	0.790997
ENSMUSG00000016626	Nlrp14	protein_coding	NLR family, pyrin domain containing 14 [Source:MGI Symbol;Acc:MGI:1924108]	76858	7	107166990	107198102	3272	0.808274	-0.0439205	-0.186837
ENSMUSG00000016637	Ift27	protein_coding	intraflagellar transport 27 [Source:MGI Symbol;Acc:MGI:1914292]	67042	15	78159465	78174108	1012	848.925	-0.0691729	-0.299893	0.764258	0.92912
ENSMUSG00000016664	Pacsin2	protein_coding	protein kinase C and casein kinase substrate in neurons 2 [Source:MGI Symbol;Acc:MGI:1345153]	23970	15	83375607	83464606	3693	3978.56	0.553355	2.7674	0.00565061	0.0827726
ENSMUSG00000016756	Cmah	protein_coding	cytidine monophospho-N-acetylneuraminic acid hydroxylase [Source:MGI Symbol;Acc:MGI:103227]	12763	13	24327420	24477285	2859	8.83427	0.886886	1.44001	0.149865	0.488609
ENSMUSG00000016757	Ttll12	protein_coding	tubulin tyrosine ligase-like family, member 12 [Source:MGI Symbol;Acc:MGI:3039573]	223723	15	83575119	83595157	3575	1232.62	-0.0823398	-0.38483	0.700363	0.900578
ENSMUSG00000016758	Bik	protein_coding	BCL2-interacting killer [Source:MGI Symbol;Acc:MGI:1206591]	12124	15	83526862	83544635	943	6.74962	0.523666	0.851906	0.394266	0.724879
ENSMUSG00000016763	Scube1	protein_coding	signal peptide, CUB domain, EGF-like 1 [Source:MGI Symbol;Acc:MGI:1890616]	64706	15	83602583	83725021	5840	241.357	0.186431	0.609468	0.542215	0.816219
ENSMUSG00000016831	Tox4	protein_coding	TOX high mobility group box family member 4 [Source:MGI Symbol;Acc:MGI:1915389]	268741	14	52279146	52296391	5340	1750.33	0.364862	1.97289	0.0485076	0.286446
ENSMUSG00000016833	Mrps18c	protein_coding	mitochondrial ribosomal protein S18C [Source:MGI Symbol;Acc:MGI:1915985]	68735	5	100798627	100804471	638	1462.38	0.00884296	0.0318669	0.974578	1
ENSMUSG00000016918	Sulf1	protein_coding	sulfatase 1 [Source:MGI Symbol;Acc:MGI:2138563]	240725	1	12692277	12861192	5598	185.705	-0.578766	-1.33471	0.181972	0.528069
ENSMUSG00000016921	Srsf6	protein_coding	serine/arginine-rich splicing factor 6 [Source:MGI Symbol;Acc:MGI:1915246]	67996	2	162931528	162937121	2897	3621.2	0.13887	0.515892	0.60593	0.855383
ENSMUSG00000016933	Plcg1	protein_coding	phospholipase C, gamma 1 [Source:MGI Symbol;Acc:MGI:97615]	18803	2	160731300	160775760	4388	777.274	-1.0653	-3.45566	0.000548944	0.0196515
ENSMUSG00000016940	Kctd2	protein_coding	potassium channel tetramerisation domain containing 2 [Source:MGI Symbol;Acc:MGI:1917632]	70382	11	115420128	115431274	1764	3846.18	0.212271	1.10804	0.267846	0.622425
ENSMUSG00000016942	Tmprss6	protein_coding	transmembrane serine protease 6 [Source:MGI Symbol;Acc:MGI:1919003]	71753	15	78439668	78468634	3191	13.0001	1.06274	1.81667	0.0692673	0.34106
ENSMUSG00000016946	Kctd5	protein_coding	potassium channel tetramerisation domain containing 5 [Source:MGI Symbol;Acc:MGI:1916509]	69259	17	24047734	24073485	2443	856.159	-0.360138	-2.01752	0.0436417	0.272739
ENSMUSG00000016982	Pom121l2	protein_coding	POM121 membrane glycoprotein-like 2 (rat) [Source:MGI Symbol;Acc:MGI:2684870]	195236	13	21981194	21988734	1943	0.311607	-0.226663	-0.464237	0.642478
ENSMUSG00000016984	Etaa1	protein_coding	Ewing tumor-associated antigen 1 [Source:MGI Symbol;Acc:MGI:1915395]	68145	11	17938756	17953875	4185	304.7	0.363975	1.29458	0.195465	0.545376
ENSMUSG00000016995	Matn4	protein_coding	matrilin 4 [Source:MGI Symbol;Acc:MGI:1328314]	17183	2	164389393	164405160	2179	118.729	-1.7696	-4.03593	5.43861e-05	0.00441707
ENSMUSG00000016998	Svs4	protein_coding	seminal vesicle secretory protein 4 [Source:MGI Symbol;Acc:MGI:98450]	20941	2	164275952	164278459	731	0.00956031	0	0	1
ENSMUSG00000017000	Svs6	protein_coding	seminal vesicle secretory protein 6 [Source:MGI Symbol;Acc:MGI:106178]	20945	2	164316751	164318453	535	0.0465605	0	0	1
ENSMUSG00000017002	Slpi	protein_coding	secretory leukocyte peptidase inhibitor [Source:MGI Symbol;Acc:MGI:109297]	20568	2	164354070	164389095	876	13.8917	0.44375	0.731128	0.464701	0.770036
ENSMUSG00000017003	Svs3a	protein_coding	seminal vesicle secretory protein 3A [Source:MGI Symbol;Acc:MGI:1927635]	64335	2	164289268	164291500	1191	0.061168	0	0	1
ENSMUSG00000017004	Svs5	protein_coding	seminal vesicle secretory protein 5 [Source:MGI Symbol;Acc:MGI:98453]	20944	2	164332740	164334396	628	0.255086	0	0	1
ENSMUSG00000017007	Rbpjl	protein_coding	recombination signal binding protein for immunoglobulin kappa J region-like [Source:MGI Symbol;Acc:MGI:1196616]	19668	2	164403141	164415448	4908	6.75012	-1.07781	-1.59587	0.110518	0.425559
ENSMUSG00000017009	Sdc4	protein_coding	syndecan 4 [Source:MGI Symbol;Acc:MGI:1349164]	20971	2	164424247	164443887	2458	1206.66	-1.48413	-3.17383	0.00150444	0.0372423
ENSMUSG00000017049	Ccdc70	protein_coding	coiled-coil domain containing 70 [Source:MGI Symbol;Acc:MGI:1915179]	67929	8	21969775	21974041	961	0
ENSMUSG00000017057	Il13ra1	protein_coding	interleukin 13 receptor, alpha 1 [Source:MGI Symbol;Acc:MGI:105052]	16164	X	36112110	36171259	3712	143.56	0.667416	1.49895	0.133886	0.467356
ENSMUSG00000017064	Prl5a1	protein_coding	prolactin family 5, subfamily a, member 1 [Source:MGI Symbol;Acc:MGI:106332]	28078	13	28142484	28151611	1061	0
ENSMUSG00000017119	Nbr1	protein_coding	neighbor of Brca1 gene 1 [Source:MGI Symbol;Acc:MGI:108498]	17966	11	101552149	101581951	4789	3737.49	0.0157382	0.0913906	0.927182	0.987103
ENSMUSG00000017132	Cyth1	protein_coding	cytohesin 1 [Source:MGI Symbol;Acc:MGI:1334257]	19157	11	118132019	118248592	3135	2301.44	-0.358095	-1.80839	0.0705457	0.344181
ENSMUSG00000017144	Rnd3	protein_coding	Rho family GTPase 3 [Source:MGI Symbol;Acc:MGI:1921444]	74194	2	51130438	51149111	2828	864.303	0.146636	0.61503	0.538535	0.814072
ENSMUSG00000017146	Brca1	protein_coding	breast cancer 1, early onset [Source:MGI Symbol;Acc:MGI:104537]	12189	11	101488764	101551955	6572	65.9431	0.789019	1.82941	0.0673378	0.336442
ENSMUSG00000017165	Gast	protein_coding	gastrin [Source:MGI Symbol;Acc:MGI:104768]	14459	11	100334407	100336996	460	1.35983	0.106311	0.164234	0.869547
ENSMUSG00000017167	Cntnap1	protein_coding	contactin associated protein-like 1 [Source:MGI Symbol;Acc:MGI:1858201]	53321	11	101170523	101190724	664	4007.45	-0.196046	-1.03692	0.299771	0.651119
ENSMUSG00000017176	Nt5c3b	protein_coding	5'-nucleotidase, cytosolic IIIB [Source:MGI Symbol;Acc:MGI:1915356]	68106	11	100422321	100441808	1635	1016.98	-0.355834	-1.48771	0.136827	0.471854
ENSMUSG00000017188	Coa3	protein_coding	cytochrome C oxidase assembly factor 3 [Source:MGI Symbol;Acc:MGI:1098757]	52469	11	101277968	101279114	886	5126.83	-0.0158182	-0.0763406	0.939148	0.991396
ENSMUSG00000017195	Zpbp2	protein_coding	zona pellucida binding protein 2 [Source:MGI Symbol;Acc:MGI:1916626]	69376	11	98551097	98558665	1577	3.26763	-0.730093	-1.07454	0.282581	0.635258
ENSMUSG00000017204	Gsdma	protein_coding	gasdermin A [Source:MGI Symbol;Acc:MGI:1889509]	57911	11	98664351	98677708	2726	28.1341	1.393	2.60908	0.00907857	0.110506
ENSMUSG00000017210	Med24	protein_coding	mediator complex subunit 24 [Source:MGI Symbol;Acc:MGI:1344385]	23989	11	98704591	98729435	4577	1360.35	0.0235738	0.105026	0.916355	0.984218
ENSMUSG00000017211	Gsdma2	protein_coding	gasdermin A2 [Source:MGI Symbol;Acc:MGI:1921490]	76758	11	98646759	98657964	1673	0.0930718	0	0
ENSMUSG00000017221	Psmd3	protein_coding	proteasome (prosome, macropain) 26S subunit, non-ATPase, 3 [Source:MGI Symbol;Acc:MGI:98858]	22123	11	98682554	98695979	2148	5201.4	0.264741	0.966342	0.333873	0.680854
ENSMUSG00000017264	Exosc10	protein_coding	exosome component 10 [Source:MGI Symbol;Acc:MGI:1355322]	50912	4	148558429	148582401	2790	681.257	-0.244774	-1.16296	0.244847	0.598661
ENSMUSG00000017286	Glod4	protein_coding	glyoxalase domain containing 4 [Source:MGI Symbol;Acc:MGI:1914451]	67201	11	76120987	76243725	1472	1444.92	0.0957556	0.47847	0.632316	0.868114
ENSMUSG00000017288	Vps53	protein_coding	VPS53 GARP complex subunit [Source:MGI Symbol;Acc:MGI:1915549]	68299	11	76046226	76179647	2833	1578.32	-0.290623	-1.78213	0.0747287	0.353103
ENSMUSG00000017291	Taok1	protein_coding	TAO kinase 1 [Source:MGI Symbol;Acc:MGI:1914490]	216965	11	77529162	77607815	11813	2714.86	-0.232101	-0.874337	0.381935	0.716212
ENSMUSG00000017299	Dnttip1	protein_coding	deoxynucleotidyltransferase, terminal, interacting protein 1 [Source:MGI Symbol;Acc:MGI:1923483]	76233	2	164745983	164768607	1664	559.621	0.320822	1.34678	0.178053	0.523702
ENSMUSG00000017300	Tnnc2	protein_coding	troponin C2, fast [Source:MGI Symbol;Acc:MGI:98780]	21925	2	164777161	164779967	700	11.6006	-0.416862	-0.649044	0.51631	0.801013
ENSMUSG00000017307	Acot8	protein_coding	acyl-CoA thioesterase 8 [Source:MGI Symbol;Acc:MGI:2158201]	170789	2	164792768	164804882	1276	279.623	0.457317	1.42215	0.154982	0.494549
ENSMUSG00000017309	Cd300lg	protein_coding	CD300 molecule like family member G [Source:MGI Symbol;Acc:MGI:1289168]	52685	11	102041509	102055620	837	3.1762	-0.466817	-0.689741	0.490357	0.785551
ENSMUSG00000017310	Spint4	protein_coding	serine protease inhibitor, Kunitz type 4 [Source:MGI Symbol;Acc:MGI:1925489]	78239	2	164698501	164702453	751	0
ENSMUSG00000017311	Pyy	protein_coding	peptide YY [Source:MGI Symbol;Acc:MGI:99924]	217212	11	102106676	102107832	551	0.430186	-0.093267	-0.272563	0.785189
ENSMUSG00000017314	Mpp2	protein_coding	membrane protein, palmitoylated 2 (MAGUK p55 subfamily member 2) [Source:MGI Symbol;Acc:MGI:1858257]	50997	11	102057015	102088515	4089	1370.3	-0.516421	-1.88151	0.0599026	0.317937
ENSMUSG00000017316	Ppy	protein_coding	pancreatic polypeptide [Source:MGI Symbol;Acc:MGI:97753]	19064	11	102099930	102101319	487	0.0150176	0	0	1
ENSMUSG00000017344	Vtn	protein_coding	vitronectin [Source:MGI Symbol;Acc:MGI:98940]	22370	11	78499091	78502324	1171	776.236	-2.13748	-4.27665	1.89725e-05	0.00211083
ENSMUSG00000017376	Nlk	protein_coding	nemo like kinase [Source:MGI Symbol;Acc:MGI:1201387]	18099	11	78567168	78697373	4444	1754.61	-0.054302	-0.213566	0.830886	0.954973
ENSMUSG00000017386	Traf4	protein_coding	TNF receptor associated factor 4 [Source:MGI Symbol;Acc:MGI:1202880]	22032	11	78158499	78165589	3223	241.221	-0.764715	-1.85481	0.0636227	0.328017
ENSMUSG00000017390	Aldoc	protein_coding	aldolase C, fructose-bisphosphate [Source:MGI Symbol;Acc:MGI:101863]	11676	11	78322968	78327781	2786	36094.9	-0.23249	-0.990671	0.321846	0.66973
ENSMUSG00000017400	Stac2	protein_coding	SH3 and cysteine rich domain 2 [Source:MGI Symbol;Acc:MGI:2144518]	217154	11	98036623	98053462	3050	3708.84	0.116217	0.615129	0.53847	0.814038
ENSMUSG00000017404	Rpl19	protein_coding	ribosomal protein L19 [Source:MGI Symbol;Acc:MGI:98020]	19921	11	98026710	98030492	737	68.5315	-0.487806	-1.43156	0.152269	0.492077
ENSMUSG00000017405	Nek8	protein_coding	NIMA (never in mitosis gene a)-related expressed kinase 8 [Source:MGI Symbol;Acc:MGI:1890646]	140859	11	78166106	78176675	2882	79.7712	1.24114	3.05516	0.00224942	0.0480229
ENSMUSG00000017412	Cacnb4	protein_coding	calcium channel, voltage-dependent, beta 4 subunit [Source:MGI Symbol;Acc:MGI:103301]	12298	2	52428320	52676831	7872	2980.56	-0.693973	-1.98667	0.0469586	0.283373
ENSMUSG00000017417	Plxdc1	protein_coding	plexin domain containing 1 [Source:MGI Symbol;Acc:MGI:1919574]	72324	11	97923238	97986444	2881	1828.01	0.307142	1.47159	0.141133	0.47787
ENSMUSG00000017418	Arl5b	protein_coding	ADP-ribosylation factor-like 5B [Source:MGI Symbol;Acc:MGI:1923119]	75869	2	15049395	15082456	6933	781.802	-0.458342	-1.50678	0.131867	0.46359
ENSMUSG00000017421	Zfp207	protein_coding	zinc finger protein 207 [Source:MGI Symbol;Acc:MGI:1340045]	22680	11	80383279	80405733	2898	2314.02	0.205732	1.03272	0.301735	0.653011
ENSMUSG00000017428	Psmd11	protein_coding	proteasome (prosome, macropain) 26S subunit, non-ATPase, 11 [Source:MGI Symbol;Acc:MGI:1916327]	69077	11	80428615	80473248	2975	2248.97	0.3124	1.51734	0.129181	0.459818
ENSMUSG00000017446	C1qtnf1	protein_coding	C1q and tumor necrosis factor related protein 1 [Source:MGI Symbol;Acc:MGI:1919254]	56745	11	118428203	118449963	684	36.36	0.785819	1.46505	0.142906	0.480667
ENSMUSG00000017453	Pipox	protein_coding	pipecolic acid oxidase [Source:MGI Symbol;Acc:MGI:1197006]	19193	11	77880615	77894096	1998	71.2911	0.342872	0.70834	0.478734	0.779418
ENSMUSG00000017466	Timp2	protein_coding	tissue inhibitor of metalloproteinase 2 [Source:MGI Symbol;Acc:MGI:98753]	21858	11	118301069	118355740	3709	13629.2	0.0246349	0.187504	0.851266	0.9632
ENSMUSG00000017478	Zc3h18	protein_coding	zinc finger CCCH-type containing 18 [Source:MGI Symbol;Acc:MGI:1923264]	76014	8	122376609	122417360	3810	494.807	0.0884007	0.498566	0.618085	0.860827
ENSMUSG00000017485	Top2b	protein_coding	topoisomerase (DNA) II beta [Source:MGI Symbol;Acc:MGI:98791]	21974	14	16365179	16430787	5660	1159.48	0.192415	0.682676	0.494812	0.787972
ENSMUSG00000017491	Rarb	protein_coding	retinoic acid receptor, beta [Source:MGI Symbol;Acc:MGI:97857]	218772	14	16430842	16575472	3034	293.819	-0.467008	-1.95978	0.0500219	0.290296
ENSMUSG00000017493	Igfbp4	protein_coding	insulin-like growth factor binding protein 4 [Source:MGI Symbol;Acc:MGI:96439]	16010	11	99041244	99054392	3831	532.226	-0.99441	-2.31801	0.0204487	0.180938
ENSMUSG00000017499	Cdc6	protein_coding	cell division cycle 6 [Source:MGI Symbol;Acc:MGI:1345150]	23834	11	98907801	98923940	4614	11.7425	-0.22512	-0.34898	0.727104	0.912574
ENSMUSG00000017548	Suz12	protein_coding	suppressor of zeste 12 homolog (Drosophila) [Source:MGI Symbol;Acc:MGI:1261758]	52615	11	79993106	80034123	4373	952.967	-0.00752776	-0.0265831	0.978792	1
ENSMUSG00000017550	Atad5	protein_coding	ATPase family, AAA domain containing 5 [Source:MGI Symbol;Acc:MGI:2442925]	237877	11	80089400	80135794	7266	59.0397	0.15657	0.274404	0.783774	0.935562
ENSMUSG00000017561	Crlf3	protein_coding	cytokine receptor-like factor 3 [Source:MGI Symbol;Acc:MGI:1860086]	54394	11	80046493	80080991	2230	616.85	0.560693	1.75889	0.0785962	0.359992
ENSMUSG00000017588	Krt27	protein_coding	keratin 27 [Source:MGI Symbol;Acc:MGI:1339999]	16675	11	99345565	99351104	1550	3.60909	0.211752	0.336977	0.736134	0.916272
ENSMUSG00000017607	Tns4	protein_coding	tensin 4 [Source:MGI Symbol;Acc:MGI:2144377]	217169	11	99065678	99089306	4755	11.9397	-0.424179	-0.628851
ENSMUSG00000017615	Tnfaip1	protein_coding	tumor necrosis factor, alpha-induced protein 1 (endothelial) [Source:MGI Symbol;Acc:MGI:104961]	21927	11	78522850	78536332	3720	1249.53	-0.0251084	-0.193342	0.846691	0.961158
ENSMUSG00000017631	Abr	protein_coding	active BCR-related gene [Source:MGI Symbol;Acc:MGI:107771]	109934	11	76416734	76622314	5236	6799.06	0.0589557	0.380021	0.70393	0.902308
ENSMUSG00000017639	Rab11fip4	protein_coding	RAB11 family interacting protein 4 (class II) [Source:MGI Symbol;Acc:MGI:2442920]	268451	11	79591212	79698023	7156	7353.33	-0.104646	-0.681248	0.495715	0.788148
ENSMUSG00000017652	Cd40	protein_coding	CD40 antigen [Source:MGI Symbol;Acc:MGI:88336]	21939	2	165055627	165072948	348	18.8112	1.10202	1.96354	0.0495829	0.289312
ENSMUSG00000017664	Slc35c2	protein_coding	solute carrier family 35, member C2 [Source:MGI Symbol;Acc:MGI:2385166]	228875	2	165276554	165287869	376	1900.75	-0.103553	-0.450606	0.652274	0.877299
ENSMUSG00000017667	Zfp334	protein_coding	zinc finger protein 334 [Source:MGI Symbol;Acc:MGI:2388656]	228876	2	165374264	165388259	8205	783.428	0.22998	1.34468	0.17873	0.524079
ENSMUSG00000017670	Elmo2	protein_coding	engulfment and cell motility 2 [Source:MGI Symbol;Acc:MGI:2153045]	140579	2	165288031	165326479	4695	2310.46	0.3615	1.20684	0.227494	0.581875
ENSMUSG00000017677	Wsb1	protein_coding	WD repeat and SOCS box-containing 1 [Source:MGI Symbol;Acc:MGI:1926139]	78889	11	79239372	79254671	2476	1758.2	-1.12652	-2.67014	0.00758205	0.0989304
ENSMUSG00000017679	Ttpal	protein_coding	tocopherol (alpha) transfer protein-like [Source:MGI Symbol;Acc:MGI:1923330]	76080	2	163602314	163619013	1999	1513.55	0.0805639	0.282785	0.777341	0.933416
ENSMUSG00000017686	Rhot1	protein_coding	ras homolog family member T1 [Source:MGI Symbol;Acc:MGI:1926078]	59040	11	80209019	80267907	3297	2442.87	-0.379341	-2.15411	0.0312318	0.227712
ENSMUSG00000017688	Hnf4g	protein_coding	hepatocyte nuclear factor 4, gamma [Source:MGI Symbol;Acc:MGI:1353604]	30942	3	3508030	3658052	2224	0.285311	0	0	1
ENSMUSG00000017692	Rhbdl3	protein_coding	rhomboid, veinlet-like 3 (Drosophila) [Source:MGI Symbol;Acc:MGI:2179276]	246104	11	80300912	80355955	3736	1579.87	-0.176363	-0.93854	0.347967	0.689861
ENSMUSG00000017697	Ada	protein_coding	adenosine deaminase [Source:MGI Symbol;Acc:MGI:87916]	11486	2	163726584	163750239	1688	37.7427	0.692658	1.21244	0.225344	0.579619
ENSMUSG00000017707	Serinc3	protein_coding	serine incorporator 3 [Source:MGI Symbol;Acc:MGI:1349457]	26943	2	163623272	163645131	3683	8937.98	-0.383241	-1.89153	0.0585542	0.313624
ENSMUSG00000017713	Tha1	protein_coding	threonine aldolase 1 [Source:MGI Symbol;Acc:MGI:1919026]	71776	11	117867952	117873481	1770	111.328	-0.975986	-3.08818	0.00201389	0.0450083
ENSMUSG00000017715	Pgs1	protein_coding	phosphatidylglycerophosphate synthase 1 [Source:MGI Symbol;Acc:MGI:1921701]	74451	11	117986292	118024011	2863	3496.04	0.0136645	0.0723993	0.942284	0.992311
ENSMUSG00000017716	Birc5	protein_coding	baculoviral IAP repeat-containing 5 [Source:MGI Symbol;Acc:MGI:1203517]	11799	11	117849251	117855743	947	170.039	0.804574	2.43721	0.0148013	0.148709
ENSMUSG00000017718	Afmid	protein_coding	arylformamidase [Source:MGI Symbol;Acc:MGI:2448704]	71562	11	117825924	117839908	2327	23.6699	0.262833	0.508253	0.611276	0.856543
ENSMUSG00000017720	Trp53tg5	protein_coding	transformation related protein 53 target 5 [Source:MGI Symbol;Acc:MGI:1920853]	73603	2	164470301	164473724	934	1.16913	0	0	1
ENSMUSG00000017721	Pigt	protein_coding	phosphatidylinositol glycan anchor biosynthesis, class T [Source:MGI Symbol;Acc:MGI:1926178]	78928	2	164497520	164508301	2562	2983.32	-0.262866	-0.990813	0.321777	0.66973
ENSMUSG00000017723	Wfdc2	protein_coding	WAP four-disulfide core domain 2 [Source:MGI Symbol;Acc:MGI:1914951]	67701	2	164562413	164568510	398	11.1776	0.0572671	0.0867896	0.930839	0.988702
ENSMUSG00000017724	Etv4	protein_coding	ets variant 4 [Source:MGI Symbol;Acc:MGI:99423]	18612	11	101769742	101785371	2377	212.939	-1.00646	-2.57201	0.010111	0.117598
ENSMUSG00000017733	Eppin	protein_coding	epididymal peptidase inhibitor [Source:MGI Symbol;Acc:MGI:1922776]	75526	2	164588343	164593594	778	1.4093	-0.10569	-0.19624	0.844422
ENSMUSG00000017734	Dbndd2	protein_coding	dysbindin (dystrobrevin binding protein 1) domain containing 2 [Source:MGI Symbol;Acc:MGI:106562]	52840	2	164486106	164493319	1055	2268.92	-0.358974	-2.18139	0.0291544	0.220286
ENSMUSG00000017737	Mmp9	protein_coding	matrix metallopeptidase 9 [Source:MGI Symbol;Acc:MGI:97011]	17395	2	164940780	164955850	416	945.407	-0.167146	-0.807641	0.419297	0.74151
ENSMUSG00000017740	Slc12a5	protein_coding	solute carrier family 12, member 5 [Source:MGI Symbol;Acc:MGI:1862037]	57138	2	164960802	164999731	422	12913.9	-0.0901601	-0.627051	0.530626	0.809942
ENSMUSG00000017747	Ghdc	protein_coding	GH3 domain containing [Source:MGI Symbol;Acc:MGI:1931556]	80860	11	100766032	100770957	2462	298.225	-0.212253	-0.977569	0.328287	0.675401
ENSMUSG00000017754	Pltp	protein_coding	phospholipid transfer protein [Source:MGI Symbol;Acc:MGI:103151]	18830	2	164839518	164857711	2226	263.45	-2.1443	-3.99375	6.50356e-05	0.00488689
ENSMUSG00000017756	Slc12a7	protein_coding	solute carrier family 12, member 7 [Source:MGI Symbol;Acc:MGI:1342283]	20499	13	73763697	73816743	5131	72.8396	-1.71191	-3.64711	0.000265204	0.0122263
ENSMUSG00000017760	Ctsa	protein_coding	cathepsin A [Source:MGI Symbol;Acc:MGI:97748]	19025	2	164832873	164841032	2534	2737.04	0.097958	0.444432	0.65673	0.87972
ENSMUSG00000017764	Zswim1	protein_coding	zinc finger SWIM-type containing 1 [Source:MGI Symbol;Acc:MGI:1919221]	71971	2	164822686	164826871	2705	492.716	0.285591	1.2352	0.216756	0.570118
ENSMUSG00000017765	Slc12a4	protein_coding	solute carrier family 12, member 4 [Source:MGI Symbol;Acc:MGI:1309465]	20498	8	105943590	105966097	3755	235.983	-0.780993	-2.01611	0.043788	0.273385
ENSMUSG00000017767	Spata25	protein_coding	spermatogenesis associated 25 [Source:MGI Symbol;Acc:MGI:1922892]	75642	2	164826389	164828537	476	0.376579	-0.257268	-0.429564	0.667513
ENSMUSG00000017774	Myo1c	protein_coding	myosin IC [Source:MGI Symbol;Acc:MGI:106612]	17913	11	75650504	75673910	4652	334.438	0.328981	1.29582	0.195038	0.544628
ENSMUSG00000017776	Crk	protein_coding	v-crk avian sarcoma virus CT10 oncogene homolog [Source:MGI Symbol;Acc:MGI:88508]	12928	11	75679259	75706908	3642	4708.75	-0.00365252	-0.0171866	0.986288	1
ENSMUSG00000017778	Cox7c	protein_coding	cytochrome c oxidase subunit VIIc [Source:MGI Symbol;Acc:MGI:103226]	12867	13	86044816	86046904	433	788.188	-0.239306	-0.775508	0.43804	0.754064
ENSMUSG00000017781	Pitpna	protein_coding	phosphatidylinositol transfer protein, alpha [Source:MGI Symbol;Acc:MGI:99887]	18738	11	75588097	75628804	3761	19604.6	-0.00754303	-0.0815593	0.934997	0.989758
ENSMUSG00000017801	Mlx	protein_coding	MAX-like protein X [Source:MGI Symbol;Acc:MGI:108398]	21428	11	101087277	101092207	1826	850.931	0.184373	0.986005	0.32413	0.671554
ENSMUSG00000017802	Fam134c	protein_coding	family with sequence similarity 134, member C [Source:MGI Symbol;Acc:MGI:1915248]	67998	11	101096322	101119893	3229	1832.74	-0.0839447	-0.503495	0.614616	0.858866
ENSMUSG00000017817	Jph2	protein_coding	junctophilin 2 [Source:MGI Symbol;Acc:MGI:1891496]	59091	2	163336242	163397993	4211	79.8098	0.0544517	0.100395	0.920031	0.984967
ENSMUSG00000017830	Dhx58	protein_coding	DEXH (Asp-Glu-X-His) box polypeptide 58 [Source:MGI Symbol;Acc:MGI:1931560]	80861	11	100694884	100704271	2412	93.677	-0.182864	-0.573389	0.566381	0.832047
ENSMUSG00000017831	Rab5a	protein_coding	RAB5A, member RAS oncogene family [Source:MGI Symbol;Acc:MGI:105926]	271457	17	53479234	53507671	2357	3682.51	0.356768	1.11196	0.266156	0.620629
ENSMUSG00000017832	Hspb9	protein_coding	heat shock protein, alpha-crystallin-related, B9 [Source:MGI Symbol;Acc:MGI:1922732]	75482	11	100713850	100714575	652	3.07068	0.342582	0.507273	0.611963	0.857179
ENSMUSG00000017837	Nkiras2	protein_coding	NFKB inhibitor interacting Ras-like protein 2 [Source:MGI Symbol;Acc:MGI:1919216]	71966	11	100619244	100627607	1727	454.289	-0.16678	-0.710968	0.477104	0.778225
ENSMUSG00000017843	Ppp2r5c	protein_coding	protein phosphatase 2, regulatory subunit B', gamma [Source:MGI Symbol;Acc:MGI:1349475]	26931	12	110485739	110583061	4224	5340.28	-0.189448	-0.869157	0.384762	0.717945
ENSMUSG00000017858	Ift52	protein_coding	intraflagellar transport 52 [Source:MGI Symbol;Acc:MGI:2387217]	245866	2	163017354	163046141	2248	809.217	0.321366	1.77497	0.0759029	0.356329
ENSMUSG00000017861	Mybl2	protein_coding	myeloblastosis oncogene-like 2 [Source:MGI Symbol;Acc:MGI:101785]	17865	2	163054687	163084688	3651	7.46425	-0.834813	-1.3485	0.177498	0.52312
ENSMUSG00000017868	Sgk2	protein_coding	serum/glucocorticoid regulated kinase 2 [Source:MGI Symbol;Acc:MGI:1351318]	27219	2	162987330	163014127	2693	189.979	-0.845859	-1.89268	0.0584003	0.313624
ENSMUSG00000017897	Eya2	protein_coding	EYA transcriptional coactivator and phosphatase 2 [Source:MGI Symbol;Acc:MGI:109341]	14049	2	165595032	165771727	2460	383.384	-0.0957483	-0.343316	0.73136	0.914709
ENSMUSG00000017922	Prl3c1	protein_coding	prolactin family 3, subfamily c, member 1 [Source:MGI Symbol;Acc:MGI:1351649]	27372	13	27196659	27203749	823	0
ENSMUSG00000017929	B4galt5	protein_coding	UDP-Gal:betaGlcNAc beta 1,4-galactosyltransferase, polypeptide 5 [Source:MGI Symbol;Acc:MGI:1927169]	56336	2	167298444	167349183	4210	1630.79	-0.494691	-2.67456	0.00748282	0.0982441
ENSMUSG00000017943	Gdap1l1	protein_coding	ganglioside-induced differentiation-associated protein 1-like 1 [Source:MGI Symbol;Acc:MGI:2385163]	228858	2	163438476	163455324	1206	2831.58	0.0550364	0.263026	0.79253	0.939064
ENSMUSG00000017950	Hnf4a	protein_coding	hepatic nuclear factor 4, alpha [Source:MGI Symbol;Acc:MGI:109128]	15378	2	163506808	163572910	431	6.40892	0.381074	0.617448
ENSMUSG00000017969	Ptgis	protein_coding	prostaglandin I2 (prostacyclin) synthase [Source:MGI Symbol;Acc:MGI:1097156]	19223	2	167191805	167240604	2107	147.976	-0.326747	-0.895336	0.370608	0.708643
ENSMUSG00000017978	Cadps2	protein_coding	Ca2+-dependent activator protein for secretion 2 [Source:MGI Symbol;Acc:MGI:2443963]	320405	6	23262773	23839421	4848	526.307	-0.391711	-1.80569	0.0709672	0.345266
ENSMUSG00000017999	Ddx27	protein_coding	DEAD (Asp-Glu-Ala-Asp) box polypeptide 27 [Source:MGI Symbol;Acc:MGI:2385884]	228889	2	167015193	167034947	2714	641.201	0.410522	1.34393	0.178971	0.524466
ENSMUSG00000018001	Cyth3	protein_coding	cytohesin 3 [Source:MGI Symbol;Acc:MGI:1335107]	19159	5	143622447	143710250	3738	908.57	0.0366619	0.113086	0.909962	0.981776
ENSMUSG00000018008	Cyth4	protein_coding	cytohesin 4 [Source:MGI Symbol;Acc:MGI:2441702]	72318	15	78597047	78622019	2791	214.19	-0.734798	-1.56356	0.117921	0.439577
ENSMUSG00000018012	Rac3	protein_coding	RAS-related C3 botulinum substrate 3 [Source:MGI Symbol;Acc:MGI:2180784]	170758	11	120721470	120723969	1076	1162.64	0.410998	1.35318	0.175997	0.521198
ENSMUSG00000018040	Rrp7a	protein_coding	ribosomal RNA processing 7 homolog A (S. cerevisiae) [Source:MGI Symbol;Acc:MGI:1922028]	74778	15	83113433	83122801	4363	2648.74	0.242215	1.07606	0.2819	0.634847
ENSMUSG00000018042	Cyb5r3	protein_coding	cytochrome b5 reductase 3 [Source:MGI Symbol;Acc:MGI:94893]	109754	15	83153494	83172592	2422	6366.72	0.291574	1.29218	0.196294	0.54701
ENSMUSG00000018068	Ints2	protein_coding	integrator complex subunit 2 [Source:MGI Symbol;Acc:MGI:1917672]	70422	11	86210681	86257575	5906	166.956	-0.101458	-0.1985	0.842654	0.959828
ENSMUSG00000018076	Med13l	protein_coding	mediator complex subunit 13-like [Source:MGI Symbol;Acc:MGI:2670178]	76199	5	118560679	118765438	2218	511.011	-0.343849	-0.884469	0.376443	0.712366
ENSMUSG00000018102	Hist1h2bc	protein_coding	histone cluster 1, H2bc [Source:MGI Symbol;Acc:MGI:1915274]	68024	13	23684199	23692488	736	1533.4	-0.735098	-2.82171	0.0047769	0.0743653
ENSMUSG00000018126	Baiap2l2	protein_coding	BAI1-associated protein 2-like 2 [Source:MGI Symbol;Acc:MGI:2652819]	207495	15	79258195	79285537	2100	7.16729	0.235288	0.376148	0.706807	0.903421
ENSMUSG00000018143	Mafk	protein_coding	v-maf musculoaponeurotic fibrosarcoma oncogene family, protein K (avian) [Source:MGI Symbol;Acc:MGI:99951]	17135	5	139791513	139802653	2849	410.781	0.0430373	0.115233	0.90826	0.980989
ENSMUSG00000018160	Med1	protein_coding	mediator complex subunit 1 [Source:MGI Symbol;Acc:MGI:1100846]	19014	11	98152154	98193293	2627	1042.83	0.12758	0.60405	0.54581	0.818458
ENSMUSG00000018166	Erbb3	protein_coding	erb-b2 receptor tyrosine kinase 3 [Source:MGI Symbol;Acc:MGI:95411]	13867	10	128567523	128589652	6016	537.912	-0.900603	-1.97606	0.0481481	0.285447
ENSMUSG00000018167	Stard3	protein_coding	START domain containing 3 [Source:MGI Symbol;Acc:MGI:1929618]	59045	11	98358368	98381112	2070	945.049	-0.0686322	-0.273967	0.78411	0.935562
ENSMUSG00000018168	Ikzf3	protein_coding	IKAROS family zinc finger 3 [Source:MGI Symbol;Acc:MGI:1342542]	22780	11	98464902	98546031	3658	4.42533	0	0	1	1
ENSMUSG00000018169	Mfng	protein_coding	MFNG O-fucosylpeptide 3-beta-N-acetylglucosaminyltransferase [Source:MGI Symbol;Acc:MGI:1095404]	17305	15	78755882	78773475	1865	122.634	-0.7317	-1.91718	0.0552153	0.305195
ENSMUSG00000018171	Vmp1	protein_coding	vacuole membrane protein 1 [Source:MGI Symbol;Acc:MGI:1923159]	75909	11	86583865	86683836	420	4055.15	-0.263116	-1.42883	0.153054	0.493001
ENSMUSG00000018189	Uchl5	protein_coding	ubiquitin carboxyl-terminal esterase L5 [Source:MGI Symbol;Acc:MGI:1914848]	56207	1	143777272	143807466	1696	4565.86	-0.192232	-0.75639	0.449415	0.759948
ENSMUSG00000018196	Glrx2	protein_coding	glutaredoxin 2 (thioltransferase) [Source:MGI Symbol;Acc:MGI:1916617]	69367	1	143716338	143749676	3905	2281.56	-0.180009	-0.989904	0.322221	0.669998
ENSMUSG00000018199	Trove2	protein_coding	TROVE domain family, member 2 [Source:MGI Symbol;Acc:MGI:106652]	20822	1	143750790	143777068	8738	1232.27	-0.200092	-0.674278	0.500135	0.791033
ENSMUSG00000018209	Stk4	protein_coding	serine/threonine kinase 4 [Source:MGI Symbol;Acc:MGI:1929004]	58231	2	164070322	164155524	5232	768.348	-0.404529	-1.78317	0.0745592	0.353023
ENSMUSG00000018211	Wfdc15b	protein_coding	WAP four-disulfide core domain 15B [Source:MGI Symbol;Acc:MGI:2445041]	192201	2	164214454	164221660	510	0.526989	-0.202254	-0.389942	0.69658
ENSMUSG00000018217	Pmp22	protein_coding	peripheral myelin protein 22 [Source:MGI Symbol;Acc:MGI:97631]	18858	11	63128982	63159547	1800	8749.28	-0.107059	-0.453388	0.65027	0.876301
ENSMUSG00000018238	Gdf9	protein_coding	growth differentiation factor 9 [Source:MGI Symbol;Acc:MGI:95692]	14566	11	53431023	53437904	429	45.33	-0.160603	-0.364497	0.715487	0.907581
ENSMUSG00000018239	Zcchc10	protein_coding	zinc finger, CCHC domain containing 10 [Source:MGI Symbol;Acc:MGI:1196228]	67966	11	53324679	53333301	1267	648.053	-0.300693	-1.03205	0.302048	0.653115
ENSMUSG00000018259	Prl8a2	protein_coding	prolactin family 8, subfamily a, member 2 [Source:MGI Symbol;Acc:MGI:894281]	13529	13	27345683	27354216	926	0
ENSMUSG00000018263	Tbx5	protein_coding	T-box 5 [Source:MGI Symbol;Acc:MGI:102541]	21388	5	119832668	119885219	657	0.419866	0	0	1
ENSMUSG00000018286	Psmb6	protein_coding	proteasome (prosome, macropain) subunit, beta type 6 [Source:MGI Symbol;Acc:MGI:104880]	19175	11	70525367	70527858	669	6224.58	0.14183	0.584946	0.558584	0.827342
ENSMUSG00000018287	Spag7	protein_coding	sperm associated antigen 7 [Source:MGI Symbol;Acc:MGI:107380]	216873	11	70663771	70669416	1159	2260.25	0.274974	1.27906	0.200877	0.551173
ENSMUSG00000018293	Pfn1	protein_coding	profilin 1 [Source:MGI Symbol;Acc:MGI:97549]	18643	11	70651850	70654644	861	7620.79	0.266961	1.05346	0.292131	0.644662
ENSMUSG00000018322	Tomm34	protein_coding	translocase of outer mitochondrial membrane 34 [Source:MGI Symbol;Acc:MGI:1914395]	67145	2	164053540	164071169	1923	4530.23	0.337857	1.51387	0.130058	0.461111
ENSMUSG00000018326	Ywhab	protein_coding	tyrosine 3-monooxygenase/tryptophan 5-monooxygenase activation protein, beta polypeptide [Source:MGI Symbol;Acc:MGI:1891917]	54401	2	163994960	164018588	3013	23466.6	0.197251	1.13331	0.257083	0.611374
ENSMUSG00000018334	Ksr1	protein_coding	kinase suppressor of ras 1 [Source:MGI Symbol;Acc:MGI:105051]	16706	11	79013440	79146407	5495	832.695	0.0645629	0.347095	0.72852	0.91315
ENSMUSG00000018339	Gpx3	protein_coding	glutathione peroxidase 3 [Source:MGI Symbol;Acc:MGI:105102]	14778	11	54902453	54910377	829	2698.7	-0.0265832	-0.100833	0.919683	0.984841
ENSMUSG00000018340	Anxa6	protein_coding	annexin A6 [Source:MGI Symbol;Acc:MGI:88255]	11749	11	54979108	55033445	2489	8961.63	0.689421	2.29276	0.021862	0.187785
ENSMUSG00000018341	Il12rb2	protein_coding	interleukin 12 receptor, beta 2 [Source:MGI Symbol;Acc:MGI:1270861]	16162	6	67291318	67376188	2600	93.9773	-0.468298	-0.914653	0.360374	0.699043
ENSMUSG00000018347	Zkscan6	protein_coding	zinc finger with KRAB and SCAN domains 6 [Source:MGI Symbol;Acc:MGI:1289293]	52712	11	65807175	65829239	2302	311.589	-0.958442	-3.25808	0.0011217	0.0307597
ENSMUSG00000018362	Kpna2	protein_coding	karyopherin (importin) alpha 2 [Source:MGI Symbol;Acc:MGI:103561]	16647	11	106988629	106999541	1843	20.2651	1.08066	1.81753	0.0691366	0.34106
ENSMUSG00000018363	Smurf2	protein_coding	SMAD specific E3 ubiquitin protein ligase 2 [Source:MGI Symbol;Acc:MGI:1913563]	66313	11	106820066	106920715	5290	615.152	-0.208368	-0.85122	0.394647	0.725084
ENSMUSG00000018372	Cep95	protein_coding	centrosomal protein 95 [Source:MGI Symbol;Acc:MGI:2443502]	320162	11	106789252	106819930	2696	135.889	-0.49512	-1.20085	0.229809	0.584429
ENSMUSG00000018377	Vezf1	protein_coding	vascular endothelial zinc finger 1 [Source:MGI Symbol;Acc:MGI:1313291]	22344	11	88068279	88084729	4583	1349.73	-0.00125573	-0.00525344	0.995808	1
ENSMUSG00000018378	Cuedc1	protein_coding	CUE domain containing 1 [Source:MGI Symbol;Acc:MGI:2144281]	103841	11	88098058	88194140	1505	1480.4	-0.573247	-2.45661	0.0140254	0.143438
ENSMUSG00000018379	Srsf1	protein_coding	serine/arginine-rich splicing factor 1 [Source:MGI Symbol;Acc:MGI:98283]	110809	11	88047373	88053755	5362	4744.48	-0.0154174	-0.0692432	0.944796	0.992812
ENSMUSG00000018381	Abi3	protein_coding	ABI gene family, member 3 [Source:MGI Symbol;Acc:MGI:1913860]	66610	11	95830074	95842476	4006	14.4291	0.546811	0.906103	0.364881	0.702879
ENSMUSG00000018387	Shroom1	protein_coding	shroom family member 1 [Source:MGI Symbol;Acc:MGI:1919024]	71774	11	53457205	53467766	3312	303.75	-0.243501	-0.728318	0.466419	0.77141
ENSMUSG00000018395	Kif3a	protein_coding	kinesin family member 3A [Source:MGI Symbol;Acc:MGI:107689]	16568	11	53567379	53601967	2290	2787.72	-0.0604702	-0.351771	0.72501	0.911444
ENSMUSG00000018398	Sept8	protein_coding	septin 8 [Source:MGI Symbol;Acc:MGI:894310]	20362	11	53519257	53549565	500	9087.84	-0.158135	-0.950545	0.341835	0.685979
ENSMUSG00000018401	Mtmr4	protein_coding	myotubularin related protein 4 [Source:MGI Symbol;Acc:MGI:2180699]	170749	11	87592162	87616302	5753	2797.49	0.365878	1.80151	0.0716225	0.346899
ENSMUSG00000018405	Mrm1	protein_coding	mitochondrial rRNA methyltransferase 1 [Source:MGI Symbol;Acc:MGI:2443470]	217038	11	84813061	84819515	2477	547.5	0.246244	1.15778	0.246956	0.600705
ENSMUSG00000018411	Mapt	protein_coding	microtubule-associated protein tau [Source:MGI Symbol;Acc:MGI:97180]	17762	11	104231390	104332090	5253	12219.2	0.132678	0.70072	0.483478	0.782025
ENSMUSG00000018412	Kansl1	protein_coding	KAT8 regulatory NSL complex subunit 1 [Source:MGI Symbol;Acc:MGI:1923969]	76719	11	104333229	104468861	5061	1489.31	-0.252129	-1.09341	0.274216	0.627314
ENSMUSG00000018415	Gid4	protein_coding	GID complex subunit 4, VID24 homolog [Source:MGI Symbol;Acc:MGI:1914021]	66771	11	60417145	60450927	1717	2245.8	-0.594931	-2.36386	0.0180857	0.167375
ENSMUSG00000018417	Myo1b	protein_coding	myosin IB [Source:MGI Symbol;Acc:MGI:107752]	17912	1	51749765	51916071	5052	185.784	0.147391	0.402724	0.687152	0.894548
ENSMUSG00000018425	Dhx40	protein_coding	DEAH (Asp-Glu-Ala-His) box polypeptide 40 [Source:MGI Symbol;Acc:MGI:1914737]	67487	11	86768846	86807746	3813	962.338	-0.0560121	-0.22752	0.820019	0.950901
ENSMUSG00000018427	Ypel2	protein_coding	yippee-like 2 (Drosophila) [Source:MGI Symbol;Acc:MGI:1925114]	77864	11	86936425	86993707	4847	1462.73	-0.0746572	-0.229373	0.818579	0.950178
ENSMUSG00000018428	Akap1	protein_coding	A kinase (PRKA) anchor protein 1 [Source:MGI Symbol;Acc:MGI:104729]	11640	11	88830792	88864586	3721	426.222	0.709164	2.3606	0.0182455	0.168229
ENSMUSG00000018433	Nol11	protein_coding	nucleolar protein 11 [Source:MGI Symbol;Acc:MGI:1916229]	68979	11	107166663	107189381	3098	353.667	0.348236	0.95732	0.338406	0.683169
ENSMUSG00000018442	Derl2	protein_coding	Der1-like domain family, member 2 [Source:MGI Symbol;Acc:MGI:2151483]	116891	11	71007164	71019841	884	765.491	0.0879753	0.388198	0.69787	0.899056
ENSMUSG00000018446	C1qbp	protein_coding	complement component 1, q subcomponent binding protein [Source:MGI Symbol;Acc:MGI:1194505]	12261	11	70977836	70983026	1175	3645.41	-0.0113379	-0.0675959	0.946107	0.993567
ENSMUSG00000018449	Rpain	protein_coding	RPA interacting protein [Source:MGI Symbol;Acc:MGI:1916973]	69723	11	70970213	70977833	1100	348.955	-0.213753	-0.81775	0.4135	0.737783
ENSMUSG00000018451	6330403K07Rik	lincRNA	RIKEN cDNA 6330403K07 gene [Source:MGI Symbol;Acc:MGI:1918001]		11	71031941	71033513	1494	19216.9	0.148028	0.747043	0.455038	0.763719
ENSMUSG00000018459	Slc13a3	protein_coding	solute carrier family 13 (sodium-dependent dicarboxylate transporter), member 3 [Source:MGI Symbol;Acc:MGI:2149635]	114644	2	165405028	165473230	3524	506.729	-1.05117	-1.8967
ENSMUSG00000018470	Kcnab3	protein_coding	potassium voltage-gated channel, shaker-related subfamily, beta member 3 [Source:MGI Symbol;Acc:MGI:1336208]	16499	11	69326258	69333042	2538	3003.3	-0.530899	-2.54168	0.0110322	0.124444
ENSMUSG00000018474	Chd3	protein_coding	chromodomain helicase DNA binding protein 3 [Source:MGI Symbol;Acc:MGI:1344395]	216848	11	69343273	69369406	1882	5857.31	-0.34216	-1.50398	0.132588	0.465178
ENSMUSG00000018476	Kdm6b	protein_coding	KDM1 lysine (K)-specific demethylase 6B [Source:MGI Symbol;Acc:MGI:2448492]	216850	11	69398508	69413675	743	373.56	-0.580464	-1.81656	0.0692851	0.34106
ENSMUSG00000018479	1700125H20Rik	protein_coding	RIKEN cDNA 1700125H20 gene [Source:MGI Symbol;Acc:MGI:1920884]	73634	11	85170404	85181145	687	8.24321	-0.924218	-1.55343	0.120321	0.443676
ENSMUSG00000018481	Appbp2	protein_coding	amyloid beta precursor protein (cytoplasmic tail) binding protein 2 [Source:MGI Symbol;Acc:MGI:1914134]	66884	11	85187262	85235130	6463	2960.4	-0.143622	-0.487908	0.625615	0.864939
ENSMUSG00000018486	Wnt9b	protein_coding	wingless-type MMTV integration site family, member 9B [Source:MGI Symbol;Acc:MGI:1197020]	22412	11	103727364	103749821	4518	12.3086	0.0200172	0.029771	0.97625	1
ENSMUSG00000018500	Adora2b	protein_coding	adenosine A2b receptor [Source:MGI Symbol;Acc:MGI:99403]	11541	11	62248984	62266453	1845	107.878	-0.0140754	-0.0276397	0.97795	1
ENSMUSG00000018501	Ncor1	protein_coding	nuclear receptor co-repressor 1 [Source:MGI Symbol;Acc:MGI:1349717]	20185	11	62316426	62458541	9037	1626.99	-0.103702	-0.447081	0.654816	0.878871
ENSMUSG00000018507	Trpv2	protein_coding	transient receptor potential cation channel, subfamily V, member 2 [Source:MGI Symbol;Acc:MGI:1341836]	22368	11	62574486	62600515	3671	880.591	0.415853	1.61033	0.107326	0.420361
ENSMUSG00000018509	Cenpv	protein_coding	centromere protein V [Source:MGI Symbol;Acc:MGI:1920389]	73139	11	62524946	62539261	1032	546.742	-0.0986916	-0.263211	0.792388	0.939064
ENSMUSG00000018537	Pcgf2	protein_coding	polycomb group ring finger 2 [Source:MGI Symbol;Acc:MGI:99161]	22658	11	97688823	97700497	1755	228.723	-0.307568	-0.993393	0.320519	0.668424
ENSMUSG00000018541	Cwc25	protein_coding	CWC25 spliceosome-associated protein [Source:MGI Symbol;Acc:MGI:1914730]	67480	11	97745481	97766556	2450	399.579	0.124979	0.586214	0.557732	0.826721
ENSMUSG00000018543	1700001P01Rik	protein_coding	RIKEN cDNA 1700001P01 gene [Source:MGI Symbol;Acc:MGI:1919465]	72215	11	97771481	97775918	624	3.88058	-0.587398	-0.893207	0.371746	0.709228
ENSMUSG00000018547	Pip4k2b	protein_coding	phosphatidylinositol-5-phosphate 4-kinase, type II, beta [Source:MGI Symbol;Acc:MGI:1934234]	108083	11	97715157	97744704	5053	3288.24	-0.0145431	-0.103604	0.917484	0.984378
ENSMUSG00000018548	Trim37	protein_coding	tripartite motif-containing 37 [Source:MGI Symbol;Acc:MGI:2153072]	68729	11	87127077	87220683	5632	14367.1	-0.279799	-1.73542	0.0826657	0.36769
ENSMUSG00000018554	Ybx2	protein_coding	Y box protein 2 [Source:MGI Symbol;Acc:MGI:1096372]	53422	11	69935796	69941605	1673	15.9428	-0.254535	-0.416018	0.677397	0.889984
ENSMUSG00000018559	Ctdnep1	protein_coding	CTD nuclear envelope phosphatase 1 [Source:MGI Symbol;Acc:MGI:1914431]	67181	11	69981156	69990601	1627	1614.44	-0.434947	-1.80967	0.0703463	0.343767
ENSMUSG00000018565	Elp5	protein_coding	elongator acetyltransferase complex subunit 5 [Source:MGI Symbol;Acc:MGI:1859017]	54351	11	69968222	69982517	899	2569.17	0.0613232	0.348776	0.727257	0.912644
ENSMUSG00000018566	Slc2a4	protein_coding	solute carrier family 2 (facilitated glucose transporter), member 4 [Source:MGI Symbol;Acc:MGI:95758]	20528	11	69942539	69948188	3193	117.642	-1.94627	-2.98655	0.00282143	0.0552306
ENSMUSG00000018567	Gabarap	protein_coding	gamma-aminobutyric acid receptor associated protein [Source:MGI Symbol;Acc:MGI:1861742]	56486	11	69991143	69994951	1351	11740.5	-0.0194119	-0.105315	0.916126	0.984112
ENSMUSG00000018569	Cldn7	protein_coding	claudin 7 [Source:MGI Symbol;Acc:MGI:1859285]	53624	11	69964779	69967885	913	1.55685	0.327177	0.486213	0.626816
ENSMUSG00000018570	2810408A11Rik	protein_coding	RIKEN cDNA 2810408A11 gene [Source:MGI Symbol;Acc:MGI:1917669]	70419	11	69897352	69900987	1437	9.62152	1.07486	1.90994	0.0561403	0.306974
ENSMUSG00000018572	Phf23	protein_coding	PHD finger protein 23 [Source:MGI Symbol;Acc:MGI:1925496]	78246	11	69995777	70000009	2006	2373.82	0.152116	1.01908	0.308164	0.658779
ENSMUSG00000018574	Acadvl	protein_coding	acyl-Coenzyme A dehydrogenase, very long chain [Source:MGI Symbol;Acc:MGI:895149]	11370	11	70010183	70015411	2168	440.667	-0.157693	-0.443774	0.657206	0.879871
ENSMUSG00000018581	Dnah11	protein_coding	dynein, axonemal, heavy chain 11 [Source:MGI Symbol;Acc:MGI:1100864]	13411	12	117877982	118199043	8260	12.2728	-0.829192	-1.23086	0.218375	0.572046
ENSMUSG00000018583	G3bp1	protein_coding	GTPase activating protein (SH3 domain) binding protein 1 [Source:MGI Symbol;Acc:MGI:1351465]	27041	11	55469685	55504838	6703	1710.97	0.440945	2.23669	0.0253063	0.203281
ENSMUSG00000018585	Atox1	protein_coding	antioxidant 1 copper chaperone [Source:MGI Symbol;Acc:MGI:1333855]	11927	11	55446641	55461239	541	4557.02	0.0412453	0.162631	0.870809	0.969532
ENSMUSG00000018589	Glra2	protein_coding	glycine receptor, alpha 2 subunit [Source:MGI Symbol;Acc:MGI:95748]	237213	X	165129017	165327393	3150	436.368	-0.36735	-1.06148	0.28847	0.64128
ENSMUSG00000018593	Sparc	protein_coding	secreted acidic cysteine rich glycoprotein [Source:MGI Symbol;Acc:MGI:98373]	20692	11	55394500	55423183	2115	10793.3	-1.43561	-3.17078	0.00152033	0.0373465
ENSMUSG00000018595	Glra4	protein_coding	glycine receptor, alpha 4 subunit [Source:MGI Symbol;Acc:MGI:95750]	14657	X	136757674	136780141	1831	10.8237	0.0591856	0.0963689	0.923228	0.98586
ENSMUSG00000018599	Mief2	protein_coding	mitochondrial elongation factor 2 [Source:MGI Symbol;Acc:MGI:2144199]	237781	11	60728398	60732951	2522	565.602	0.483848	2.1385	0.0324761	0.232934
ENSMUSG00000018604	Tbx3	protein_coding	T-box 3 [Source:MGI Symbol;Acc:MGI:98495]	21386	5	119670669	119684724	2995	41.3283	0.513032	0.965339	0.334375	0.68088
ENSMUSG00000018620	Mmp20	protein_coding	matrix metallopeptidase 20 (enamelysin) [Source:MGI Symbol;Acc:MGI:1353466]	30800	9	7628231	7674979	3287	0.203615	0	0
ENSMUSG00000018623	Mmp7	protein_coding	matrix metallopeptidase 7 [Source:MGI Symbol;Acc:MGI:103189]	17393	9	7692090	7699585	1068	0
ENSMUSG00000018634	Crhr1	protein_coding	corticotropin releasing hormone receptor 1 [Source:MGI Symbol;Acc:MGI:88498]	12921	11	104132855	104175523	2460	304.786	0.371232	1.17492	0.240027	0.593644
ENSMUSG00000018648	Dusp14	protein_coding	dual specificity phosphatase 14 [Source:MGI Symbol;Acc:MGI:1927168]	56405	11	84048041	84069261	1447	390.057	-0.00908389	-0.0580402	0.953717	0.995646
ENSMUSG00000018651	Tada2a	protein_coding	transcriptional adaptor 2A [Source:MGI Symbol;Acc:MGI:2144471]	217031	11	84078920	84129600	2151	576.557	-0.102187	-0.558632	0.576413	0.837948
ENSMUSG00000018654	Ikzf1	protein_coding	IKAROS family zinc finger 1 [Source:MGI Symbol;Acc:MGI:1342540]	22778	11	11685003	11772926	446	103.288	0.374235	0.643621	0.519821	0.803898
ENSMUSG00000018656	Tcaf3	protein_coding	TRPM8 channel-associated factor 3 [Source:MGI Symbol;Acc:MGI:3042585]	403088	6	42584866	42597692	417	0.330411	-0.179342	-0.40756	0.683597
ENSMUSG00000018659	Pnpo	protein_coding	pyridoxine 5'-phosphate oxidase [Source:MGI Symbol;Acc:MGI:2144151]	103711	11	96937825	96943986	2573	2725.45	0.170441	0.969062	0.332514	0.679846
ENSMUSG00000018661	Cog1	protein_coding	component of oligomeric golgi complex 1 [Source:MGI Symbol;Acc:MGI:1333873]	16834	11	113649169	113667054	3935	674.856	0.112421	0.458533	0.646569	0.875057
ENSMUSG00000018666	Cbx1	protein_coding	chromobox 1 [Source:MGI Symbol;Acc:MGI:105369]	12412	11	96789127	96808640	1824	1112.9	-0.263503	-1.0756	0.282108	0.634847
ENSMUSG00000018669	Cdk5rap3	protein_coding	CDK5 regulatory subunit associated protein 3 [Source:MGI Symbol;Acc:MGI:1933126]	80280	11	96907426	96916496	2250	849.257	-0.173981	-0.747028	0.455047	0.763719
ENSMUSG00000018672	Copz2	protein_coding	coatomer protein complex, subunit zeta 2 [Source:MGI Symbol;Acc:MGI:1929008]	56358	11	96849870	96861203	1045	156.313	0.0241466	0.0524555	0.958166	0.99716
ENSMUSG00000018677	Slc25a39	protein_coding	solute carrier family 25, member 39 [Source:MGI Symbol;Acc:MGI:1196386]	68066	11	102402985	102407946	1606	7155.71	-0.151177	-0.569082	0.5693	0.83428
ENSMUSG00000018678	Sp2	protein_coding	Sp2 transcription factor [Source:MGI Symbol;Acc:MGI:1926162]	78912	11	96953341	96982959	3055	326.117	-0.826399	-2.70823	0.00676432	0.0930813
ENSMUSG00000018697	Aatf	protein_coding	apoptosis antagonizing transcription factor [Source:MGI Symbol;Acc:MGI:1929608]	56321	11	84422855	84513522	1822	319.868	0.141999	0.422466	0.672685	0.887888
ENSMUSG00000018698	Lhx1	protein_coding	LIM homeobox protein 1 [Source:MGI Symbol;Acc:MGI:99783]	16869	11	84518284	84525535	3846	131.333	-0.0147715	-0.028193	0.977508	1
ENSMUSG00000018707	Dync1h1	protein_coding	dynein cytoplasmic 1 heavy chain 1 [Source:MGI Symbol;Acc:MGI:103147]	13424	12	110601452	110666945	14342	7326.32	-0.297415	-1.31313	0.189141	0.537113
ENSMUSG00000018727	Cpsf4l	protein_coding	cleavage and polyadenylation specific factor 4-like [Source:MGI Symbol;Acc:MGI:1277182]	52670	11	113698172	113710017	1123	5.33934	0.451068	0.716364	0.473767	0.776364
ENSMUSG00000018733	Pex12	protein_coding	peroxisomal biogenesis factor 12 [Source:MGI Symbol;Acc:MGI:2144177]	103737	11	83294642	83302586	2729	292.721	0.260486	1.181	0.237603	0.59102
ENSMUSG00000018736	Ndel1	protein_coding	nudE neurodevelopment protein 1 like 1 [Source:MGI Symbol;Acc:MGI:1932915]	83431	11	68821434	68871858	2382	5566.44	0.07556	0.468866	0.639165	0.872237
ENSMUSG00000018740	Slc25a35	protein_coding	solute carrier family 25, member 35 [Source:MGI Symbol;Acc:MGI:1919248]	71998	11	68968131	68974365	1828	111.867	-0.692539	-1.70255	0.0886514	0.382596
ENSMUSG00000018750	Zbtb4	protein_coding	zinc finger and BTB domain containing 4 [Source:MGI Symbol;Acc:MGI:1922830]	75580	11	69765912	69784023	4067	5324.71	0.135352	0.965354	0.334367	0.68088
ENSMUSG00000018752	Tnfsfm13	protein_coding	tumor necrosis factor (ligand) superfamily, membrane-bound member 13 [Source:MGI Symbol;Acc:MGI:3845075]	619441	11	69682577	69696098	2235	15.6539	1.78255	3.26921	0.00107849	0.0299622
ENSMUSG00000018761	Mpdu1	protein_coding	mannose-P-dolichol utilization defect 1 [Source:MGI Symbol;Acc:MGI:1346040]	24070	11	69656697	69662642	1321	2014.71	0.0444517	0.202663	0.839398	0.958696
ENSMUSG00000018765	Fxr2	protein_coding	fragile X mental retardation, autosomal homolog 2 [Source:MGI Symbol;Acc:MGI:1346074]	23879	11	69632990	69653297	2951	5796.28	0.219543	0.916881	0.359205	0.697964
ENSMUSG00000018770	Atp5g3	protein_coding	ATP synthase, H+ transporting, mitochondrial F0 complex, subunit C3 (subunit 9) [Source:MGI Symbol;Acc:MGI:2442035]	228033	2	73908447	73911326	723	28382.5	0.00662721	0.0294683	0.976491	1
ENSMUSG00000018774	Cd68	protein_coding	CD68 antigen [Source:MGI Symbol;Acc:MGI:88342]	12514	11	69664213	69666153	1230	104.58	0.197868	0.375794	0.70707	0.903421
ENSMUSG00000018776	Slc35g3	protein_coding	solute carrier family 35, member G3 [Source:MGI Symbol;Acc:MGI:1927128]	56293	11	69759890	69761968	1618	1.13701	-0.389318	-0.588216	0.556388
ENSMUSG00000018796	Acsl1	protein_coding	acyl-CoA synthetase long-chain family member 1 [Source:MGI Symbol;Acc:MGI:102797]	14081	8	46471037	46536051	3897	1023.44	-0.646788	-2.90264	0.00370031	0.0650914
[truncated: 41,630 more rows]

## Sheet: TDP43MUT_vs_WT_TRAP
ensembl_gene_id	external_gene_name	gene_biotype	description	entrezgene	chromosome_name	start_position	end_position	transcript_length	baseMean	log2FoldChange	stat	pvalue	padj
ENSMUSG00000000001	Gnai3	protein_coding	guanine nucleotide binding protein (G protein), alpha inhibiting 3 [Source:MGI Symbol;Acc:MGI:95773]	14679	3	108107280	108146146	3262	1060.67	-0.259181	-0.823467	0.410242	0.758804
ENSMUSG00000000003	Pbsn	protein_coding	probasin [Source:MGI Symbol;Acc:MGI:1860484]	54192	X	77837901	77853623	902	0
ENSMUSG00000000028	Cdc45	protein_coding	cell division cycle 45 [Source:MGI Symbol;Acc:MGI:1338073]	12544	16	18780447	18811987	2143	83.872	-0.344385	-1.0978	0.272293	0.66396
ENSMUSG00000000031	H19	lincRNA	H19, imprinted maternally expressed transcript [Source:MGI Symbol;Acc:MGI:95891]		7	142575529	142578143	2286	369.543	-1.31141	-2.05024	0.0403411	0.330945
ENSMUSG00000000037	Scml2	protein_coding	sex comb on midleg-like 2 (Drosophila) [Source:MGI Symbol;Acc:MGI:1340042]	107815	X	161117193	161258213	3440	22.6527	-0.577581	-1.0525	0.292569	0.67999
ENSMUSG00000000049	Apoh	protein_coding	apolipoprotein H [Source:MGI Symbol;Acc:MGI:88058]	11818	11	108343354	108414396	1190	21.961	-0.524848	-1.05756	0.290254	0.678092
ENSMUSG00000000056	Narf	protein_coding	nuclear prelamin A recognition factor [Source:MGI Symbol;Acc:MGI:1914858]	67608	11	121237253	121255856	4395	1489.28	-0.0720953	-0.422576	0.672605	0.890861
ENSMUSG00000000058	Cav2	protein_coding	caveolin 2 [Source:MGI Symbol;Acc:MGI:107571]	12390	6	17281185	17289115	2733	1010.93	-0.340972	-1.04109	0.297832	0.684175
ENSMUSG00000000078	Klf6	protein_coding	Kruppel-like factor 6 [Source:MGI Symbol;Acc:MGI:1346318]	23849	13	5861489	5870393	4217	816.41	0.142358	0.634607	0.525685	0.821725
ENSMUSG00000000085	Scmh1	protein_coding	sex comb on midleg homolog 1 [Source:MGI Symbol;Acc:MGI:1352762]	29871	4	120405281	120530186	3353	531.211	-0.0670066	-0.316769	0.751419	0.923608
ENSMUSG00000000088	Cox5a	protein_coding	cytochrome c oxidase subunit Va [Source:MGI Symbol;Acc:MGI:88474]	12858	9	57521274	57532426	1818	9867.66	0.214498	1.08301	0.278804	0.668867
ENSMUSG00000000093	Tbx2	protein_coding	T-box 2 [Source:MGI Symbol;Acc:MGI:98494]	21385	11	85832551	85841948	3626	72.1637	0.371434	0.818735	0.412938	0.759641
ENSMUSG00000000094	Tbx4	protein_coding	T-box 4 [Source:MGI Symbol;Acc:MGI:102556]	21387	11	85886422	85916097	3153	1.14508	-0.329562	-0.479439	0.631626
ENSMUSG00000000103	Zfy2	protein_coding	zinc finger protein 2, Y-linked [Source:MGI Symbol;Acc:MGI:99213]	22768	Y	2106015	2170409	2846	0
ENSMUSG00000000120	Ngfr	protein_coding	nerve growth factor receptor (TNFR superfamily, member 16) [Source:MGI Symbol;Acc:MGI:97323]	18053	11	95568818	95587735	3446	108.493	0.171346	0.436176	0.662709	0.885492
ENSMUSG00000000125	Wnt3	protein_coding	wingless-type MMTV integration site family, member 3 [Source:MGI Symbol;Acc:MGI:98955]	22415	11	103774150	103817957	3076	233.085	0.144146	0.56051	0.575132	0.846899
ENSMUSG00000000126	Wnt9a	protein_coding	wingless-type MMTV integration site family, member 9A [Source:MGI Symbol;Acc:MGI:2446084]	216795	11	59306928	59333552	3320	106.363	-0.0827467	-0.235653	0.813702	0.943768
ENSMUSG00000000127	Fer	protein_coding	fer (fms/fps related) protein kinase [Source:MGI Symbol;Acc:MGI:105917]	14158	17	63896018	64139494	3008	231.471	-0.00310089	-0.0117958	0.990589	0.997074
ENSMUSG00000000131	Xpo6	protein_coding	exportin 6 [Source:MGI Symbol;Acc:MGI:2429950]	74204	7	126101715	126200501	4552	1657.09	0.021009	0.0924835	0.926314	0.980242
ENSMUSG00000000134	Tfe3	protein_coding	transcription factor E3 [Source:MGI Symbol;Acc:MGI:98511]	209446	X	7762560	7775202	636	1375.53	0.380032	2.07707	0.0377948	0.319973
ENSMUSG00000000142	Axin2	protein_coding	axin 2 [Source:MGI Symbol;Acc:MGI:1270862]	12006	11	108920349	108950783	4260	163.518	-0.872121	-2.3429	0.0191344	0.234873
ENSMUSG00000000148	Brat1	protein_coding	BRCA1-associated ATM activator 1 [Source:MGI Symbol;Acc:MGI:1891679]	231841	5	140705011	140719379	3333	349.208	0.167072	0.636693	0.524325	0.820907
ENSMUSG00000000149	Gna12	protein_coding	guanine nucleotide binding protein, alpha 12 [Source:MGI Symbol;Acc:MGI:95767]	14673	5	140758408	140830431	3416	5248.51	-0.375643	-1.56224	0.118232	0.500724
ENSMUSG00000000154	Slc22a18	protein_coding	solute carrier family 22 (organic cation transporter), member 18 [Source:MGI Symbol;Acc:MGI:1336884]	18400	7	143473736	143499334	1525	17.1752	0.0216562	0.0394457	0.968535	0.991286
ENSMUSG00000000157	Itgb2l	protein_coding	integrin beta 2-like [Source:MGI Symbol;Acc:MGI:1277979]	16415	16	96422288	96443619	2633	2.87661	-0.209849	-0.306622	0.759131
ENSMUSG00000000159	Igsf5	protein_coding	immunoglobulin superfamily, member 5 [Source:MGI Symbol;Acc:MGI:1919308]	72058	16	96361668	96525580	1601	7.01191	-1.55161	-2.25711
ENSMUSG00000000167	Pih1d2	protein_coding	PIH1 domain containing 2 [Source:MGI Symbol;Acc:MGI:1919864]	72614	9	50617321	50625000	1256	74.36	0.177445	0.494311	0.621087	0.868074
ENSMUSG00000000168	Dlat	protein_coding	dihydrolipoamide S-acetyltransferase (E2 component of pyruvate dehydrogenase complex) [Source:MGI Symbol;Acc:MGI:2385311]	235339	9	50634633	50659780	4035	6337.99	0.14452	0.77049	0.441009	0.775479
ENSMUSG00000000171	Sdhd	protein_coding	succinate dehydrogenase complex, subunit D, integral membrane protein [Source:MGI Symbol;Acc:MGI:1914175]	66925	9	50596357	50603812	1231	5843.54	0.18768	1.48812	0.13672	0.525742
ENSMUSG00000000182	Fgf23	protein_coding	fibroblast growth factor 23 [Source:MGI Symbol;Acc:MGI:1891427]	64654	6	127072902	127081408	1814	4.03399	-0.71459	-1.08461	0.278093	0.668755
ENSMUSG00000000183	Fgf6	protein_coding	fibroblast growth factor 6 [Source:MGI Symbol;Acc:MGI:95520]	14177	6	127015586	127028187	4657	0.0118053	0	0	1
ENSMUSG00000000184	Ccnd2	protein_coding	cyclin D2 [Source:MGI Symbol;Acc:MGI:88314]	12444	6	127125162	127152193	6330	307.755	-0.65478	-1.85871	0.0630677	0.393245
ENSMUSG00000000194	Gpr107	protein_coding	G protein-coupled receptor 107 [Source:MGI Symbol;Acc:MGI:2139054]	277463	2	31152316	31218775	6134	1084.69	-0.0478438	-0.224246	0.822566	0.947516
ENSMUSG00000000197	Nalcn	protein_coding	sodium leak channel, non-selective [Source:MGI Symbol;Acc:MGI:2444306]	338370	14	123276641	123627144	7115	2428.17	-0.365826	-1.78441	0.0743566	0.422809
ENSMUSG00000000202	Btbd17	protein_coding	BTB (POZ) domain containing 17 [Source:MGI Symbol;Acc:MGI:1919264]	72014	11	114791217	114795945	3020	334.943	0.00936043	0.0236023	0.98117	0.994377
ENSMUSG00000000204	Slfn4	protein_coding	schlafen 4 [Source:MGI Symbol;Acc:MGI:1329010]	20558	11	83175186	83190216	3958	17.1675	-0.661807	-0.96416	0.334966	0.713846
ENSMUSG00000000214	Th	protein_coding	tyrosine hydroxylase [Source:MGI Symbol;Acc:MGI:98735]	21823	7	142892752	142931128	1829	164.342	0.0258519	0.0655875	0.947706	0.984186
ENSMUSG00000000215	Ins2	protein_coding	insulin II [Source:MGI Symbol;Acc:MGI:96573]	16334	7	142678656	142743381	472	0.607876	0.486634	0.780743	0.434954
ENSMUSG00000000216	Scnn1g	protein_coding	sodium channel, nonvoltage-gated 1 gamma [Source:MGI Symbol;Acc:MGI:104695]	20278	7	121734479	121768475	2991	1.22035	0.819907	1.19456	0.232258
ENSMUSG00000000223	Drp2	protein_coding	dystrophin related protein 2 [Source:MGI Symbol;Acc:MGI:107432]	13497	X	134404551	134456573	3141	1093.55	-0.328707	-1.07733	0.281333	0.670933
ENSMUSG00000000244	Tspan32	protein_coding	tetraspanin 32 [Source:MGI Symbol;Acc:MGI:1350360]	27027	7	143005046	143019644	1582	14.7606	0.0779121	0.134914	0.89268	0.969463
ENSMUSG00000000247	Lhx2	protein_coding	LIM homeobox protein 2 [Source:MGI Symbol;Acc:MGI:96785]	16870	2	38339281	38369733	1696	42.55	0.390258	0.820706	0.411814	0.758971
ENSMUSG00000000248	Clec2g	protein_coding	C-type lectin domain family 2, member g [Source:MGI Symbol;Acc:MGI:1918059]	70809	6	128934381	128984707	2463	0.031664	0	0	1
ENSMUSG00000000253	Gmpr	protein_coding	guanosine monophosphate reductase [Source:MGI Symbol;Acc:MGI:1913605]	66355	13	45507444	45546382	1580	2991.22	0.457395	1.88963	0.0588072	0.383372
ENSMUSG00000000263	Glra1	protein_coding	glycine receptor, alpha 1 subunit [Source:MGI Symbol;Acc:MGI:95747]	14654	11	55514238	55608198	1797	282.409	0.0851784	0.219665	0.826132	0.947992
ENSMUSG00000000266	Mid2	protein_coding	midline 2 [Source:MGI Symbol;Acc:MGI:1344333]	23947	X	140664599	140767715	6271	764.204	-0.274037	-1.1784	0.238637	0.637338
ENSMUSG00000000275	Trim25	protein_coding	tripartite motif-containing 25 [Source:MGI Symbol;Acc:MGI:102749]	217069	11	88999376	89020293	1433	123.411	-0.798988	-2.0157	0.0438309	0.344575
ENSMUSG00000000276	Dgke	protein_coding	diacylglycerol kinase, epsilon [Source:MGI Symbol;Acc:MGI:1889276]	56077	11	89035179	89066850	8347	1728.47	-0.15378	-0.917553	0.358853	0.729091
ENSMUSG00000000278	Scpep1	protein_coding	serine carboxypeptidase 1 [Source:MGI Symbol;Acc:MGI:1921867]	74617	11	88924020	88955465	2097	939.389	0.134845	0.976035	0.329047	0.709262
ENSMUSG00000000282	Mnt	protein_coding	max binding protein [Source:MGI Symbol;Acc:MGI:109150]	17428	11	74830920	74845725	4590	883.825	0.633431	3.06198	0.00219877	0.0856427
ENSMUSG00000000290	Itgb2	protein_coding	integrin beta 2 [Source:MGI Symbol;Acc:MGI:96611]	16414	10	77530252	77565708	2970	65.5971	-0.274628	-0.554556	0.579198	0.84813
ENSMUSG00000000295	Hddc2	protein_coding	HD domain containing 2 [Source:MGI Symbol;Acc:MGI:1916942]	69692	10	31313383	31328204	858	1795.22	-0.144876	-0.67924	0.496986	0.808767
ENSMUSG00000000296	Tpd52l1	protein_coding	tumor protein D52-like 1 [Source:MGI Symbol;Acc:MGI:1298386]	21987	10	31332376	31445958	1308	2859.47	0.190222	1.08338	0.278639	0.668867
ENSMUSG00000000301	Pemt	protein_coding	phosphatidylethanolamine N-methyltransferase [Source:MGI Symbol;Acc:MGI:104535]	18618	11	59970614	60046489	424	243.118	0.219063	0.603281	0.546321	0.831627
ENSMUSG00000000303	Cdh1	protein_coding	cadherin 1 [Source:MGI Symbol;Acc:MGI:88354]	12550	8	106603351	106670246	4430	56.5803	-0.619939	-1.06605	0.2864	0.675019
ENSMUSG00000000305	Cdh4	protein_coding	cadherin 4 [Source:MGI Symbol;Acc:MGI:99218]	12561	2	179442431	179899373	6388	236.048	-0.0130392	-0.0605288	0.951734	0.985376
ENSMUSG00000000308	Ckmt1	protein_coding	creatine kinase, mitochondrial 1, ubiquitous [Source:MGI Symbol;Acc:MGI:99441]	12716	2	121357714	121363737	850	17581.3	0.300166	1.74464	0.0810472	0.43802
ENSMUSG00000000317	Bcl6b	protein_coding	B cell CLL/lymphoma 6, member B [Source:MGI Symbol;Acc:MGI:1278332]	12029	11	70224128	70229798	3366	16.1653	-1.35172	-2.33105	0.0197508	0.238744
ENSMUSG00000000318	Clec10a	protein_coding	C-type lectin domain family 10, member A [Source:MGI Symbol;Acc:MGI:96975]	17312	11	70156197	70170834	789	8.49368	-0.264023	-0.456857	0.647774	0.87982
ENSMUSG00000000320	Alox12	protein_coding	arachidonate 12-lipoxygenase [Source:MGI Symbol;Acc:MGI:87998]	11684	11	70241457	70255353	3001	13.7152	0.172483	0.293472	0.769162	0.928494
ENSMUSG00000000325	Arvcf	protein_coding	armadillo repeat gene deleted in velo-cardio-facial syndrome [Source:MGI Symbol;Acc:MGI:109620]	11877	16	18348182	18407076	4698	708.801	0.391659	1.7016	0.0888312	0.452068
ENSMUSG00000000326	Comt	protein_coding	catechol-O-methyltransferase [Source:MGI Symbol;Acc:MGI:88470]	12846	16	18406886	18426852	1786	2648.81	0.304892	1.58624	0.112684	0.49424
ENSMUSG00000000339	Rtca	protein_coding	RNA 3'-terminal phosphate cyclase [Source:MGI Symbol;Acc:MGI:1913618]	66368	3	116488963	116508208	1594	1337.95	0.476797	1.94638	0.0516087	0.365486
ENSMUSG00000000340	Dbt	protein_coding	dihydrolipoamide branched chain transacylase E2 [Source:MGI Symbol;Acc:MGI:105386]	13171	3	116513070	116549981	3301	420.141	-0.621935	-1.36103	0.173505	0.570061
ENSMUSG00000000346	Dazap2	protein_coding	DAZ associated protein 2 [Source:MGI Symbol;Acc:MGI:1344344]	23994	15	100615628	100620731	1826	7411.3	-0.151651	-1.29185	0.19641	0.595217
ENSMUSG00000000355	Mcts1	protein_coding	malignant T cell amplified sequence 1 [Source:MGI Symbol;Acc:MGI:1916245]	68995	X	38600578	38613426	783	3435.68	-0.0955381	-0.377985	0.705442	0.904779
ENSMUSG00000000359	Rem1	protein_coding	rad and gem related GTP binding protein 1 [Source:MGI Symbol;Acc:MGI:1097696]	19700	2	152626951	152635198	1663	5.88762	-0.391122	-0.574593	0.565566	0.842358
ENSMUSG00000000365	Rnf17	protein_coding	ring finger protein 17 [Source:MGI Symbol;Acc:MGI:1353419]	30054	14	56402697	56525032	5148	16.0595	-0.340189	-0.691466	0.489273	0.804832
ENSMUSG00000000374	Trappc10	protein_coding	trafficking protein particle complex 10 [Source:MGI Symbol;Acc:MGI:1336209]	216131	10	78186725	78244641	5047	1997.54	-0.205742	-1.30154	0.193072	0.59198
ENSMUSG00000000378	Ccm2	protein_coding	cerebral cavernous malformation 2 [Source:MGI Symbol;Acc:MGI:2384924]	216527	11	6546887	6596744	1858	1707.19	-0.0819541	-0.330672	0.740892	0.919219
ENSMUSG00000000381	Wap	protein_coding	whey acidic protein [Source:MGI Symbol;Acc:MGI:98943]	22373	11	6635482	6638637	905	0.275722	0	0	1
ENSMUSG00000000384	Tbrg4	protein_coding	transforming growth factor beta regulated gene 4 [Source:MGI Symbol;Acc:MGI:1100868]	21379	11	6615598	6626067	2324	1222.55	0.239984	1.07942	0.280399	0.670491
ENSMUSG00000000385	Tmprss2	protein_coding	transmembrane protease, serine 2 [Source:MGI Symbol;Acc:MGI:1354381]	50528	16	97564684	97611195	3159	1.47144	-0.613329	-0.896936	0.369753
ENSMUSG00000000386	Mx1	protein_coding	MX dynamin-like GTPase 1 [Source:MGI Symbol;Acc:MGI:97243]		16	97447035	97462907	2967	7.19768	-0.329706	-0.503175	0.614842	0.865697
ENSMUSG00000000392	Fap	protein_coding	fibroblast activation protein [Source:MGI Symbol;Acc:MGI:109608]	14089	2	62500943	62574075	2751	9.17574	-0.210889	-0.322075	0.747396	0.922251
ENSMUSG00000000394	Gcg	protein_coding	glucagon [Source:MGI Symbol;Acc:MGI:95674]	14526	2	62474530	62483650	1088	6.40263	-0.851955	-1.2447	0.213242	0.611653
ENSMUSG00000000399	Ndufa9	protein_coding	NADH dehydrogenase (ubiquinone) 1 alpha subcomplex, 9 [Source:MGI Symbol;Acc:MGI:1913358]	66108	6	126821721	126849136	1445	5588.42	0.00247987	0.0182948	0.985404	0.995302
ENSMUSG00000000402	Egfl6	protein_coding	EGF-like-domain, multiple 6 [Source:MGI Symbol;Acc:MGI:1858599]	54156	X	166523007	166585720	2704	159.995	0.0887902	0.296328	0.76698	0.928039
ENSMUSG00000000409	Lck	protein_coding	lymphocyte protein tyrosine kinase [Source:MGI Symbol;Acc:MGI:96756]	16818	4	129548344	129573641	2185	22.5556	-0.517888	-1.2048	0.228279	0.62754
ENSMUSG00000000411	Tssk3	protein_coding	testis-specific serine kinase 3 [Source:MGI Symbol;Acc:MGI:1929914]	58864	4	129489014	129491022	1280	0.563378	-0.13862	-0.223817	0.8229
ENSMUSG00000000416	Cttnbp2	protein_coding	cortactin binding protein 2 [Source:MGI Symbol;Acc:MGI:1353467]	30785	6	18366478	18514843	4391	845.202	-0.641538	-2.05988	0.0394104	0.326815
ENSMUSG00000000420	Galnt1	protein_coding	UDP-N-acetyl-alpha-D-galactosamine:polypeptide N-acetylgalactosaminyltransferase 1 [Source:MGI Symbol;Acc:MGI:894693]	14423	18	24205344	24286818	3977	1234.13	-0.357122	-1.91801	0.0551102	0.373591
ENSMUSG00000000435	Myf5	protein_coding	myogenic factor 5 [Source:MGI Symbol;Acc:MGI:97252]	17877	10	107482908	107486134	2083	0.812295	-0.820806	-1.21993	0.222492
ENSMUSG00000000439	Mkrn2	protein_coding	makorin, ring finger protein, 2 [Source:MGI Symbol;Acc:MGI:1914277]	67027	6	115601902	115622624	6230	760.864	-0.197631	-1.06112	0.288633	0.677532
ENSMUSG00000000440	Pparg	protein_coding	peroxisome proliferator activated receptor gamma [Source:MGI Symbol;Acc:MGI:97747]	19016	6	115360951	115490399	2125	40.8619	-0.294351	-0.819446	0.412532	0.759419
ENSMUSG00000000441	Raf1	protein_coding	v-raf-leukemia viral oncogene 1 [Source:MGI Symbol;Acc:MGI:97847]	110157	6	115618067	115676635	3968	2898.11	0.224055	1.58829	0.112221	0.493974
ENSMUSG00000000486	Sept1	protein_coding	septin 1 [Source:MGI Symbol;Acc:MGI:1858916]	54204	7	127214447	127233130	575	148.549	0.127986	0.388897	0.697352	0.901758
ENSMUSG00000000489	Pdgfb	protein_coding	platelet derived growth factor, B polypeptide [Source:MGI Symbol;Acc:MGI:97528]	18591	15	79995900	80014808	2918	309.247	0.308248	1.21184	0.225575	0.625714
ENSMUSG00000000530	Acvrl1	protein_coding	activin A receptor, type II-like 1 [Source:MGI Symbol;Acc:MGI:1338946]	11482	15	101128522	101145336	3640	77.7414	-1.12951	-1.9467	0.0515706	0.365359
ENSMUSG00000000531	Grasp	protein_coding	GRP1 (general receptor for phosphoinositides 1)-associated scaffold protein [Source:MGI Symbol;Acc:MGI:1860303]	56149	15	101224207	101232755	2013	261.974	0.40063	1.29888	0.193986	0.59333
ENSMUSG00000000532	Acvr1b	protein_coding	activin A receptor, type 1B [Source:MGI Symbol;Acc:MGI:1338944]	11479	15	101174067	101213679	4413	1632.44	0.202165	1.24801	0.212029	0.610606
ENSMUSG00000000538	Tom1l2	protein_coding	target of myb1-like 2 (chicken) [Source:MGI Symbol;Acc:MGI:2443306]	216810	11	60226714	60352905	3791	9558.97	0.299545	1.8642	0.062293	0.391147
ENSMUSG00000000544	Gpa33	protein_coding	glycoprotein A33 (transmembrane) [Source:MGI Symbol;Acc:MGI:1891703]	59290	1	166130238	166166510	2515	0.331412	-0.16964	-0.330899	0.74072
ENSMUSG00000000552	Zfp385a	protein_coding	zinc finger protein 385A [Source:MGI Symbol;Acc:MGI:1352495]	29813	15	103313895	103340086	2291	3793.69	0.857321	3.07842	0.00208098	0.0823017
ENSMUSG00000000555	Itga5	protein_coding	integrin alpha 5 (fibronectin receptor alpha) [Source:MGI Symbol;Acc:MGI:96604]	16402	15	103344286	103366763	4415	35.0932	0.0181376	0.0427919	0.965867	0.990527
ENSMUSG00000000560	Gabra2	protein_coding	gamma-aminobutyric acid (GABA) A receptor, subunit alpha 2 [Source:MGI Symbol;Acc:MGI:95614]	14395	5	70957597	71095849	5852	606.027	-0.080609	-0.254049	0.799457	0.939871
ENSMUSG00000000561	Wdr77	protein_coding	WD repeat domain 77 [Source:MGI Symbol;Acc:MGI:1917715]	70465	3	105959369	105970037	3682	1963.4	-0.0879028	-0.793691	0.427376	0.766318
ENSMUSG00000000562	Adora3	protein_coding	adenosine A3 receptor [Source:MGI Symbol;Acc:MGI:104847]	11542	3	105870858	105908926	1219	11.7058	-1.04189	-1.63025	0.103049	0.477437
ENSMUSG00000000563	Atp5f1	protein_coding	ATP synthase, H+ transporting, mitochondrial F0 complex, subunit B1 [Source:MGI Symbol;Acc:MGI:1100495]	11950	3	105942698	105960099	1604	11465.4	-0.118801	-0.740096	0.459242	0.785255
ENSMUSG00000000567	Sox9	protein_coding	SRY (sex determining region Y)-box 9 [Source:MGI Symbol;Acc:MGI:98371]	20682	11	112782224	112787760	4135	580.287	-0.7902	-2.0135	0.0440625	0.344575
ENSMUSG00000000568	Hnrnpd	protein_coding	heterogeneous nuclear ribonucleoprotein D [Source:MGI Symbol;Acc:MGI:101947]	11991	5	99955935	99978938	6811	2711.53	-0.127005	-0.709752	0.477858	0.796282
ENSMUSG00000000579	Dynlt1c	protein_coding	dynein light chain Tctex-type 1C [Source:MGI Symbol;Acc:MGI:3807476]	100040563	17	6601671	6609774	2589	1.42715	-0.610013	-0.890458	0.37322
ENSMUSG00000000581	C1d	protein_coding	C1D nuclear receptor co-repressor [Source:MGI Symbol;Acc:MGI:1927354]	57316	11	17257579	17269176	2981	3889.87	-0.150267	-0.652107	0.514332	0.816741
ENSMUSG00000000594	Gm2a	protein_coding	GM2 ganglioside activator protein [Source:MGI Symbol;Acc:MGI:95762]	14667	11	55098115	55113029	4127	1785.9	-0.731481	-2.46357	0.0137562	0.206547
ENSMUSG00000000600	Krit1	protein_coding	KRIT1, ankyrin repeat containing [Source:MGI Symbol;Acc:MGI:1930618]	79264	5	3803184	3845564	4293	610.878	-0.430196	-1.38758	0.165266	0.55933
ENSMUSG00000000605	Clcn4	protein_coding	chloride channel, voltage-sensitive 4 [Source:MGI Symbol;Acc:MGI:104571]	12727	7	7282309	7300851	4607	5194.37	-0.429241	-2.91382	0.00357036	0.112254
ENSMUSG00000000606	Vmn2r88	protein_coding	vomeronasal 2, receptor 88 [Source:MGI Symbol;Acc:MGI:1316662]	669149	14	51411001	51419527	2773	0
ENSMUSG00000000617	Grm6	protein_coding	glutamate receptor, metabotropic 6 [Source:MGI Symbol;Acc:MGI:1351343]	108072	11	50850685	50866208	1463	0.399805	-0.289101	-0.651356	0.514816
ENSMUSG00000000627	Sema4f	protein_coding	sema domain, immunoglobulin domain (Ig), TM domain, and short cytoplasmic domain [Source:MGI Symbol;Acc:MGI:1340055]	20355	6	82911885	82939769	4086	1474.51	0.16355	0.751305	0.452469	0.781925
ENSMUSG00000000628	Hk2	protein_coding	hexokinase 2 [Source:MGI Symbol;Acc:MGI:1315197]	15277	6	82725025	82774454	5513	81.2257	-0.717323	-1.26832	0.204682	0.602726
ENSMUSG00000000631	Myo18a	protein_coding	myosin XVIIIA [Source:MGI Symbol;Acc:MGI:2667185]	360013	11	77763246	77865980	7513	2801.46	0.322198	1.28689	0.198133	0.596227
ENSMUSG00000000632	Sez6	protein_coding	seizure related gene 6 [Source:MGI Symbol;Acc:MGI:104745]	20370	11	77930800	77979048	4239	1369.82	0.226824	1.16005	0.246027	0.641843
ENSMUSG00000000673	Haao	protein_coding	3-hydroxyanthranilate 3,4-dioxygenase [Source:MGI Symbol;Acc:MGI:1349444]	107766	17	83831356	83846790	1222	12.0036	0.397083	0.68367	0.494183	0.807412
ENSMUSG00000000682	Cd52	protein_coding	CD52 antigen [Source:MGI Symbol;Acc:MGI:1346088]	23833	4	134082448	134095082	380	102.511	-0.459894	-1.0022	0.316247	0.699313
ENSMUSG00000000686	Abhd15	protein_coding	abhydrolase domain containing 15 [Source:MGI Symbol;Acc:MGI:1914727]	67477	11	77515121	77538607	2662	5.91659	0.289353	0.468413	0.63949	0.875437
ENSMUSG00000000690	Hoxb6	protein_coding	homeobox B6 [Source:MGI Symbol;Acc:MGI:96187]	15414	11	96292476	96301569	1964	2032.33	-0.036216	-0.171589	0.86376	0.959522
ENSMUSG00000000693	Loxl3	protein_coding	lysyl oxidase-like 3 [Source:MGI Symbol;Acc:MGI:1337004]	16950	6	83034173	83052562	462	30.5885	-0.335382	-0.646137	0.518191	0.818416
ENSMUSG00000000701	Tcl1b5	protein_coding	T cell leukemia/lymphoma 1B, 5 [Source:MGI Symbol;Acc:MGI:1351635]	27382	12	105176358	105181143	1039	0
ENSMUSG00000000706	Btn1a1	protein_coding	butyrophilin, subfamily 1, member A1 [Source:MGI Symbol;Acc:MGI:103118]	12231	13	23456992	23465901	3423	4.55546	-0.459204	-0.722042	0.470268	0.791478
ENSMUSG00000000708	Kat2b	protein_coding	K(lysine) acetyltransferase 2B [Source:MGI Symbol;Acc:MGI:1343094]	18519	17	53566861	53672720	322	997.738	-1.34013	-3.94633	7.93593e-05	0.0124877
ENSMUSG00000000711	Rab5b	protein_coding	RAB5B, member RAS oncogene family [Source:MGI Symbol;Acc:MGI:105938]	19344	10	128677193	128696268	3166	1950.96	-0.0749818	-0.555291	0.578695	0.847946
ENSMUSG00000000724	Cryba1	protein_coding	crystallin, beta A1 [Source:MGI Symbol;Acc:MGI:88518]	12957	11	77718615	77725283	1377	0.296194	-0.0356269	-0.068521	0.945371
ENSMUSG00000000730	Dnmt3l	protein_coding	DNA (cytosine-5-)-methyltransferase 3-like [Source:MGI Symbol;Acc:MGI:1859287]	54427	10	78041947	78063622	210	29.1419	-0.604382	-1.07751	0.281253	0.670933
ENSMUSG00000000731	Aire	protein_coding	autoimmune regulator (autoimmune polyendocrinopathy candidiasis ectodermal dystrophy) [Source:MGI Symbol;Acc:MGI:1338803]	11634	10	78030022	78043610	1926	1.86521	-0.358177	-0.520705	0.602572
ENSMUSG00000000732	Icosl	protein_coding	icos ligand [Source:MGI Symbol;Acc:MGI:1354701]	50723	10	78069302	78083913	2814	84.9805	-1.39079	-3.37441	0.000739736	0.0454319
ENSMUSG00000000738	Spg7	protein_coding	spastic paraplegia 7 homolog (human) [Source:MGI Symbol;Acc:MGI:2385906]	234847	8	123062942	123097760	809	1105.17	-0.0497117	-0.23741	0.812339	0.943245
ENSMUSG00000000739	Sult5a1	protein_coding	sulfotransferase family 5A, member 1 [Source:MGI Symbol;Acc:MGI:1931463]	57429	8	123140192	123158315	3805	6.09849	-0.526106	-0.812415	0.416554	0.761699
ENSMUSG00000000740	Rpl13	protein_coding	ribosomal protein L13 [Source:MGI Symbol;Acc:MGI:105922]	270106	8	123102350	123105244	780	469.095	-0.129402	-0.538235	0.590415	0.853921
ENSMUSG00000000743	Chmp1a	protein_coding	charged multivesicular body protein 1A [Source:MGI Symbol;Acc:MGI:1920159]	234852	8	123204264	123212763	2140	2661.76	0.339232	2.01257	0.0441595	0.34475
ENSMUSG00000000751	Rpa1	protein_coding	replication protein A1 [Source:MGI Symbol;Acc:MGI:1915525]	68275	11	75298166	75348324	5077	2256.22	0.126304	1.1609	0.245683	0.641843
ENSMUSG00000000753	Serpinf1	protein_coding	serine (or cysteine) peptidase inhibitor, clade F, member 1 [Source:MGI Symbol;Acc:MGI:108080]	20317	11	75409769	75422701	1832	623.173	0.25151	0.660329
ENSMUSG00000000759	Tubgcp3	protein_coding	tubulin, gamma complex associated protein 3 [Source:MGI Symbol;Acc:MGI:2183752]	259279	8	12614277	12672248	3515	694.921	-0.0516991	-0.30028	0.763964	0.926915
ENSMUSG00000000766	Oprm1	protein_coding	opioid receptor, mu 1 [Source:MGI Symbol;Acc:MGI:97441]	18390	10	6758506	7038198	2420	10.3943	-0.571043	-0.944466	0.344932	0.718933
ENSMUSG00000000776	Polr3d	protein_coding	polymerase (RNA) III (DNA directed) polypeptide D [Source:MGI Symbol;Acc:MGI:1914315]	67065	14	70438748	70443471	2049	558.895	0.531892	2.79565	0.0051796	0.132963
ENSMUSG00000000782	Tcf7	protein_coding	transcription factor 7, T cell specific [Source:MGI Symbol;Acc:MGI:98507]	21414	11	52252371	52283014	2471	50.6024	-0.640073	-1.41445	0.157231	0.550891
ENSMUSG00000000787	Ddx3x	protein_coding	DEAD/H (Asp-Glu-Ala-Asp/His) box polypeptide 3, X-linked [Source:MGI Symbol;Acc:MGI:103064]	13205	X	13280970	13294052	4692	7445.14	-0.0666957	-0.302024	0.762634	0.926341
ENSMUSG00000000791	Il12rb1	protein_coding	interleukin 12 receptor, beta 1 [Source:MGI Symbol;Acc:MGI:104579]	16161	8	70808449	70821424	1704	30.1146	-1.09071	-2.02754	0.0426069	0.341131
ENSMUSG00000000792	Slc5a5	protein_coding	solute carrier family 5 (sodium iodide symporter), member 5 [Source:MGI Symbol;Acc:MGI:2149330]	114479	8	70882889	70892757	2928	1996.46	0.238944	1.19683	0.231372	0.631185
[truncated: 43,491 more rows]

## Sheet: candidates_TRAP
up	down
	Slc1a2
	Slc1a3
	Itih3
	Atp1a2
	Prox1
	Bcas1
	Cyp2j9
[truncated: 102 more rows]

## Sheet: TDP43MUT_vs_TDP43WT_SC
ensembl_gene_id	external_gene_name	gene_biotype	description	entrezgene	chromosome_name	start_position	end_position	transcript_length	baseMean	log2FoldChange	stat	pvalue	padj
[truncated: 43,629 more rows]

[truncated: 2 more sheets: TDP43MUT_vs_WT_SC, candiates_SC]
