# Supplementary material for: Motor neuron translatome reveals deregulation of SYNGR4 and PLEKHB1 in mutant TDP-43 amyotrophic lateral sclerosis models
Source: Hum Mol Genet. 2020 Jul 7;29(16):2647–61. doi: 10.1093/hmg/ddaa140 (PMC7530531; doi:10.1093/hmg/ddaa140)
Supplement: Supp_Table_6_Gene_set_enrichment_analysis_9w_ddaa140 [file supp_table_6_gene_set_enrichment_analysis_9w_ddaa140.xlsx]

## Sheet: Sheet1
Category	ID	Name	Source	p-value	q-value Bonferroni	q-value FDR B&H	q-value FDR B&Y	Hit Count in Query List	Hit Count in Genome	Hit in Query List
GO: Biological Process	GO:0042552	myelination		8.828e-11	2.41e-07	9.253e-08	7.856e-07	11	152	MAL,MYOC,MBP,BCAS1,LPAR1,ARHGEF10,PTPRZ1,KCNJ10,UGT8,PLP1,JAM3
GO: Biological Process	GO:0007272	ensheathment of neurons		1.017e-10	2.776e-07	9.253e-08	7.856e-07	11	154	MAL,MYOC,MBP,BCAS1,LPAR1,ARHGEF10,PTPRZ1,KCNJ10,UGT8,PLP1,JAM3
GO: Biological Process	GO:0008366	axon ensheathment		1.017e-10	2.776e-07	9.253e-08	7.856e-07	11	154	MAL,MYOC,MBP,BCAS1,LPAR1,ARHGEF10,PTPRZ1,KCNJ10,UGT8,PLP1,JAM3
GO: Biological Process	GO:0007417	central nervous system development		2.237e-08	6.106e-05	1.527e-05	0.0001296	21	1129	SELENOP,MAL,P2RY12,MBP,SLC1A2,LPAR1,SALL1,MT-CO1,PLPP3,SLC45A3,PTPRZ1,KCNJ10,AGT,MT-ND4,UGT8,CDK5RAP2,FGFR2,PLP1,NPY,MOG,PROX1
GO: Biological Process	GO:0089718	amino acid import across plasma membrane		1.256e-07	0.0003429	6.857e-05	0.0005821	5	27	SLC1A2,SLC1A3,KCNJ10,AGT,ATP1A2
GO: Biological Process	GO:0043090	amino acid import		2.606e-07	0.0007114	0.0001186	0.001007	5	31	SLC1A2,SLC1A3,KCNJ10,AGT,ATP1A2
GO: Biological Process	GO:0098712	L-glutamate import across plasma membrane		5.118e-07	0.001397	0.0001839	0.001561	4	15	SLC1A2,SLC1A3,KCNJ10,ATP1A2
GO: Biological Process	GO:0042063	gliogenesis		5.39e-07	0.001471	0.0001839	0.001561	11	352	ZCCHC24,P2RY12,MYOC,LPAR1,PLPP3,SLC45A3,ARHGEF10,PTPRZ1,KCNJ10,AGT,PLP1
GO: Biological Process	GO:0051938	L-glutamate import		6.801e-07	0.001857	0.0002063	0.001751	4	16	SLC1A2,SLC1A3,KCNJ10,ATP1A2
GO: Biological Process	GO:0022904	respiratory electron transport chain		1.571e-06	0.004289	0.0004289	0.003641	7	125	SLC1A3,MT-CO1,MT-ND1,MT-ND2,MT-ND4,MT-ND5,MT-ND6
GO: Biological Process	GO:0010001	glial cell differentiation		2.782e-06	0.007595	0.0006904	0.005861	9	261	MYOC,LPAR1,PLPP3,SLC45A3,ARHGEF10,PTPRZ1,KCNJ10,AGT,PLP1
GO: Biological Process	GO:0006120	mitochondrial electron transport, NADH to ubiquinone		5.36e-06	0.01463	0.001133	0.009621	5	56	MT-ND1,MT-ND2,MT-ND4,MT-ND5,MT-ND6
GO: Biological Process	GO:0015813	L-glutamate transmembrane transport		5.397e-06	0.01473	0.001133	0.009621	4	26	SLC1A2,SLC1A3,KCNJ10,ATP1A2
GO: Biological Process	GO:0042775	mitochondrial ATP synthesis coupled electron transport		6.095e-06	0.01664	0.001175	0.009975	6	100	MT-CO1,MT-ND1,MT-ND2,MT-ND4,MT-ND5,MT-ND6
GO: Biological Process	GO:0042773	ATP synthesis coupled electron transport		6.456e-06	0.01763	0.001175	0.009975	6	101	MT-CO1,MT-ND1,MT-ND2,MT-ND4,MT-ND5,MT-ND6
GO: Biological Process	GO:0032981	mitochondrial respiratory chain complex I assembly		1.123e-05	0.03065	0.001803	0.0153	5	65	MT-ND1,MT-ND2,MT-ND4,MT-ND5,MT-ND6
GO: Biological Process	GO:0010257	NADH dehydrogenase complex assembly		1.123e-05	0.03065	0.001803	0.0153	5	65	MT-ND1,MT-ND2,MT-ND4,MT-ND5,MT-ND6
GO: Biological Process	GO:1902475	L-alpha-amino acid transmembrane transport		1.732e-05	0.04729	0.002627	0.0223	5	71	SLC1A2,SLC1A3,KCNJ10,AGT,ATP1A2
GO: Biological Process	GO:0015672	monovalent inorganic cation transport		1.876e-05	0.05122	0.002696	0.02288	13	714	P2RY12,SLC1A2,SLC1A3,MT-CO1,NETO2,SLC45A3,KCNJ10,MT-ND1,MT-ND2,MT-ND4,MT-ND5,MT-ND6,ATP1A2
GO: Biological Process	GO:0015807	L-amino acid transport		2.264e-05	0.0618	0.00309	0.02623	5	75	SLC1A2,SLC1A3,KCNJ10,AGT,ATP1A2
GO: Biological Process	GO:0021782	glial cell development		2.619e-05	0.0715	0.0033	0.02802	6	129	MYOC,LPAR1,ARHGEF10,KCNJ10,AGT,PLP1
GO: Biological Process	GO:0098660	inorganic ion transmembrane transport		2.659e-05	0.0726	0.0033	0.02802	16	1088	TTYH1,NIPAL4,P2RY12,TTYH2,SLC1A2,SLC1A3,MT-CO1,NETO2,SLC45A3,KCNJ10,MT-ND1,MT-ND2,MT-ND4,MT-ND5,MT-ND6,ATP1A2
GO: Biological Process	GO:0098662	inorganic cation transmembrane transport		3.613e-05	0.09864	0.003909	0.03319	15	993	TTYH1,NIPAL4,P2RY12,SLC1A2,SLC1A3,MT-CO1,NETO2,SLC45A3,KCNJ10,MT-ND1,MT-ND2,MT-ND4,MT-ND5,MT-ND6,ATP1A2
GO: Biological Process	GO:0022900	electron transport chain		3.647e-05	0.09957	0.003909	0.03319	7	202	SLC1A3,MT-CO1,MT-ND1,MT-ND2,MT-ND4,MT-ND5,MT-ND6
GO: Biological Process	GO:0007155	cell adhesion		3.659e-05	0.09988	0.003909	0.03319	19	1509	TTYH1,CTNNAL1,PDGFRA,P2RY12,MYOC,MBP,KIRREL2,CDH19,ITGB8,JAM2,HEPACAM,FREM2,FAT1,PLPP3,PTPRZ1,AGT,NINJ2,MOG,JAM3
GO: Biological Process	GO:1902600	proton transmembrane transport		3.754e-05	0.1025	0.003909	0.03319	8	278	MT-CO1,SLC45A3,MT-ND1,MT-ND2,MT-ND4,MT-ND5,MT-ND6,ATP1A2
GO: Biological Process	GO:0022610	biological adhesion		3.898e-05	0.1064	0.003909	0.03319	19	1516	TTYH1,CTNNAL1,PDGFRA,P2RY12,MYOC,MBP,KIRREL2,CDH19,ITGB8,JAM2,HEPACAM,FREM2,FAT1,PLPP3,PTPRZ1,AGT,NINJ2,MOG,JAM3
GO: Biological Process	GO:0060322	head development		4.12e-05	0.1125	0.003909	0.03319	14	885	SELENOP,PDGFRA,P2RY12,MBP,SLC1A2,LPAR1,SALL1,MT-CO1,MT-ND4,CDK5RAP2,FGFR2,PLP1,NPY,PROX1
GO: Biological Process	GO:0006855	drug transmembrane transport		4.152e-05	0.1134	0.003909	0.03319	5	85	SLC1A2,SLC1A3,KCNJ10,AGT,ATP1A2
GO: Biological Process	GO:0045333	cellular respiration		4.529e-05	0.1236	0.004027	0.03419	7	209	SLC1A3,MT-CO1,MT-ND1,MT-ND2,MT-ND4,MT-ND5,MT-ND6
GO: Biological Process	GO:0098655	cation transmembrane transport		4.573e-05	0.1248	0.004027	0.03419	16	1138	TTYH1,NIPAL4,P2RY12,SLC1A2,SLC1A3,MT-CO1,NETO2,SLC45A3,KCNJ10,AGT,MT-ND1,MT-ND2,MT-ND4,MT-ND5,MT-ND6,ATP1A2
GO: Biological Process	GO:0006812	cation transport		5.741e-05	0.1567	0.004897	0.04158	18	1423	TTYH1,NIPAL4,P2RY12,SLC1A2,SLC1A3,GJA1,MT-CO1,NETO2,SLC45A3,KCNJ10,AGT,MT-ND1,MT-ND2,MT-ND4,MT-ND5,MT-ND6,CALCRL,ATP1A2
GO: Biological Process	GO:0003333	amino acid transmembrane transport		6.73e-05	0.1837	0.005393	0.04578	5	94	SLC1A2,SLC1A3,KCNJ10,AGT,ATP1A2
GO: Biological Process	GO:0006119	oxidative phosphorylation		6.813e-05	0.186	0.005393	0.04578	6	153	MT-CO1,MT-ND1,MT-ND2,MT-ND4,MT-ND5,MT-ND6
GO: Biological Process	GO:0022008	neurogenesis		6.914e-05	0.1887	0.005393	0.04578	21	1867	ZCCHC24,P2RY12,MYOC,SLC1A3,LPAR1,GJA1,SALL1,PLPP3,SLC45A3,ARHGEF10,PTPRZ1,KCNJ10,AGT,UGT8,CDK5RAP2,FGFR2,PLP1,NPY,JAM3,LGI1,PROX1
GO: Biological Process	GO:0015985	energy coupled proton transport, down electrochemical gradient		7.587e-05	0.2071	0.005598	0.04752	6	156	MT-CO1,MT-ND1,MT-ND2,MT-ND4,MT-ND5,MT-ND6
GO: Biological Process	GO:0015986	ATP synthesis coupled proton transport		7.587e-05	0.2071	0.005598	0.04752	6	156	MT-CO1,MT-ND1,MT-ND2,MT-ND4,MT-ND5,MT-ND6
GO: Biological Process	GO:0033108	mitochondrial respiratory chain complex assembly		7.819e-05	0.2134	0.005617	0.04769	5	97	MT-ND1,MT-ND2,MT-ND4,MT-ND5,MT-ND6
GO: Biological Process	GO:0042493	response to drug		8.083e-05	0.2207	0.005658	0.04804	16	1194	SPARC,P2RY12,GPR37,CA14,SLC1A2,SLC1A3,TXNIP,GJA1,KCNJ10,AGT,MT-ND1,MT-ND4,MT-ND5,MT-ND6,FGFR2,ATP1A2
GO: Biological Process	GO:0034220	ion transmembrane transport		8.647e-05	0.2361	0.005867	0.04981	18	1469	TTYH1,NIPAL4,P2RY12,TTYH2,SLC1A2,SLC1A3,GJA1,MT-CO1,NETO2,SLC45A3,KCNJ10,AGT,MT-ND1,MT-ND2,MT-ND4,MT-ND5,MT-ND6,ATP1A2
GO: Biological Process	GO:0007420	brain development		8.812e-05	0.2406	0.005867	0.04981	13	830	SELENOP,P2RY12,MBP,SLC1A2,LPAR1,SALL1,MT-CO1,MT-ND4,CDK5RAP2,FGFR2,PLP1,NPY,PROX1
GO: Biological Process	GO:0001504	neurotransmitter uptake		9.631e-05	0.2629	0.006239	0.05297	4	53	SLC1A2,SLC1A3,KCNJ10,ATP1A2
GO: Biological Process	GO:0015893	drug transport		9.982e-05	0.2725	0.006239	0.05297	7	237	CA14,SLC1A2,SLC1A3,GJA1,KCNJ10,AGT,ATP1A2
GO: Biological Process	GO:0009152	purine ribonucleotide biosynthetic process		0.0001006	0.2745	0.006239	0.05297	8	320	PDK4,MT-CO1,AGT,MT-ND1,MT-ND2,MT-ND4,MT-ND5,MT-ND6
GO: Biological Process	GO:0006164	purine nucleotide biosynthetic process		0.0001143	0.3121	0.006572	0.05579	8	326	PDK4,MT-CO1,AGT,MT-ND1,MT-ND2,MT-ND4,MT-ND5,MT-ND6
GO: Biological Process	GO:0007610	behavior		0.0001203	0.3285	0.006572	0.05579	12	739	SELENOP,GPR37,GATM,SLC1A2,SLC1A3,GJA1,APLN,PTPRZ1,KCNJ10,AGT,ATP1A2,NPY
GO: Biological Process	GO:0015988	energy coupled proton transmembrane transport, against electrochemical gradient		0.0001204	0.3286	0.006572	0.05579	2	4	MT-CO1,MT-ND4
GO: Biological Process	GO:0051933	amino acid neurotransmitter reuptake		0.0001204	0.3286	0.006572	0.05579	2	4	KCNJ10,ATP1A2
GO: Biological Process	GO:0051935	glutamate reuptake		0.0001204	0.3286	0.006572	0.05579	2	4	KCNJ10,ATP1A2
GO: Biological Process	GO:0015990	electron transport coupled proton transport		0.0001204	0.3286	0.006572	0.05579	2	4	MT-CO1,MT-ND4
GO: Biological Process	GO:0009260	ribonucleotide biosynthetic process		0.0001323	0.3612	0.007082	0.06013	8	333	PDK4,MT-CO1,AGT,MT-ND1,MT-ND2,MT-ND4,MT-ND5,MT-ND6
GO: Biological Process	GO:0072330	monocarboxylic acid biosynthetic process		0.000139	0.3795	0.007298	0.06196	7	250	PDK4,GATM,SLC1A3,SLC45A3,AGT,PLP1,PROX1
GO: Biological Process	GO:0072522	purine-containing compound biosynthetic process		0.0001465	0.4001	0.007423	0.06301	8	338	PDK4,MT-CO1,AGT,MT-ND1,MT-ND2,MT-ND4,MT-ND5,MT-ND6
GO: Biological Process	GO:0009611	response to wounding		0.0001488	0.4063	0.007423	0.06301	12	756	SPARC,PDGFRA,P2RY12,SLC1A2,SLC1A3,GJA1,PLPP3,NINJ2,FGFR2,JAM3,COL1A2,NEAT1
GO: Biological Process	GO:0046390	ribose phosphate biosynthetic process		0.0001495	0.4082	0.007423	0.06301	8	339	PDK4,MT-CO1,AGT,MT-ND1,MT-ND2,MT-ND4,MT-ND5,MT-ND6
GO: Biological Process	GO:0048709	oligodendrocyte differentiation		0.0001609	0.4393	0.007844	0.06659	5	113	LPAR1,SLC45A3,PTPRZ1,KCNJ10,PLP1
GO: Biological Process	GO:1901700	response to oxygen-containing compound		0.0001692	0.462	0.008071	0.06852	20	1839	SPARC,PDGFRA,P2RY12,GPR37,PDK4,GATM,SLC1A2,SLC1A3,LPAR1,TXNIP,GJA1,AGT,MT-ND1,MT-ND4,MT-ND5,MT-ND6,FGFR2,CALCRL,ATP1A2,COL1A2
GO: Biological Process	GO:0006754	ATP biosynthetic process		0.0001715	0.4681	0.008071	0.06852	6	181	MT-CO1,MT-ND1,MT-ND2,MT-ND4,MT-ND5,MT-ND6
GO: Biological Process	GO:0070777	D-aspartate transport		0.0002	0.5461	0.008952	0.076	2	5	SLC1A2,SLC1A3
GO: Biological Process	GO:0002175	protein localization to paranode region of axon		0.0002	0.5461	0.008952	0.076	2	5	MAL,UGT8
GO: Biological Process	GO:0070779	D-aspartate import across plasma membrane		0.0002	0.5461	0.008952	0.076	2	5	SLC1A2,SLC1A3
GO: Biological Process	GO:0060688	regulation of morphogenesis of a branching structure		0.0002267	0.6188	0.009981	0.08473	4	66	PDGFRA,SALL1,AGT,FGFR2
GO: Biological Process	GO:0009206	purine ribonucleoside triphosphate biosynthetic process		0.0002426	0.6624	0.01051	0.08926	6	193	MT-CO1,MT-ND1,MT-ND2,MT-ND4,MT-ND5,MT-ND6
GO: Biological Process	GO:0009145	purine nucleoside triphosphate biosynthetic process		0.0002495	0.6811	0.01064	0.09035	6	194	MT-CO1,MT-ND1,MT-ND2,MT-ND4,MT-ND5,MT-ND6
GO: Biological Process	GO:0009201	ribonucleoside triphosphate biosynthetic process		0.000286	0.7809	0.01201	0.102	6	199	MT-CO1,MT-ND1,MT-ND2,MT-ND4,MT-ND5,MT-ND6
GO: Biological Process	GO:0046677	response to antibiotic		0.000291	0.7944	0.01204	0.1022	8	374	SPARC,GPR37,SLC1A3,TXNIP,MT-ND4,MT-ND5,MT-ND6,FGFR2
GO: Biological Process	GO:0098810	neurotransmitter reuptake		0.0003314	0.9046	0.0135	0.1146	3	30	SLC1A2,KCNJ10,ATP1A2
GO: Biological Process	GO:0009205	purine ribonucleoside triphosphate metabolic process		0.0003441	0.9394	0.01381	0.1173	6	206	MT-CO1,MT-ND1,MT-ND2,MT-ND4,MT-ND5,MT-ND6
GO: Biological Process	GO:0001101	response to acid chemical		0.0003532	0.9643	0.01386	0.1176	8	385	SPARC,PDGFRA,PDK4,SLC1A2,SLC1A3,GJA1,FGFR2,COL1A2
GO: Biological Process	GO:0098739	import across plasma membrane		0.0003553	0.97	0.01386	0.1176	5	134	SLC1A2,SLC1A3,KCNJ10,AGT,ATP1A2
GO: Biological Process	GO:0009142	nucleoside triphosphate biosynthetic process		0.0003812	1	0.01434	0.1217	6	210	MT-CO1,MT-ND1,MT-ND2,MT-ND4,MT-ND5,MT-ND6
GO: Biological Process	GO:0008217	regulation of blood pressure		0.0003812	1	0.01434	0.1217	6	210	GJA1,APLN,AGT,ATP1A2,NPY,COL1A2
GO: Biological Process	GO:0006811	ion transport		0.0003834	1	0.01434	0.1217	20	1956	TTYH1,NIPAL4,P2RY12,TTYH2,CA14,SLC1A2,SLC1A3,GJA1,MT-CO1,NETO2,SLC45A3,KCNJ10,AGT,MT-ND1,MT-ND2,MT-ND4,MT-ND5,MT-ND6,CALCRL,ATP1A2
GO: Biological Process	GO:0009199	ribonucleoside triphosphate metabolic process		0.0004111	1	0.01516	0.1287	6	213	MT-CO1,MT-ND1,MT-ND2,MT-ND4,MT-ND5,MT-ND6
GO: Biological Process	GO:0001568	blood vessel development		0.0004293	1	0.01563	0.1327	12	849	SPARC,PDGFRA,ITGB8,GJA1,APLN,PLPP3,AGT,FGFR2,CALCRL,JAM3,PROX1,COL1A2
GO: Biological Process	GO:0009144	purine nucleoside triphosphate metabolic process		0.0004427	1	0.01588	0.1348	6	216	MT-CO1,MT-ND1,MT-ND2,MT-ND4,MT-ND5,MT-ND6
GO: Biological Process	GO:0030198	extracellular matrix organization		0.0004478	1	0.01588	0.1348	8	399	SPARC,COL11A2,PDGFRA,ITGB8,JAM2,AGT,JAM3,COL1A2
GO: Biological Process	GO:0055085	transmembrane transport		0.000457	1	0.01599	0.1358	19	1830	TTYH1,NIPAL4,P2RY12,TTYH2,SLC1A2,SLC1A3,GJA1,MT-CO1,NETO2,SLC45A3,KCNJ10,AGT,MT-ND1,MT-ND2,MT-ND4,MT-ND5,MT-ND6,ATP1A2,NPY
GO: Biological Process	GO:0031032	actomyosin structure organization		0.0004648	1	0.01606	0.1364	6	218	PDGFRA,MYOC,LPAR1,ARHGEF10,ANLN,PROX1
GO: Biological Process	GO:0006979	response to oxidative stress		0.0004749	1	0.01621	0.1376	9	507	SELENOP,PRR5L,PDGFRA,GPR37,TXNIP,MT-CO1,MT-ND1,MT-ND5,MT-ND6
GO: Biological Process	GO:0015800	acidic amino acid transport		0.0005207	1	0.01755	0.149	4	82	SLC1A2,SLC1A3,KCNJ10,ATP1A2
GO: Biological Process	GO:0015980	energy derivation by oxidation of organic compounds		0.0005423	1	0.01806	0.1533	7	313	SLC1A3,MT-CO1,MT-ND1,MT-ND2,MT-ND4,MT-ND5,MT-ND6
GO: Biological Process	GO:0042940	D-amino acid transport		0.0005551	1	0.01826	0.155	2	8	SLC1A2,SLC1A3
GO: Biological Process	GO:0019229	regulation of vasoconstriction		0.0005705	1	0.01854	0.1574	4	84	GJA1,APLN,AGT,ATP1A2
GO: Biological Process	GO:0001944	vasculature development		0.0006146	1	0.01974	0.1676	12	884	SPARC,PDGFRA,ITGB8,GJA1,APLN,PLPP3,AGT,FGFR2,CALCRL,JAM3,PROX1,COL1A2
GO: Biological Process	GO:0007422	peripheral nervous system development		0.0006235	1	0.01979	0.168	4	86	MYOC,ARHGEF10,AGT,UGT8
GO: Biological Process	GO:0010518	positive regulation of phospholipase activity		0.0006319	1	0.01983	0.1683	5	152	PDGFRA,P2RY12,LPAR1,AGT,FGFR2
GO: Biological Process	GO:0009165	nucleotide biosynthetic process		0.0006571	1	0.02038	0.1731	8	423	PDK4,MT-CO1,AGT,MT-ND1,MT-ND2,MT-ND4,MT-ND5,MT-ND6
GO: Biological Process	GO:0048566	embryonic digestive tract development		0.0006708	1	0.02058	0.1747	3	38	PDGFRA,SALL1,FGFR2
GO: Biological Process	GO:1901293	nucleoside phosphate biosynthetic process		0.000688	1	0.02087	0.1772	8	426	PDK4,MT-CO1,AGT,MT-ND1,MT-ND2,MT-ND4,MT-ND5,MT-ND6
GO: Biological Process	GO:0072358	cardiovascular system development		0.0006988	1	0.02089	0.1774	12	897	SPARC,PDGFRA,ITGB8,GJA1,APLN,PLPP3,AGT,FGFR2,CALCRL,JAM3,PROX1,COL1A2
GO: Biological Process	GO:0099612	protein localization to axon		0.0007117	1	0.02089	0.1774	2	9	MAL,UGT8
GO: Biological Process	GO:0030916	otic vesicle formation		0.0007117	1	0.02089	0.1774	2	9	FGFR2,PROX1
GO: Biological Process	GO:0046034	ATP metabolic process		0.0007279	1	0.02114	0.1795	7	329	MT-CO1,MT-ND1,MT-ND2,MT-ND4,MT-ND5,MT-ND6,ATP1A2
GO: Biological Process	GO:0048699	generation of neurons		0.0007496	1	0.02154	0.1829	18	1752	ZCCHC24,P2RY12,MYOC,SLC1A3,LPAR1,GJA1,SALL1,SLC45A3,PTPRZ1,AGT,UGT8,CDK5RAP2,FGFR2,PLP1,NPY,JAM3,LGI1,PROX1
GO: Biological Process	GO:0016477	cell migration		0.000775	1	0.02191	0.186	18	1757	SPARC,PRR5L,PDGFRA,P2RY12,MYOC,LPAR1,ITGB8,STRIP2,JAM2,GJA1,FAT1,PLPP3,ANLN,PTPRZ1,AGT,JAM3,PROX1,COL1A2
GO: Biological Process	GO:1905332	positive regulation of morphogenesis of an epithelium		0.0007805	1	0.02191	0.186	3	40	PDGFRA,SALL1,AGT
GO: Biological Process	GO:0009141	nucleoside triphosphate metabolic process		0.0007864	1	0.02191	0.186	6	241	MT-CO1,MT-ND1,MT-ND2,MT-ND4,MT-ND5,MT-ND6
GO: Biological Process	GO:0014068	positive regulation of phosphatidylinositol 3-kinase signaling		0.000837	1	0.02308	0.1959	4	93	PRR5L,PDGFRA,MYOC,AGT
GO: Biological Process	GO:0002318	myeloid progenitor cell differentiation		0.000887	1	0.02421	0.2056	2	10	TET2,JAM3
GO: Biological Process	GO:0010517	regulation of phospholipase activity		0.0009145	1	0.02448	0.2078	5	165	PDGFRA,P2RY12,LPAR1,AGT,FGFR2
GO: Biological Process	GO:0060193	positive regulation of lipase activity		0.0009145	1	0.02448	0.2078	5	165	PDGFRA,P2RY12,LPAR1,AGT,FGFR2
GO: Biological Process	GO:0019637	organophosphate metabolic process		0.0009688	1	0.02568	0.218	14	1203	ENPP6,MBOAT1,PDGFRA,P2RY12,PDK4,MT-CO1,LPCAT2,PLPP3,AGT,MT-ND1,MT-ND2,MT-ND4,MT-ND5,MT-ND6
GO: Biological Process	GO:0006865	amino acid transport		0.0009913	1	0.02602	0.2209	5	168	SLC1A2,SLC1A3,KCNJ10,AGT,ATP1A2
GO: Biological Process	GO:0044089	positive regulation of cellular component biogenesis		0.001038	1	0.02698	0.229	9	566	P2RY12,MYOC,LPAR1,CNOT6,ARHGEF10,ANLN,AGT,CDK5RAP2,PROX1
GO: Biological Process	GO:0010958	regulation of amino acid import across plasma membrane		0.001081	1	0.02758	0.2341	2	11	AGT,ATP1A2
GO: Biological Process	GO:1903789	regulation of amino acid transmembrane transport		0.001081	1	0.02758	0.2341	2	11	AGT,ATP1A2
GO: Biological Process	GO:0110110	positive regulation of animal organ morphogenesis		0.001139	1	0.02879	0.2444	4	101	PDGFRA,SALL1,AGT,FGFR2
GO: Biological Process	GO:0055067	monovalent inorganic cation homeostasis		0.001159	1	0.02903	0.2465	5	174	PDK4,CA14,KCNJ10,AGT,ATP1A2
GO: Biological Process	GO:0007507	heart development		0.001226	1	0.03017	0.2561	10	700	SPARC,PDGFRA,GJA1,FREM2,SALL1,APLN,AGT,FGFR2,CALCRL,PROX1
GO: Biological Process	GO:0014003	oligodendrocyte development		0.001252	1	0.03017	0.2561	3	47	LPAR1,KCNJ10,PLP1
GO: Biological Process	GO:0001501	skeletal system development		0.00126	1	0.03017	0.2561	9	582	SPARC,COL11A2,PDGFRA,MYOC,OTOR,ITGB8,GJA1,FGFR2,COL1A2
GO: Biological Process	GO:1901137	carbohydrate derivative biosynthetic process		0.001262	1	0.03017	0.2561	11	829	TET2,PDK4,MT-CO1,AGT,MT-ND1,MT-ND2,MT-ND4,MT-ND5,MT-ND6,UGT8,GALNT6
GO: Biological Process	GO:0016264	gap junction assembly		0.001293	1	0.03017	0.2561	2	12	GJA1,AGT
GO: Biological Process	GO:0071600	otic vesicle morphogenesis		0.001293	1	0.03017	0.2561	2	12	FGFR2,PROX1
GO: Biological Process	GO:0009636	response to toxic substance		0.001305	1	0.03017	0.2561	9	585	SPARC,GPR37,MBP,TXNIP,MT-ND4,MT-ND5,MT-ND6,FGFR2,ATP1A2
GO: Biological Process	GO:0007187	G protein-coupled receptor signaling pathway, coupled to cyclic nucleotide second messenger		0.001308	1	0.03017	0.2561	6	266	P2RY12,GPR37,LPAR1,AGT,CALCRL,NPY
GO: Biological Process	GO:0031279	regulation of cyclase activity		0.001308	1	0.03017	0.2561	6	266	P2RY12,GPR37,P2RY13,LPAR1,AGT,CALCRL
GO: Biological Process	GO:0007194	negative regulation of adenylate cyclase activity		0.001315	1	0.03017	0.2561	4	105	P2RY12,GPR37,P2RY13,LPAR1
GO: Biological Process	GO:0042310	vasoconstriction		0.001362	1	0.03099	0.2631	4	106	GJA1,APLN,AGT,ATP1A2
GO: Biological Process	GO:0031280	negative regulation of cyclase activity		0.00141	1	0.03157	0.268	4	107	P2RY12,GPR37,P2RY13,LPAR1
GO: Biological Process	GO:0051339	regulation of lyase activity		0.001411	1	0.03157	0.268	6	270	P2RY12,GPR37,P2RY13,LPAR1,AGT,CALCRL
GO: Biological Process	GO:0046394	carboxylic acid biosynthetic process		0.001482	1	0.03271	0.2777	7	372	PDK4,GATM,SLC1A3,SLC45A3,AGT,PLP1,PROX1
GO: Biological Process	GO:0044255	cellular lipid metabolic process		0.001491	1	0.03271	0.2777	13	1117	ENPP6,MBOAT1,PDGFRA,P2RY12,PDK4,ITGB8,PRKD3,LPCAT2,PLPP3,SLC45A3,AGT,UGT8,PLP1
GO: Biological Process	GO:0016053	organic acid biosynthetic process		0.001505	1	0.03271	0.2777	7	373	PDK4,GATM,SLC1A3,SLC45A3,AGT,PLP1,PROX1
GO: Biological Process	GO:0110020	regulation of actomyosin structure organization		0.00151	1	0.03271	0.2777	4	109	MYOC,LPAR1,ARHGEF10,PROX1
GO: Biological Process	GO:0035589	G protein-coupled purinergic nucleotide receptor signaling pathway		0.001524	1	0.03276	0.2781	2	13	P2RY12,P2RY13
GO: Biological Process	GO:0051350	negative regulation of lyase activity		0.001561	1	0.0333	0.2827	4	110	P2RY12,GPR37,P2RY13,LPAR1
GO: Biological Process	GO:0035094	response to nicotine		0.001679	1	0.03553	0.3016	3	52	MT-ND4,MT-ND6,ATP1A2
GO: Biological Process	GO:1903977	positive regulation of glial cell migration		0.001773	1	0.03682	0.3126	2	14	P2RY12,PTPRZ1
GO: Biological Process	GO:0021545	cranial nerve development		0.001774	1	0.03682	0.3126	3	53	SLC1A3,LPAR1,SALL1
GO: Biological Process	GO:0006835	dicarboxylic acid transport		0.00178	1	0.03682	0.3126	4	114	SLC1A2,SLC1A3,KCNJ10,ATP1A2
GO: Biological Process	GO:0060191	regulation of lipase activity		0.001831	1	0.03745	0.3179	5	193	PDGFRA,P2RY12,LPAR1,AGT,FGFR2
GO: Biological Process	GO:0097756	negative regulation of blood vessel diameter		0.001838	1	0.03745	0.3179	4	115	GJA1,APLN,AGT,ATP1A2
GO: Biological Process	GO:0007267	cell-cell signaling		0.00188	1	0.03775	0.3205	18	1899	MYOC,MBP,SLC1A2,SLC1A3,GJA1,FAT1,SALL1,APLN,PLPP3,NETO2,KCNJ10,AGT,FGFR2,ATP1A2,PLP1,NPY,JAM3,LGI1
GO: Biological Process	GO:0030335	positive regulation of cell migration		0.001881	1	0.03775	0.3205	9	617	SPARC,PDGFRA,P2RY12,MYOC,LPAR1,PLPP3,PTPRZ1,AGT,PROX1
GO: Biological Process	GO:0032989	cellular component morphogenesis		0.001975	1	0.03933	0.3339	14	1297	SPARC,PDGFRA,MYOC,CDH19,SLC1A3,LPAR1,STRIP2,GJA1,FAT1,PTPRZ1,UGT8,FGFR2,LGI1,PROX1
GO: Biological Process	GO:0002244	hematopoietic progenitor cell differentiation		0.002002	1	0.03933	0.3339	5	197	TET2,PDGFRA,ANLN,PTPRZ1,JAM3
GO: Biological Process	GO:0008610	lipid biosynthetic process		0.002003	1	0.03933	0.3339	10	748	MBOAT1,PDK4,PRKD3,LPCAT2,PLPP3,SLC45A3,AGT,UGT8,PLP1,PROX1
GO: Biological Process	GO:0021537	telencephalon development		0.00206	1	0.03992	0.3389	6	291	P2RY12,SLC1A2,LPAR1,SALL1,NPY,PROX1
GO: Biological Process	GO:0090407	organophosphate biosynthetic process		0.002062	1	0.03992	0.3389	10	751	MBOAT1,PDK4,MT-CO1,LPCAT2,AGT,MT-ND1,MT-ND2,MT-ND4,MT-ND5,MT-ND6
GO: Biological Process	GO:0048514	blood vessel morphogenesis		0.002143	1	0.04121	0.3498	10	755	SPARC,PDGFRA,ITGB8,GJA1,APLN,AGT,FGFR2,CALCRL,JAM3,PROX1
GO: Biological Process	GO:0043062	extracellular structure organization		0.002186	1	0.04141	0.3515	8	511	SPARC,COL11A2,PDGFRA,ITGB8,JAM2,AGT,JAM3,COL1A2
GO: Biological Process	GO:0051496	positive regulation of stress fiber assembly		0.002187	1	0.04141	0.3515	3	57	MYOC,LPAR1,ARHGEF10
GO: Biological Process	GO:0043200	response to amino acid		0.002213	1	0.04141	0.3515	4	121	PDGFRA,SLC1A2,SLC1A3,COL1A2
GO: Biological Process	GO:0098916	anterograde trans-synaptic signaling		0.00223	1	0.04141	0.3515	11	891	MBP,SLC1A2,SLC1A3,NETO2,KCNJ10,AGT,ATP1A2,PLP1,NPY,JAM3,LGI1
GO: Biological Process	GO:0007268	chemical synaptic transmission		0.00223	1	0.04141	0.3515	11	891	MBP,SLC1A2,SLC1A3,NETO2,KCNJ10,AGT,ATP1A2,PLP1,NPY,JAM3,LGI1
GO: Biological Process	GO:0017144	drug metabolic process		0.002249	1	0.04141	0.3515	10	760	GPR37,GATM,MT-CO1,LPCAT2,AGT,MT-ND1,MT-ND2,MT-ND4,MT-ND5,MT-ND6
GO: Biological Process	GO:0051674	localization of cell		0.002275	1	0.04141	0.3515	18	1932	SPARC,PRR5L,PDGFRA,P2RY12,MYOC,LPAR1,ITGB8,STRIP2,JAM2,GJA1,FAT1,PLPP3,ANLN,PTPRZ1,AGT,JAM3,PROX1,COL1A2
GO: Biological Process	GO:0048870	cell motility		0.002275	1	0.04141	0.3515	18	1932	SPARC,PRR5L,PDGFRA,P2RY12,MYOC,LPAR1,ITGB8,STRIP2,JAM2,GJA1,FAT1,PLPP3,ANLN,PTPRZ1,AGT,JAM3,PROX1,COL1A2
GO: Biological Process	GO:0042756	drinking behavior		0.002324	1	0.04201	0.3567	2	16	APLN,AGT
GO: Biological Process	GO:0010035	response to inorganic substance		0.002358	1	0.04215	0.3578	9	638	SELENOP,SPARC,GPR37,GATM,SLC1A3,TXNIP,MT-CO1,MT-ND5,MT-ND6
GO: Biological Process	GO:0072359	circulatory system development		0.002373	1	0.04215	0.3578	14	1323	SPARC,PDGFRA,ITGB8,GJA1,FREM2,SALL1,APLN,PLPP3,AGT,FGFR2,CALCRL,JAM3,PROX1,COL1A2
GO: Biological Process	GO:0048732	gland development		0.002378	1	0.04215	0.3578	8	518	TET2,PDGFRA,MEG3,GJA1,SALL1,APLN,FGFR2,PROX1
GO: Biological Process	GO:0000902	cell morphogenesis		0.002403	1	0.04219	0.3581	13	1179	SPARC,MYOC,CDH19,SLC1A3,LPAR1,STRIP2,GJA1,FAT1,PTPRZ1,UGT8,FGFR2,LGI1,PROX1
GO: Biological Process	GO:0099537	trans-synaptic signaling		0.002411	1	0.04219	0.3581	11	900	MBP,SLC1A2,SLC1A3,NETO2,KCNJ10,AGT,ATP1A2,PLP1,NPY,JAM3,LGI1
GO: Biological Process	GO:2000147	positive regulation of cell motility		0.00251	1	0.04324	0.3671	9	644	SPARC,PDGFRA,P2RY12,MYOC,LPAR1,PLPP3,PTPRZ1,AGT,PROX1
GO: Biological Process	GO:0042304	regulation of fatty acid biosynthetic process		0.002533	1	0.04324	0.3671	3	60	PDK4,SLC45A3,AGT
GO: Biological Process	GO:1905039	carboxylic acid transmembrane transport		0.002534	1	0.04324	0.3671	5	208	SLC1A2,SLC1A3,KCNJ10,AGT,ATP1A2
GO: Biological Process	GO:1903825	organic acid transmembrane transport		0.002534	1	0.04324	0.3671	5	208	SLC1A2,SLC1A3,KCNJ10,AGT,ATP1A2
GO: Biological Process	GO:0021549	cerebellum development		0.002563	1	0.04346	0.3689	4	126	LPAR1,MT-CO1,MT-ND4,PROX1
GO: Biological Process	GO:0071599	otic vesicle development		0.002626	1	0.04425	0.3757	2	17	FGFR2,PROX1
GO: Biological Process	GO:0098609	cell-cell adhesion		0.002648	1	0.04435	0.3765	11	911	TTYH1,PDGFRA,P2RY12,MBP,KIRREL2,CDH19,JAM2,FAT1,PLPP3,NINJ2,JAM3
GO: Biological Process	GO:0099536	synaptic signaling		0.002693	1	0.04483	0.3806	11	913	MBP,SLC1A2,SLC1A3,NETO2,KCNJ10,AGT,ATP1A2,PLP1,NPY,JAM3,LGI1
GO: Biological Process	GO:0009791	post-embryonic development		0.00279	1	0.04617	0.3919	4	129	TET2,SELENOP,MEG3,FGFR2
GO: Biological Process	GO:0007266	Rho protein signal transduction		0.002808	1	0.04617	0.392	5	213	CTNNAL1,MYOC,LPAR1,ARHGEF10,COL1A2
GO: Biological Process	GO:0070307	lens fiber cell development		0.002946	1	0.04793	0.4069	2	18	FGFR2,PROX1
GO: Biological Process	GO:0007043	cell-cell junction assembly		0.002949	1	0.04793	0.4069	4	131	CDH19,GJA1,AGT,UGT8
GO: Biological Process	GO:0001822	kidney development		0.003005	1	0.04835	0.4104	6	314	TET2,PDGFRA,SALL1,AGT,FGFR2,PROX1
GO: Biological Process	GO:0150063	visual system development		0.003011	1	0.04835	0.4104	7	422	PDGFRA,P2RY12,GJA1,FREM2,FAT1,FGFR2,PROX1
GO: Biological Process	GO:0098656	anion transmembrane transport		0.00305	1	0.0487	0.4134	7	423	TTYH1,TTYH2,SLC1A2,SLC1A3,KCNJ10,AGT,ATP1A2
GO: Biological Process	GO:1902905	positive regulation of supramolecular fiber organization		0.003101	1	0.04923	0.4179	5	218	MYOC,LPAR1,ARHGEF10,CDK5RAP2,PROX1
