# Supplementary material for: Motor neuron translatome reveals deregulation of SYNGR4 and PLEKHB1 in mutant TDP-43 amyotrophic lateral sclerosis models
Source: Hum Mol Genet. 2020 Jul 7;29(16):2647–61. doi: 10.1093/hmg/ddaa140 (PMC7530531; doi:10.1093/hmg/ddaa140)
Supplement: Supp_Table_7_Overlap_differential_gene_expression_between_9w_14w_ddaa140 [file supp_table_7_overlap_differential_gene_expression_between_9w_14w_ddaa140.xlsx]

## Sheet: Sheet1
up	down
	Slc1a2
	Slc1a3
	Itih3
	Atp1a2
	Bcas1
	Sparc
	Meg3
	Itgb8
	Slc45a3
	Gatm
	Mal
	Otor
	Ttyh1
	Fgfr2
	Plp1
	Agt
	Mobp
	Prr5l
	Trim59
	Ttyh2
	P2ry13
	Kirrel2
	Apln
	Lpar1
	Mboat1
	Cdk5rap2
	Gpr37
	Mbp
	Garem2
	Kcnj10
	Hepacam
	Cdh19
	Gja1
	Siglech
	Zcchc24
	mt-Rnr1
	mt-Rnr2
	mt-Nd1
	mt-Nd2
	mt-Co1
	mt-Nd4
	mt-Nd5
	mt-Nd6
	mt-Cytb
	Selenop
	Lgi1
	Arhgef10
	Tmem88b
	Mog
	A230009B12Rik
	Gm21781
	Gm37111
